# Supplementary material for: An autoimmune pleiotropic SNP modulates IRF5 alternative promoter usage through ZBTB3-mediated chromatin looping
Source: Nat Commun. 2023 Mar 3;14:1208. doi: 10.1038/s41467-023-36897-z (PMC9984425; doi:10.1038/s41467-023-36897-z)
Supplement: Supplementary file 4 — Supplementary Data 1 [file 41467_2023_36897_MOESM4_ESM.xlsx]

## Sheet: Table S1
Supplementary Data 1. Genome-wide studies for identification of the potential pleiotropic or shared genetic loci associated with autoimmune diseases.
PMID	Year	Title	Journal	Shared Autoimmune Diseases	Curated Source	Statistical Methods
21383967	2011	Meta-analysis of genome-wide association studies in celiac disease and rheumatoid arthritis identifies fourteen non-HLA shared loci	Plos Genetics	celiac disease (CD), rheumatoid arthritis (RA)	Table 4	meta-analysis
21852963	2011	Pervasive sharing of genetic effects in autoimmune disease	Plos Genetics	celiac disease (CeD), Crohn's disease (CD), multiple sclerosis (MS), psoriasis (Ps), rheumatoid arthritis (RA), systemic lupus erythematosus (SLE) and type 1 diabetes (T1D)	Table 2	cross-phenotype meta-analysis
22174698	2011	A comprehensive analysis of shared loci between systemic lupus erythematosus (SLE) and sixteen autoimmune diseases reveals limited genetic overlap	Plos Genetics	systemic lupus erythematosus (SLE), rheumatoid arthritis (RA), type 1 diabetes (T1D), ankylosing spondylitis (AS), Crohn's disease (CD), ulcerative colitis (UC), celiac disease (CelD), multiple sclerosis (MS), systemic sclerosis (SScl), psoriasis (PS), psoriatic arthritis (PsA), juvenile rheumatoid arthritis (JIA), Kawasaki disease (KA), sarcoidosis (SA), vitiligo (VI), alopecia areata (AA) and B…	Table 3	meta-analysis
23740937	2013	A systemic sclerosis and systemic lupus erythematosus pan-meta-GWAS reveals new shared susceptibility loci	Human Molecular Genetics	systemic sclerosis (SSc), systemic lupus erythematosus (SLE)	Table 1	meta-analysis
26301688	2015	Meta-analysis of shared genetic architecture across ten pediatric autoimmune diseases	Nature Medicine	thyroiditis (THY), psoriasis (PSOR), juvenile idiopathic arthritis (JIA), primary biliary cirrhosis (PBC), primary sclerosing cholangitis (PSC), rheumatoid arthritis (RA), celiac disease (CEL), Crohn disease (CD), ulcerative colitis (UC), multiple sclerosis (MS)	Table 1	meta-analysis
26546613	2016	Functional implications of disease-specific variants in loci jointly associated with coeliac disease and rheumatoid arthritis	Human Molecular Genetics	coeliac disease (CeD) and rheumatoid arthritis (RA)	Table 2	meta-analysis
26974007	2016	Analysis of five chronic inflammatory diseases identifies 27 new associations and highlights disease-specific patterns at shared loci	Nature Genetics	ankylosing spondylitis (AS), Crohn disease (CD), psoriasis (PS), primary sclerosing cholangitis (PSC), ulcerative colitis (UC)	Table S3	cross-phenotype meta-analysis
27182965	2016	Detection and interpretation of shared genetic influences on 42 human traits	Nature Genetics	Any allergies (ALL), Asthma (ATH), Childhood ear infections (CEI), Crohn disease (CD), Hypothyroidism (HTHY), Rheumatoid arthritis (RA), Tonsillectomy (TS), Ulcerative colitis (UC)	Table S2	pleiotropy model
27182969	2016	A method to decipher pleiotropy by detecting underlying heterogeneity driven by hidden subgroups applied to autoimmune and neuropsychiatric diseases	Nature Genetics	Alopecia areata (AA), Ankylosing spondylitis (AS), Autoimmune thyroid disease (AD), celiac disease (CEL), Crohn disease (CRO), juvenile idiopathic arthritis (JIA), multiple sclerosis (MS), primary biliary cirrhosis (PBC), primary sclerosing cholangitis (PSC), Sjogren syndrome (SJO), systemic lupus erythematosus (SLE), Systemic sclerosis (SSC), ulcerative colitis (UC), Vitiligo (VIT), major depres…	Table S3	pleiotropy model
27346689	2016	Large-Scale Exome-wide Association Analysis Identifies Loci for White Blood Cell Traits and Pleiotropy with Immune-Mediated Diseases	American journal of Human genetics	crohn disease (CD), systemic lupus erythematosus (SLE), primary biliary cirrhosis (PBC), multiple sclerosisc (MS), type 1 diabetes (T1D), ulcerative colitis (UC), rheumatoid arthritis (RA), inflammatory bowel disease (IBD), Stevens-Johnson syndrome/toxic epidermal necrolysis (SJS/TEN), selective immunoglobulin a deficiency (SIgAD), systemic sclerosis (SC), ankylosing spondylitis (AS)	Table 3	meta-analysis
27812365	2016	Shared genetic etiology of autoimmune diseases in patients from a biorepository linked to de-identified electronic health records	Forntiers of genetics	crohn disease (CD), multiple sclerosis (MS), rheumatoid arthritis (RA)	Table 3	meta-analysis
30572963	2018	Meta-analysis of Immunochip data of four autoimmune diseases reveals novel single-disease and cross-phenotype associations	Genome Medicine	celiac disease (CeD), rheumatoid arthritis (RA), systemic sclerosis (SSc), type 1 diabetes (T1D)	Table 1	meta-analysis
