# Supplementary material for: An autoimmune pleiotropic SNP modulates IRF5 alternative promoter usage through ZBTB3-mediated chromatin looping
Source: Nat Commun. 2023 Mar 3;14:1208. doi: 10.1038/s41467-023-36897-z (PMC9984425; doi:10.1038/s41467-023-36897-z)
Supplement: Supplementary file 5 — Supplementary Data 2 [file 41467_2023_36897_MOESM5_ESM.xlsx]

## Sheet: Table S2
Supplementary Data 2. The curated sentinel pleiotropic variants associated with at least two autoimmune diseases.
Chr	Pos (hg19)	SNPID	Disease Name	Disease Abbr	PMID
1	2526746	rs3748816	celiac disease, rheumatoid arthritis	CeD, RA	21383967
1	167411384	rs864537	celiac disease, rheumatoid arthritis	CeD, RA	21383967
2	61171045	rs6706689	celiac disease, rheumatoid arthritis	CeD, RA	21383967
2	191964633	rs7574865	celiac disease, rheumatoid arthritis	CeD, RA	21383967
2	204708646	rs231804	celiac disease, rheumatoid arthritis	CeD, RA	21383967
4	123115502	rs13151961	celiac disease, rheumatoid arthritis	CeD, RA	21383967
6	137959235	rs6933404	celiac disease, rheumatoid arthritis	CeD, RA	21383967
6	159490436	rs212388	celiac disease, rheumatoid arthritis	CeD, RA	21383967
8	129316014	rs975730	celiac disease, rheumatoid arthritis	CeD, RA	21383967
9	123640500	rs1953126	celiac disease, rheumatoid arthritis	CeD, RA	21383967
11	118611781	rs10892279	celiac disease, rheumatoid arthritis	CeD, RA	21383967
12	112007756	rs653178	celiac disease, rheumatoid arthritis	CeD, RA	21383967
21	43836186	rs11203203	celiac disease, rheumatoid arthritis	CeD, RA	21383967
22	21982892	rs2298428	celiac disease, rheumatoid arthritis	CeD, RA	21383967
5	158814533	rs10045431	psoriasis, systemic lupus erythematosus, crohn disease	PS, SLE, CD	21852963
4	26085511	rs10517086	rheumatoid arthritis, crohn disease, type 1 diabetes	RA, CD, T1D	21852963
9	4981602	rs10758669	multiple sclerosis, crohn disease	MS, CD	21852963
1	67725120	rs10889677	psoriasis, multiple sclerosis, crohn disease	PS, MS, CD	21852963
21	43836186	rs11203203	rheumatoid arthritis, celiac disease, type 1 diabetes	RA, CeD, T1D	21852963
1	67740092	rs11209032	psoriasis, crohn disease	PS, CD	21852963
10	6472891	rs11258747	rheumatoid arthritis, multiple sclerosis, type 1 diabetes	RA, MS, T1D	21852963
1	67702526	rs11465804	psoriasis, crohn disease	PS, CD	21852963
1	200935866	rs11584383	multiple sclerosis, crohn disease	MS, CD	21852963
6	90958231	rs11755527	multiple sclerosis, celiac disease, type 1 diabetes	MS, CeD, T1D	21852963
16	11166688	rs11865121	multiple sclerosis, type 1 diabetes	MS, T1D	21852963
16	11179873	rs12708716	multiple sclerosis, type 1 diabetes	MS, T1D	21852963
18	12809340	rs1893217	rheumatoid arthritis, crohn disease, celiac disease, type 1 diabetes	RA, CD, CeD, T1D	21852963
10	50119054	rs1913517	rheumatoid arthritis, systemic lupus erythematosus	RA, SLE	21852963
2	163124051	rs1990760	systemic lupus erythematosus, type 1 diabetes	SLE, T1D	21852963
5	158717789	rs2082412	psoriasis, systemic lupus erythematosus, crohn disease	PS, SLE, CD	21852963
10	6099045	rs2104286	rheumatoid arthritis, multiple sclerosis, type 1 diabetes	RA, MS, T1D	21852963
5	131770805	rs2188962	psoriasis, crohn disease, type 1 diabetes	PS, CD, T1D	21852963
1	67694202	rs2201841	psoriasis, crohn disease	PS, CD	21852963
17	38066240	rs2290400	rheumatoid arthritis, multiple sclerosis, crohn disease, type 1 diabetes	RA, MS, CD, T1D	21852963
1	114377568	rs2476601	rheumatoid arthritis, systemic lupus erythematosus, crohn disease, type 1 diabetes	RA, SLE, CD, T1D	21852963
18	12779947	rs2542151	rheumatoid arthritis, crohn disease, celiac disease, type 1 diabetes	RA, CD, CeD, T1D	21852963
1	192536813	rs2816316	multiple sclerosis, celiac disease, type 1 diabetes	MS, CeD, T1D	21852963
17	38040763	rs2872507	rheumatoid arthritis, multiple sclerosis, crohn disease, type 1 diabetes	RA, MS, CD, T1D	21852963
1	206939904	rs3024505	systemic lupus erythematosus, type 1 diabetes	SLE, T1D	21852963
2	204738919	rs3087243	rheumatoid arthritis, celiac disease, type 1 diabetes	RA, CeD, T1D	21852963
12	111884608	rs3184504	rheumatoid arthritis, multiple sclerosis, systemic lupus erythematosus, crohn disease, celiac disease, type 1 diabetes	RA, MS, SLE, CD, CeD, T1D	21852963
2	191902758	rs3821236	rheumatoid arthritis, systemic lupus erythematosus, type 1 diabetes	RA, SLE, T1D	21852963
4	123132492	rs4505848	crohn disease, celiac disease, type 1 diabetes	CD, CeD, T1D	21852963
5	40392728	rs4613763	multiple sclerosis, crohn disease	MS, CD	21852963
7	128573967	rs4728142	rheumatoid arthritis, systemic lupus erythematosus	RA, SLE	21852963
16	28539848	rs4788084	crohn disease, type 1 diabetes	CD, T1D	21852963
14	98498951	rs4900384	celiac disease, type 1 diabetes	CeD, T1D	21852963
7	50305863	rs4917014	multiple sclerosis, systemic lupus erythematosus, type 1 diabetes	MS, SLE, T1D	21852963
6	138199417	rs610604	rheumatoid arthritis, psoriasis	RA, PS	21852963
3	46352384	rs6441961	celiac disease, type 1 diabetes	CeD, T1D	21852963
11	128311059	rs6590330	rheumatoid arthritis, multiple sclerosis	RA, MS	21852963
4	123509421	rs6822844	rheumatoid arthritis, celiac disease	RA, CeD	21852963
12	58162739	rs703842	rheumatoid arthritis, multiple sclerosis	RA, MS	21852963
16	30642867	rs7197475	rheumatoid arthritis, psoriasis, crohn disease	RA, PS, CD	21852963
17	40514201	rs744166	multiple sclerosis, crohn disease, type 1 diabetes	MS, CD, T1D	21852963
18	67531642	rs763361	celiac disease, type 1 diabetes	CeD, T1D	21852963
5	158764177	rs7709212	psoriasis, multiple sclerosis, crohn disease	PS, MS, CD	21852963
7	26891665	rs7804356	crohn disease, type 1 diabetes	CD, T1D	21852963
2	103070568	rs917997	crohn disease, celiac disease	CD, CeD	21852963
10	6390450	rs947474	rheumatoid arthritis, type 1 diabetes	RA, T1D	21852963
7	128594183	rs10488631	systemic lupus erythematosus, rheumatoid arthritis, systemic lupus erythematosus, ulcerative colitis, systemic sclerosis	SLE, RA, SLE, UC, SSC	22174698
1	161472158	rs10800309	systemic lupus erythematosus, ulcerative colitis	SLE, UC	22174698
5	150258867	rs11747270	systemic lupus erythematosus, crohn disease	SLE, CD	22174698
4	123218313	rs13119723	systemic lupus erythematosus, rheumatoid arthritis, type 1 diabetes, celiac disease	SLE, RA, T1D, CeD	22174698
7	50269672	rs1456893	systemic lupus erythematosus, crohn disease	SLE, CD	22174698
16	86014241	rs16940202	systemic lupus erythematosus, ulcerative colitis, multiple sclerosis	SLE, UC, MS	22174698
22	21928641	rs181359	systemic lupus erythematosus, crohn disease, systemic lupus erythematosus	SLE, CD, SLE	22174698
8	11352541	rs2618476	systemic lupus erythematosus, systemic lupus erythematosus, rheumatoid arthritis	SLE, SLE, RA	22174698
1	206943968	rs3024493	systemic lupus erythematosus, type 1 diabetes, crohn disease, ulcerative colitis, behcet disease	SLE, T1D, CD, UC, BeD	22174698
6	138195723	rs5029939	systemic lupus erythematosus, rheumatoid arthritis, celiac disease, ulcerative colitis, psoriasis, systemic lupus erythematosus	SLE, RA, CeD, UC, PS, SLE	22174698
3	58370177	rs6445975	systemic lupus erythematosus, systemic lupus erythematosus	SLE, SLE	22174698
1	35908451	rs2275247	systemic sclerosis, systemic lupus erythematosus	SSC, SLE	23740937
2	96980113	rs4907310	systemic sclerosis, systemic lupus erythematosus	SSC, SLE	23740937
2	136407078	rs12466487	systemic sclerosis, systemic lupus erythematosus	SSC, SLE	23740937
2	220698125	rs10498070	systemic sclerosis, systemic lupus erythematosus	SSC, SLE	23740937
3	58331186	rs2176082	systemic sclerosis, systemic lupus erythematosus	SSC, SLE	23740937
4	7280324	rs6814708	systemic sclerosis, systemic lupus erythematosus	SSC, SLE	23740937
5	114027841	rs285912	systemic sclerosis, systemic lupus erythematosus	SSC, SLE	23740937
6	44473875	rs2145748	systemic sclerosis, systemic lupus erythematosus	SSC, SLE	23740937
6	106685195	rs3827644	systemic sclerosis, systemic lupus erythematosus	SSC, SLE	23740937
7	8174587	rs4725072	systemic sclerosis, systemic lupus erythematosus	SSC, SLE	23740937
7	28189411	rs1635852	systemic sclerosis, systemic lupus erythematosus	SSC, SLE	23740937
7	92764982	rs1133906	systemic sclerosis, systemic lupus erythematosus	SSC, SLE	23740937
9	102141993	rs1002841	systemic sclerosis, systemic lupus erythematosus	SSC, SLE	23740937
9	112853511	rs7038399	systemic sclerosis, systemic lupus erythematosus	SSC, SLE	23740937
10	1685508	rs10903528	systemic sclerosis, systemic lupus erythematosus	SSC, SLE	23740937
11	34764479	rs1355223	systemic sclerosis, systemic lupus erythematosus	SSC, SLE	23740937
12	78075142	rs10161149	systemic sclerosis, systemic lupus erythematosus	SSC, SLE	23740937
15	25873009	rs2925256	systemic sclerosis, systemic lupus erythematosus	SSC, SLE	23740937
15	73290655	rs9920771	systemic sclerosis, systemic lupus erythematosus	SSC, SLE	23740937
10	64438771	rs10822050	systemic lupus erythematosus, crohn disease	SLE, CD	26301688
9	139263596	rs11145763	ankylosing spondylitis, ulcerative colitis, crohn disease	AS, UC, CD	26301688
5	131811182	rs11741255	psoriasis, celiac disease, crohn disease	PS, CeD, CD	26301688
10	81047383	rs1250563	psoriasis, crohn disease	PS, CD	26301688
16	28340945	rs12598357	thyroiditis, ankylosing spondylitis, psoriasis, celiac disease, ulcerative colitis, crohn disease	THY, AS, PS, CeD, UC, CD	26301688
10	101298451	rs1332099	ulcerative colitis, crohn disease	UC, CD	26301688
12	56396768	rs1689510	psoriasis, type 1 diabetes	PS, T1D	26301688
12	40760631	rs17466626	ankylosing spondylitis, crohn disease	AS, CD	26301688
1	82237577	rs2066363	common variable immunodeficiency, juvenile idiopathic arthritis	CVID, JIA	26301688
X	135665778	rs2807264	celiac disease, ulcerative colitis, crohn disease	CeD, UC, CD	26301688
21	40466570	rs2836882	ulcerative colitis, crohn disease	UC, CD	26301688
2	234185267	rs36001488	psoriasis, crohn disease	PS, CD	26301688
9	117553249	rs4246905	ulcerative colitis, crohn disease	UC, CD	26301688
3	49572140	rs4625	psoriasis, celiac disease, ulcerative colitis, crohn disease	PS, CeD, UC, CD	26301688
4	123560939	rs62324212	thyroiditis, ankylosing spondylitis, celiac disease, common variable immunodeficiency, ulcerative colitis, type 1 diabetes, juvenile idiopathic arthritis, crohn disease	THY, AS, CeD, CVID, UC, T1D, JIA, CD	26301688
1	114303808	rs6679677	thyroiditis, psoriasis, type 1 diabetes, juvenile idiopathic arthritis	THY, PS, T1D, JIA	26301688
10	6098949	rs706778	thyroiditis, ankylosing spondylitis, psoriasis, celiac disease, type 1 diabetes, juvenile idiopathic arthritis	THY, AS, PS, CeD, T1D, JIA	26301688
15	67464291	rs72743477	ankylosing spondylitis, ulcerative colitis, crohn disease	AS, UC, CD	26301688
5	158829294	rs755374	ankylosing spondylitis, celiac disease, ulcerative colitis, crohn disease	AS, CeD, UC, CD	26301688
4	183745321	rs7660520	thyroiditis, ankylosing spondylitis, celiac disease, systemic lupus erythematosus, common variable immunodeficiency, juvenile idiopathic arthritis	THY, AS, CeD, SLE, CVID, JIA	26301688
16	50304249	rs77150043	psoriasis, crohn disease	PS, CD	26301688
5	55444683	rs7731626	juvenile idiopathic arthritis, crohn disease	JIA, CD	26301688
1	2539796	rs4073285	celiac disease, rheumatoid arthritis	CeD, RA	26546613
1	198733567	rs6696533	celiac disease, rheumatoid arthritis	CeD, RA	26546613
2	61104985	rs10203477	celiac disease, rheumatoid arthritis	CeD, RA	26546613
2	100759285	rs11123810	celiac disease, rheumatoid arthritis	CeD, RA	26546613
2	191902184	rs6749371	celiac disease, rheumatoid arthritis	CeD, RA	26546613
2	204610396	rs1980422	celiac disease, rheumatoid arthritis	CeD, RA	26546613
4	123038295	rs62323881	celiac disease, rheumatoid arthritis	CeD, RA	26546613
6	90976768	rs72928038	celiac disease, rheumatoid arthritis	CeD, RA	26546613
6	138005515	rs17264332	celiac disease, rheumatoid arthritis	CeD, RA	26546613
7	37427289	rs74830391	celiac disease, rheumatoid arthritis	CeD, RA	26546613
8	129567181	rs6651252	celiac disease, rheumatoid arthritis	CeD, RA	26546613
10	6390450	rs947474	celiac disease, rheumatoid arthritis	CeD, RA	26546613
11	118680648	rs11217040	celiac disease, rheumatoid arthritis	CeD, RA	26546613
12	112610714	rs11066188	celiac disease, rheumatoid arthritis	CeD, RA	26546613
21	43855067	rs1893592	celiac disease, rheumatoid arthritis	CeD, RA	26546613
22	21979289	rs4821124	celiac disease, rheumatoid arthritis	CeD, RA	26546613
2	30445026	rs7579944	celiac disease, rheumatoid arthritis	CeD, RA	26546613
6	159473574	rs212400	celiac disease, rheumatoid arthritis	CeD, RA	26546613
1	114303808	rs6679677	celiac disease, rheumatoid arthritis	CeD, RA	26546613
1	183532580	rs17849502	celiac disease, rheumatoid arthritis	CeD, RA	26546613
2	182111206	rs16867384	celiac disease, rheumatoid arthritis	CeD, RA	26546613
3	46274259	rs67676925	celiac disease, rheumatoid arthritis	CeD, RA	26546613
21	36715761	rs9979383	celiac disease, rheumatoid arthritis	CeD, RA	26546613
3	46428658	rs1001007	ankylosing spondylitis, ulcerative colitis, primary sclerosing cholangitis	AS, UC, PSC	26974007
5	131757101	rs1004234	crohn disease, ulcerative colitis	CD, UC	26974007
11	2229759	rs10743181	crohn disease, primary sclerosing cholangitis	CD, PSC	26974007
10	101283330	rs10748781	crohn disease, ulcerative colitis, primary sclerosing cholangitis	CD, UC, PSC	26974007
11	58284951	rs10750899	psoriasis, ankylosing spondylitis, crohn disease, ulcerative colitis, primary sclerosing cholangitis	PS, AS, CD, UC, PSC	26974007
9	4981602	rs10758669	ankylosing spondylitis, crohn disease, ulcerative colitis	AS, CD, UC	26974007
10	64354262	rs10761648	psoriasis, ankylosing spondylitis, crohn disease, ulcerative colitis, primary sclerosing cholangitis	PS, AS, CD, UC, PSC	26974007
1	161472789	rs10800314	psoriasis, crohn disease, ulcerative colitis	PS, CD, UC	26974007
9	139263891	rs10870077	ankylosing spondylitis, crohn disease, ulcerative colitis, primary sclerosing cholangitis	AS, CD, UC, PSC	26974007
1	67722567	rs10889676	psoriasis, ankylosing spondylitis, crohn disease, ulcerative colitis	PS, AS, CD, UC	26974007
10	64438486	rs10995271	crohn disease, ulcerative colitis	CD, UC	26974007
4	80887969	rs11098964	ankylosing spondylitis, crohn disease	AS, CD	26974007
16	86015316	rs11117431	crohn disease, ulcerative colitis	CD, UC	26974007
6	167511586	rs111305875	psoriasis, crohn disease, ulcerative colitis	PS, CD, UC	26974007
12	48208368	rs11168249	psoriasis, ulcerative colitis, primary sclerosing cholangitis	PS, UC, PSC	26974007
10	101278725	rs11190133	ankylosing spondylitis, crohn disease, ulcerative colitis	AS, CD, UC	26974007
11	128380974	rs11221332	psoriasis, ankylosing spondylitis, crohn disease, ulcerative colitis	PS, AS, CD, UC	26974007
11	58408687	rs11229555	crohn disease, ulcerative colitis, primary sclerosing cholangitis	CD, UC, PSC	26974007
11	60776209	rs11230563	crohn disease, ulcerative colitis	CD, UC	26974007
11	76299649	rs11236797	ankylosing spondylitis, crohn disease, ulcerative colitis	AS, CD, UC	26974007
1	114485907	rs114202211	crohn disease, primary sclerosing cholangitis	CD, PSC	26974007
16	30485393	rs11574938	ankylosing spondylitis, crohn disease, ulcerative colitis, primary sclerosing cholangitis	AS, CD, UC, PSC	26974007
3	49656148	rs116046827	crohn disease, ulcerative colitis, primary sclerosing cholangitis	CD, UC, PSC	26974007
12	68508122	rs11614178	crohn disease, ulcerative colitis	CD, UC	26974007
12	6502742	rs11616188	ankylosing spondylitis, crohn disease	AS, CD	26974007
14	88488821	rs11624293	ankylosing spondylitis, crohn disease, ulcerative colitis	AS, CD, UC	26974007
16	11319357	rs11649613	psoriasis, crohn disease, primary sclerosing cholangitis	PS, CD, PSC	26974007
2	65686461	rs11675538	psoriasis, crohn disease, ulcerative colitis, primary sclerosing cholangitis	PS, CD, UC, PSC	26974007
2	219010146	rs11676348	ankylosing spondylitis, crohn disease, ulcerative colitis, primary sclerosing cholangitis	AS, CD, UC, PSC	26974007
2	145481827	rs11691685	psoriasis, crohn disease	PS, CD	26974007
5	40396425	rs11749040	crohn disease, ulcerative colitis	CD, UC	26974007
5	150229066	rs11749391	ankylosing spondylitis, crohn disease, ulcerative colitis	AS, CD, UC	26974007
7	2869985	rs1182188	psoriasis, ulcerative colitis	PS, UC	26974007
1	206961628	rs12075255	ankylosing spondylitis, crohn disease, ulcerative colitis	AS, CD, UC	26974007
1	200878727	rs12131796	ankylosing spondylitis, crohn disease, ulcerative colitis	AS, CD, UC	26974007
5	158829527	rs12188300	psoriasis, primary sclerosing cholangitis	PS, PSC	26974007
12	107198611	rs12369214	ankylosing spondylitis, crohn disease, primary sclerosing cholangitis	AS, CD, PSC	26974007
10	81042475	rs1250573	psoriasis, ankylosing spondylitis, crohn disease, ulcerative colitis	PS, AS, CD, UC	26974007
2	27730940	rs1260326	crohn disease, ulcerative colitis	CD, UC	26974007
6	14715882	rs1267499	ankylosing spondylitis, crohn disease, ulcerative colitis	AS, CD, UC	26974007
2	231148128	rs12694846	psoriasis, ankylosing spondylitis, crohn disease, ulcerative colitis	PS, AS, CD, UC	26974007
7	50175654	rs12718244	ankylosing spondylitis, crohn disease, ulcerative colitis	AS, CD, UC	26974007
19	10469975	rs12720356	psoriasis, ankylosing spondylitis, crohn disease, ulcerative colitis	PS, AS, CD, UC	26974007
14	35828741	rs12879003	psoriasis, crohn disease, ulcerative colitis	PS, CD, UC	26974007
17	57989557	rs1292035	psoriasis, ankylosing spondylitis, crohn disease, ulcerative colitis	PS, AS, CD, UC	26974007
16	86004110	rs12932970	crohn disease, ulcerative colitis	CD, UC	26974007
17	40527544	rs12942547	psoriasis, crohn disease, ulcerative colitis	PS, CD, UC	26974007
18	12879466	rs12968719	ankylosing spondylitis, crohn disease, ulcerative colitis, primary sclerosing cholangitis	AS, CD, UC, PSC	26974007
2	102975336	rs12987977	psoriasis, ankylosing spondylitis, crohn disease, ulcerative colitis	PS, AS, CD, UC	26974007
4	102739980	rs13107612	ankylosing spondylitis, crohn disease, ulcerative colitis	AS, CD, UC	26974007
4	123551114	rs13132308	psoriasis, crohn disease, ulcerative colitis, primary sclerosing cholangitis	PS, CD, UC, PSC	26974007
1	160846284	rs1333062	ankylosing spondylitis, crohn disease, ulcerative colitis	AS, CD, UC	26974007
2	25097644	rs13407913	psoriasis, ankylosing spondylitis, crohn disease, ulcerative colitis, primary sclerosing cholangitis	PS, AS, CD, UC, PSC	26974007
22	30163835	rs140135	crohn disease, ulcerative colitis	CD, UC	26974007
9	139259592	rs141992399	ankylosing spondylitis, crohn disease, ulcerative colitis	AS, CD, UC	26974007
7	17197571	rs1525735	ankylosing spondylitis, crohn disease	AS, CD	26974007
8	126539965	rs1551399	crohn disease, ulcerative colitis, primary sclerosing cholangitis	CD, UC, PSC	26974007
14	75741751	rs1569328	psoriasis, ankylosing spondylitis, crohn disease, ulcerative colitis, primary sclerosing cholangitis	PS, AS, CD, UC, PSC	26974007
22	45727565	rs1569414	ankylosing spondylitis, ulcerative colitis, primary sclerosing cholangitis	AS, UC, PSC	26974007
1	197701992	rs16841904	crohn disease, ulcerative colitis	CD, UC	26974007
13	27531267	rs17085007	ulcerative colitis, primary sclerosing cholangitis	UC, PSC	26974007
15	67442596	rs17293632	crohn disease, ulcerative colitis	CD, UC	26974007
5	131778452	rs17622378	psoriasis, crohn disease, ulcerative colitis	PS, CD, UC	26974007
5	131803537	rs17622517	ankylosing spondylitis, crohn disease, ulcerative colitis	AS, CD, UC	26974007
17	70642923	rs17780256	psoriasis, ulcerative colitis	PS, UC	26974007
1	67703442	rs183686347	psoriasis, ankylosing spondylitis, crohn disease, ulcerative colitis	PS, AS, CD, UC	26974007
6	90973159	rs1847472	crohn disease, ulcerative colitis, primary sclerosing cholangitis	CD, UC, PSC	26974007
12	6446777	rs1860545	psoriasis, ankylosing spondylitis, crohn disease	PS, AS, CD	26974007
16	30970941	rs1870293	psoriasis, ankylosing spondylitis	PS, AS	26974007
20	44746982	rs1883832	crohn disease, ulcerative colitis	CD, UC	26974007
21	43855067	rs1893592	ankylosing spondylitis, crohn disease, ulcerative colitis, primary sclerosing cholangitis	AS, CD, UC, PSC	26974007
8	129227952	rs2042011	psoriasis, crohn disease, ulcerative colitis, primary sclerosing cholangitis	PS, CD, UC, PSC	26974007
10	30691503	rs2050392	psoriasis, crohn disease, ulcerative colitis	PS, CD, UC	26974007
16	50756540	rs2066845	ankylosing spondylitis, crohn disease	AS, CD	26974007
2	163110536	rs2111485	psoriasis, crohn disease, ulcerative colitis, primary sclerosing cholangitis	PS, CD, UC, PSC	26974007
22	39660829	rs2143178	ankylosing spondylitis, crohn disease, ulcerative colitis	AS, CD, UC	26974007
14	35839236	rs2145623	psoriasis, crohn disease	PS, CD	26974007
10	75669190	rs2227551	psoriasis, crohn disease, ulcerative colitis, primary sclerosing cholangitis	PS, CD, UC, PSC	26974007
1	2491205	rs2234161	ulcerative colitis, primary sclerosing cholangitis	UC, PSC	26974007
10	6527143	rs2236379	psoriasis, ankylosing spondylitis, crohn disease, ulcerative colitis	PS, AS, CD, UC	26974007
22	21928597	rs2266961	psoriasis, ankylosing spondylitis, crohn disease, ulcerative colitis, primary sclerosing cholangitis	PS, AS, CD, UC, PSC	26974007
6	167437988	rs2301436	ankylosing spondylitis, crohn disease	AS, CD	26974007
6	20643727	rs2328530	psoriasis, ankylosing spondylitis, crohn disease, ulcerative colitis	PS, AS, CD, UC	26974007
16	50694011	rs2357623	psoriasis, crohn disease	PS, CD	26974007
6	159506600	rs2451258	psoriasis, ankylosing spondylitis, crohn disease, primary sclerosing cholangitis	PS, AS, CD, PSC	26974007
1	114377568	rs2476601	ankylosing spondylitis, crohn disease, ulcerative colitis	AS, CD, UC	26974007
10	94432000	rs2497318	psoriasis, crohn disease, ulcerative colitis, primary sclerosing cholangitis	PS, CD, UC, PSC	26974007
7	148220448	rs2538470	ankylosing spondylitis, crohn disease, ulcerative colitis	AS, CD, UC	26974007
20	57824309	rs259964	crohn disease, ulcerative colitis, primary sclerosing cholangitis	CD, UC, PSC	26974007
16	28517709	rs26528	psoriasis, ankylosing spondylitis, crohn disease, ulcerative colitis, primary sclerosing cholangitis	PS, AS, CD, UC, PSC	26974007
2	9402988	rs2666218	ankylosing spondylitis, ulcerative colitis	AS, UC	26974007
17	26137540	rs2779255	ankylosing spondylitis, crohn disease	AS, CD	26974007
9	34710260	rs2812378	ankylosing spondylitis, crohn disease, ulcerative colitis, primary sclerosing cholangitis	AS, CD, UC, PSC	26974007
1	200101920	rs2816958	crohn disease, ulcerative colitis	CD, UC	26974007
21	16820888	rs2823288	ankylosing spondylitis, crohn disease, ulcerative colitis	AS, CD, UC	26974007
7	26872581	rs28550029	crohn disease, ulcerative colitis	CD, UC	26974007
6	106530330	rs28701841	crohn disease, ulcerative colitis	CD, UC	26974007
17	26124908	rs28998802	psoriasis, ankylosing spondylitis	PS, AS	26974007
5	96252589	rs2910686	ankylosing spondylitis, crohn disease, ulcerative colitis	AS, CD, UC	26974007
1	206943968	rs3024493	psoriasis, ankylosing spondylitis, crohn disease, ulcerative colitis	PS, AS, CD, UC	26974007
10	6102757	rs3118471	psoriasis, ulcerative colitis, primary sclerosing cholangitis	PS, UC, PSC	26974007
9	139389432	rs3124998	psoriasis, ankylosing spondylitis, crohn disease	PS, AS, CD	26974007
12	111884608	rs3184504	psoriasis, ankylosing spondylitis, crohn disease, ulcerative colitis, primary sclerosing cholangitis	PS, AS, CD, UC, PSC	26974007
3	49721532	rs3197999	ankylosing spondylitis, crohn disease, ulcerative colitis, primary sclerosing cholangitis	AS, CD, UC, PSC	26974007
10	35466185	rs34779708	crohn disease, ulcerative colitis, primary sclerosing cholangitis	CD, UC, PSC	26974007
19	10464843	rs35018800	psoriasis, ankylosing spondylitis, crohn disease, ulcerative colitis	PS, AS, CD, UC	26974007
19	10600418	rs35074907	psoriasis, ankylosing spondylitis, crohn disease, ulcerative colitis, primary sclerosing cholangitis	PS, AS, CD, UC, PSC	26974007
2	234168790	rs35300242	psoriasis, crohn disease	PS, CD	26974007
5	40201800	rs353339	crohn disease, ulcerative colitis	CD, UC	26974007
2	163124637	rs35667974	psoriasis, ankylosing spondylitis, crohn disease, ulcerative colitis, primary sclerosing cholangitis	PS, AS, CD, UC, PSC	26974007
17	38032680	rs35736272	ankylosing spondylitis, crohn disease, ulcerative colitis	AS, CD, UC	26974007
15	67457698	rs35874463	ankylosing spondylitis, crohn disease, ulcerative colitis	AS, CD, UC	26974007
16	11365500	rs367569	psoriasis, ankylosing spondylitis, crohn disease, ulcerative colitis, primary sclerosing cholangitis	PS, AS, CD, UC, PSC	26974007
2	163128824	rs3747517	psoriasis, ulcerative colitis	PS, UC	26974007
2	241569692	rs3749171	psoriasis, ankylosing spondylitis, crohn disease, ulcerative colitis, primary sclerosing cholangitis	PS, AS, CD, UC, PSC	26974007
1	8022197	rs3766606	psoriasis, crohn disease, ulcerative colitis	PS, CD, UC	26974007
4	103434253	rs3774937	psoriasis, ankylosing spondylitis, ulcerative colitis, primary sclerosing cholangitis	PS, AS, UC, PSC	26974007
5	10689562	rs3776414	crohn disease, ulcerative colitis	CD, UC	26974007
1	20142866	rs3806308	psoriasis, ulcerative colitis	PS, UC	26974007
17	54880993	rs3853824	crohn disease, ulcerative colitis	CD, UC	26974007
5	38867732	rs395157	crohn disease, ulcerative colitis, primary sclerosing cholangitis	CD, UC, PSC	26974007
1	154426264	rs4129267	psoriasis, ankylosing spondylitis	PS, AS	26974007
20	30849517	rs4243971	ankylosing spondylitis, crohn disease	AS, CD	26974007
21	45616324	rs4456788	ankylosing spondylitis, crohn disease, ulcerative colitis, primary sclerosing cholangitis	AS, CD, UC, PSC	26974007
11	109962432	rs4561177	psoriasis, ankylosing spondylitis, primary sclerosing cholangitis	PS, AS, PSC	26974007
2	62560332	rs4672505	psoriasis, ankylosing spondylitis, crohn disease	PS, AS, CD	26974007
2	241579108	rs4676406	ankylosing spondylitis, ulcerative colitis, primary sclerosing cholangitis	AS, UC, PSC	26974007
5	96121715	rs469758	psoriasis, ankylosing spondylitis, ulcerative colitis	PS, AS, UC	26974007
5	71693899	rs4703855	psoriasis, crohn disease, ulcerative colitis	PS, CD, UC	26974007
7	128573967	rs4728142	psoriasis, ankylosing spondylitis, ulcerative colitis	PS, AS, UC	26974007
1	151801680	rs4845604	psoriasis, ankylosing spondylitis, crohn disease, ulcerative colitis	PS, AS, CD, UC	26974007
2	102647300	rs4851529	ankylosing spondylitis, crohn disease, ulcerative colitis	AS, CD, UC	26974007
7	50323174	rs4917129	crohn disease, ulcerative colitis	CD, UC	26974007
5	158764478	rs4921482	psoriasis, crohn disease	PS, CD	26974007
6	106474749	rs4946717	psoriasis, crohn disease, ulcerative colitis	PS, CD, UC	26974007
1	155130391	rs4971079	ankylosing spondylitis, crohn disease, ulcerative colitis	AS, CD, UC	26974007
9	120475302	rs4986790	ankylosing spondylitis, crohn disease, ulcerative colitis, primary sclerosing cholangitis	AS, CD, UC, PSC	26974007
11	64150370	rs559928	psoriasis, crohn disease, ulcerative colitis, primary sclerosing cholangitis	PS, CD, UC, PSC	26974007
5	158827769	rs56167332	psoriasis, ankylosing spondylitis, crohn disease, ulcerative colitis	PS, AS, CD, UC	26974007
11	65653242	rs568617	psoriasis, crohn disease	PS, CD	26974007
22	39662550	rs5757584	psoriasis, crohn disease, ulcerative colitis	PS, CD, UC	26974007
6	138197824	rs582757	psoriasis, ankylosing spondylitis, primary sclerosing cholangitis	PS, AS, PSC	26974007
19	34656406	rs587259	ankylosing spondylitis, crohn disease	AS, CD	26974007
4	123452231	rs59867199	crohn disease, ulcerative colitis, primary sclerosing cholangitis	CD, UC, PSC	26974007
20	31348750	rs6058869	psoriasis, ankylosing spondylitis, crohn disease, ulcerative colitis, primary sclerosing cholangitis	PS, AS, CD, UC, PSC	26974007
20	62329099	rs6062496	psoriasis, crohn disease, ulcerative colitis, primary sclerosing cholangitis	PS, CD, UC, PSC	26974007
1	161473873	rs61802846	ankylosing spondylitis, ulcerative colitis, primary sclerosing cholangitis	AS, UC, PSC	26974007
10	6094697	rs61839660	psoriasis, ankylosing spondylitis, crohn disease, ulcerative colitis, primary sclerosing cholangitis	PS, AS, CD, UC, PSC	26974007
18	12857758	rs62097857	psoriasis, crohn disease, ulcerative colitis, primary sclerosing cholangitis	PS, CD, UC, PSC	26974007
1	172844352	rs6425143	ankylosing spondylitis, crohn disease	AS, CD	26974007
1	20171860	rs6426833	ankylosing spondylitis, ulcerative colitis	AS, UC	26974007
2	199567687	rs6434978	ulcerative colitis, primary sclerosing cholangitis	UC, PSC	26974007
5	158783223	rs6556411	psoriasis, ankylosing spondylitis, crohn disease, ulcerative colitis	PS, AS, CD, UC	26974007
13	44484706	rs6561151	psoriasis, crohn disease, ulcerative colitis	PS, CD, UC	26974007
1	25305114	rs6600247	psoriasis, ankylosing spondylitis	PS, AS	26974007
18	67561518	rs66504140	crohn disease, ulcerative colitis, primary sclerosing cholangitis	CD, UC, PSC	26974007
1	1173611	rs6697886	crohn disease, ulcerative colitis	CD, UC	26974007
19	49206108	rs679574	psoriasis, ankylosing spondylitis, crohn disease, ulcerative colitis, primary sclerosing cholangitis	PS, AS, CD, UC, PSC	26974007
5	141513204	rs6863411	crohn disease, ulcerative colitis, primary sclerosing cholangitis	CD, UC, PSC	26974007
2	61081310	rs702872	psoriasis, crohn disease, primary sclerosing cholangitis	PS, CD, PSC	26974007
10	82250831	rs7097656	psoriasis, crohn disease, ulcerative colitis	PS, CD, UC	26974007
5	55440730	rs71624119	psoriasis, ankylosing spondylitis, crohn disease	PS, AS, CD	26974007
16	11749774	rs7195296	crohn disease, ulcerative colitis, primary sclerosing cholangitis	CD, UC, PSC	26974007
18	77220616	rs7236492	crohn disease, primary sclerosing cholangitis	CD, PSC	26974007
9	117696336	rs726657	ankylosing spondylitis, crohn disease	AS, CD	26974007
16	50762771	rs72796367	psoriasis, ankylosing spondylitis, crohn disease, ulcerative colitis	PS, AS, CD, UC	26974007
2	163136942	rs72871627	psoriasis, ankylosing spondylitis, crohn disease, ulcerative colitis	PS, AS, CD, UC	26974007
6	90976768	rs72928038	psoriasis, crohn disease, ulcerative colitis, primary sclerosing cholangitis	PS, CD, UC, PSC	26974007
3	18805211	rs73178598	ankylosing spondylitis, crohn disease, ulcerative colitis	AS, CD, UC	26974007
16	23864590	rs7404095	crohn disease, ulcerative colitis, primary sclerosing cholangitis	CD, UC, PSC	26974007
2	204612058	rs7426056	ankylosing spondylitis, ulcerative colitis, primary sclerosing cholangitis	AS, UC, PSC	26974007
9	117592005	rs7468800	crohn disease, ulcerative colitis	CD, UC	26974007
19	10427721	rs74956615	psoriasis, ankylosing spondylitis, crohn disease, ulcerative colitis, primary sclerosing cholangitis	PS, AS, CD, UC, PSC	26974007
1	67681669	rs7517847	crohn disease, ulcerative colitis	CD, UC	26974007
2	228660112	rs7556897	crohn disease, ulcerative colitis, primary sclerosing cholangitis	CD, UC, PSC	26974007
2	61204856	rs7608910	crohn disease, ulcerative colitis, primary sclerosing cholangitis	CD, UC, PSC	26974007
2	43777964	rs77981966	crohn disease, ulcerative colitis	CD, UC	26974007
9	117569046	rs7848647	crohn disease, ulcerative colitis	CD, UC	26974007
1	155194015	rs78973538	crohn disease, ulcerative colitis	CD, UC	26974007
10	64381668	rs7915475	psoriasis, ankylosing spondylitis, crohn disease, ulcerative colitis	PS, AS, CD, UC	26974007
11	128194450	rs7933433	psoriasis, ankylosing spondylitis	PS, AS	26974007
20	43190372	rs79493594	crohn disease, ulcerative colitis	CD, UC	26974007
14	35563211	rs8006884	psoriasis, ankylosing spondylitis	PS, AS	26974007
1	67708155	rs80174646	psoriasis, ankylosing spondylitis, crohn disease, ulcerative colitis, primary sclerosing cholangitis	PS, AS, CD, UC, PSC	26974007
16	11161408	rs8061882	crohn disease, ulcerative colitis	CD, UC	26974007
2	102771282	rs871656	ankylosing spondylitis, primary sclerosing cholangitis	AS, PSC	26974007
2	28614794	rs925255	crohn disease, ulcerative colitis	CD, UC	26974007
6	137973832	rs928722	ankylosing spondylitis, crohn disease, ulcerative colitis	AS, CD, UC	26974007
7	98759117	rs9297145	psoriasis, crohn disease, ulcerative colitis	PS, CD, UC	26974007
13	41013977	rs941823	ankylosing spondylitis, crohn disease, ulcerative colitis	AS, CD, UC	26974007
6	128277151	rs9491891	ankylosing spondylitis, crohn disease	AS, CD	26974007
13	100040654	rs9554587	crohn disease, ulcerative colitis, primary sclerosing cholangitis	CD, UC, PSC	26974007
5	40496423	rs9687958	ankylosing spondylitis, crohn disease, primary sclerosing cholangitis	AS, CD, PSC	26974007
17	26097131	rs9797244	psoriasis, ankylosing spondylitis, crohn disease	PS, AS, CD	26974007
17	32570547	rs9889296	ankylosing spondylitis, crohn disease, ulcerative colitis	AS, CD, UC	26974007
21	40463283	rs9977672	ankylosing spondylitis, crohn disease, ulcerative colitis, primary sclerosing cholangitis	AS, CD, UC, PSC	26974007
6	90674918	rs12525504	crohn disease, ulcerative colitis	CD, UC	27182965
1	161479745	rs1801274	rheumatoid arthritis, ulcerative colitis	RA, UC	27182965
7	28219956	rs186735625	any allergies, rheumatoid arthritis	ALL, RA	27182965
2	198943852	rs2164068	asthma, any allergies	ATH, ALL	27182965
2	102663628	rs2310173	ulcerative colitis, crohn disease	UC, CD	27182965
18	12775963	rs2847258	asthma, rheumatoid arthritis	ATH, RA	27182965
17	38040763	rs2872507	crohn disease, ulcerative colitis	CD, UC	27182965
20	44749251	rs4239702	any allergies, rheumatoid arthritis	ALL, RA	27182965
9	6588227	rs45582831	asthma, any allergies	ATH, ALL	27182965
6	159514778	rs654690	rheumatoid arthritis, crohn disease	RA, CD	27182965
1	114303808	rs6679677	rheumatoid arthritis, crohn disease	RA, CD	27182965
2	102579017	rs74538397	asthma, any allergies	ATH, ALL	27182965
11	76293758	rs7936323	asthma, any allergies	ATH, ALL	27182965
9	4981602	rs10758669	crohn disease, ulcerative colitis	CD, UC	27182969
10	64445564	rs10761659	crohn disease, ulcerative colitis	CD, UC	27182969
9	139266405	rs10781499	crohn disease, ulcerative colitis	CD, UC	27182969
2	62551472	rs10865331	crohn disease, psoriasis	CD, PS	27182969
10	35295431	rs11010067	crohn disease, ulcerative colitis	CD, UC	27182969
12	48208368	rs11168249	primary sclerosing cholangitis, ulcerative colitis	PSC, UC	27182969
1	67705958	rs11209026	ankylosing spondylitis, crohn disease, ulcerative colitis	AS, CD, UC	27182969
11	60776209	rs11230563	crohn disease, ulcerative colitis	CD, UC	27182969
5	150277909	rs11741861	crohn disease, ulcerative colitis	CD, UC	27182969
5	40410584	rs11742570	crohn disease, ulcerative colitis	CD, UC	27182969
19	10512911	rs11879191	crohn disease, ulcerative colitis	CD, UC	27182969
1	1247494	rs12103	crohn disease, ulcerative colitis	CD, UC	27182969
10	81060317	rs1250550	ankylosing spondylitis, crohn disease	AS, CD	27182969
16	11194771	rs12927355	multiple sclerosis, type 1 diabetes	MS, T1D	27182969
17	40527544	rs12942547	crohn disease, ulcerative colitis	CD, UC	27182969
17	37912377	rs12946510	crohn disease, multiple sclerosis, ulcerative colitis	CD, MS, UC	27182969
1	192541472	rs1359062	celiac disease, multiple sclerosis	CeD, MS	27182969
2	191931464	rs1517352	crohn disease, ulcerative colitis	CD, UC	27182969
6	14719496	rs17119	crohn disease, multiple sclerosis, ulcerative colitis	CD, MS, UC	27182969
12	6440009	rs1800693	multiple sclerosis, primary biliary cirrhosis	MS, PBC	27182969
1	161479745	rs1801274	ankylosing spondylitis, crohn disease, ulcerative colitis	AS, CD, UC	27182969
18	12809340	rs1893217	crohn disease, type 1 diabetes, ulcerative colitis	CD, T1D, UC	27182969
21	43855067	rs1893592	celiac disease, rheumatoid arthritis	CeD, RA	27182969
8	130624105	rs1991866	crohn disease, ulcerative colitis	CD, UC	27182969
2	163110536	rs2111485	type 1 diabetes, ulcerative colitis, vitiligo	T1D, UC, VIT	27182969
11	76299194	rs2155219	alopecia areata, crohn disease, ulcerative colitis	AA, CD, UC	27182969
5	131770805	rs2188962	crohn disease, ulcerative colitis	CD, UC	27182969
22	21922904	rs2266959	crohn disease, juvenile idiopathic arthritis, ulcerative colitis	CD, JIA, UC	27182969
2	219151218	rs2382817	crohn disease, ulcerative colitis	CD, UC	27182969
22	30486826	rs2412970	crohn disease, ulcerative colitis	CD, UC	27182969
22	39659773	rs2413583	crohn disease, ulcerative colitis	CD, UC	27182969
6	159506600	rs2451258	psoriasis, rheumatoid arthritis	PS, RA	27182969
1	114377568	rs2476601	alopecia areata, autoimmune thyroid disease, rheumatoid arthritis, systemic lupus erythematosus, type 1 diabetes, vitiligo	AA, ATD, RA, SLE, T1D, VIT	27182969
1	197631141	rs2488389	crohn disease, ulcerative colitis	CD, UC	27182969
20	57824309	rs259964	crohn disease, ulcerative colitis	CD, UC	27182969
21	16817938	rs2823286	crohn disease, ulcerative colitis	CD, UC	27182969
21	40465534	rs2836878	crohn disease, ulcerative colitis	CD, UC	27182969
1	206939904	rs3024505	crohn disease, systemic lupus erythematosus, ulcerative colitis	CD, SLE, UC	27182969
2	204738919	rs3087243	rheumatoid arthritis, type 1 diabetes	RA, T1D	27182969
6	32408497	rs3135394	sjogren syndrome, systemic lupus erythematosus	SJO, SLE	27182969
12	111884608	rs3184504	celiac disease, juvenile idiopathic arthritis, primary sclerosing cholangitis, vitiligo	CeD, JIA, PSC, VIT	27182969
3	49721532	rs3197999	crohn disease, primary sclerosing cholangitis, ulcerative colitis	CD, PSC, UC	27182969
19	10463118	rs34536443	juvenile idiopathic arthritis, multiple sclerosis, primary biliary cirrhosis, psoriasis, rheumatoid arthritis, type 1 diabetes	JIA, MS, PBC, PS, RA, T1D	27182969
5	173279842	rs359457	crohn disease, sjogren syndrome	CD, SJO	27182969
2	241569692	rs3749171	crohn disease, ulcerative colitis	CD, UC	27182969
6	111848191	rs3851228	crohn disease, ulcerative colitis	CD, UC	27182969
9	117553249	rs4246905	crohn disease, ulcerative colitis	CD, UC	27182969
10	101284237	rs4409764	crohn disease, ulcerative colitis	CD, UC	27182969
11	95311422	rs4409785	autoimmune thyroid disease, multiple sclerosis, rheumatoid arthritis, vitiligo	ATD, MS, RA, VIT	27182969
7	128573967	rs4728142	sjogren syndrome, ulcerative colitis	SJO, UC	27182969
22	21979289	rs4821124	celiac disease, psoriasis	CeD, PS	27182969
1	151801680	rs4845604	crohn disease, ulcerative colitis	CD, UC	27182969
20	31376282	rs4911259	crohn disease, ulcerative colitis	CD, UC	27182969
20	62348907	rs6062504	crohn disease, ulcerative colitis	CD, UC	27182969
12	112007756	rs653178	alopecia areata, type 1 diabetes	AA, T1D	27182969
2	25118885	rs6545800	crohn disease, ulcerative colitis	CD, UC	27182969
6	106435025	rs6568421	crohn disease, ulcerative colitis	CD, UC	27182969
1	114303808	rs6679677	crohn disease, juvenile idiopathic arthritis	CD, JIA	27182969
5	141513204	rs6863411	crohn disease, ulcerative colitis	CD, UC	27182969
6	138006504	rs6920220	type 1 diabetes, ulcerative colitis	T1D, UC	27182969
11	64097233	rs694739	crohn disease, multiple sclerosis, type 1 diabetes	CD, MS, T1D	27182969
5	55440730	rs71624119	juvenile idiopathic arthritis, multiple sclerosis	JIA, MS	27182969
21	45615741	rs7282490	ankylosing spondylitis, crohn disease, ulcerative colitis	AS, CD, UC	27182969
6	90976768	rs72928038	autoimmune thyroid disease, multiple sclerosis, type 1 diabetes	ATD, MS, T1D	27182969
15	91172901	rs7495132	crohn disease, ulcerative colitis	CD, UC	27182969
1	200877562	rs7554511	crohn disease, ulcerative colitis	CD, UC	27182969
2	61204856	rs7608910	crohn disease, ulcerative colitis	CD, UC	27182969
4	123161619	rs7657746	crohn disease, ulcerative colitis	CD, UC	27182969
10	31415106	rs793108	multiple sclerosis, rheumatoid arthritis	MS, RA	27182969
14	88472595	rs8005161	crohn disease, ulcerative colitis	CD, UC	27182969
14	68753593	rs911263	primary biliary cirrhosis, type 1 diabetes	PBC, T1D	27182969
7	98759117	rs9297145	crohn disease, ulcerative colitis	CD, UC	27182969
13	99956622	rs9557195	crohn disease, ulcerative colitis	CD, UC	27182969
21	36715761	rs9979383	juvenile idiopathic arthritis, rheumatoid arthritis	JIA, RA	27182969
16	85991705	rs11642873	systemic lupus erythematosus, systemic sclerosis	SLE, SSC	27346689
17	57963537	rs1292053	multiple sclerosis, crohn disease, inflammatory bowel disease	MS, CD, IBD	27346689
6	32050067	rs185819	multiple sclerosis, type 1 diabetes, ulcerative colitis, systemic lupus erythematosus, rheumatoid arthritis	MS, T1D, UC, SLE, RA	27346689
6	31540556	rs2229094	crohn disease, systemic lupus erythematosus, primary biliary cirrhosis	CD, SLE, PBC	27346689
21	40465534	rs2836878	ankylosing spondylitis, crohn disease, ulcerative colitis, inflammatory bowel disease	AS, CD, UC, IBD	27346689
12	9910164	rs4763879	type 1 diabetes, multiple sclerosis	T1D, MS	27346689
7	50305863	rs4917014	systemic lupus erythematosus, inflammatory bowel disease, crohn disease, Stevens-Johnson syndrome/toxic epidermal necrolysis	SLE, IBD, CD, SJS/TEN	27346689
5	158918894	rs10866713	multiple sclerosis, rheumatoid arthritis	MS, RA	27812365
6	105612220	rs11962089	multiple sclerosis, rheumatoid arthritis	MS, RA	27812365
4	154154000	rs12644284	multiple sclerosis, rheumatoid arthritis	MS, RA	27812365
2	61164331	rs13017599	rheumatoid arthritis, multiple sclerosis	RA, MS	27812365
2	61136129	rs13031237	rheumatoid arthritis, multiple sclerosis	RA, MS	27812365
4	123218313	rs13119723	rheumatoid arthritis, crohn disease	RA, CD	27812365
4	102865304	rs13126505	crohn disease, multiple sclerosis	CD, MS	27812365
1	192541021	rs1323292	multiple sclerosis, crohn disease	MS, CD	27812365
18	76409597	rs2002842	rheumatoid arthritis, crohn disease	RA, CD	27812365
16	50756881	rs2076756	crohn disease, multiple sclerosis	CD, MS	27812365
1	160852046	rs2274910	crohn disease, multiple sclerosis	CD, MS	27812365
22	22131125	rs2283792	multiple sclerosis, crohn disease	MS, CD	27812365
3	119219934	rs2293370	multiple sclerosis, crohn disease	MS, CD	27812365
6	167437988	rs2301436	crohn disease, multiple sclerosis	CD, MS	27812365
5	102596720	rs26232	rheumatoid arthritis, multiple sclerosis	RA, MS	27812365
21	40291740	rs2836754	crohn disease, multiple sclerosis	CD, MS	27812365
6	167534290	rs3093023	rheumatoid arthritis, multiple sclerosis	RA, MS	27812365
6	167532793	rs3093024	rheumatoid arthritis, multiple sclerosis	RA, MS	27812365
9	136835343	rs3780792	multiple sclerosis, crohn disease	MS, CD	27812365
11	72373496	rs3781913	rheumatoid arthritis, crohn disease	RA, CD	27812365
14	55348118	rs3783637	rheumatoid arthritis, crohn disease	RA, CD	27812365
11	95311422	rs4409785	rheumatoid arthritis, multiple sclerosis	RA, MS	27812365
22	41431342	rs4820425	crohn disease, rheumatoid arthritis	CD, RA	27812365
4	26098810	rs6448432	rheumatoid arthritis, multiple sclerosis	RA, MS	27812365
6	32663851	rs6457617	rheumatoid arthritis, multiple sclerosis	RA, MS	27812365
5	158787385	rs6556412	crohn disease, rheumatoid arthritis	CD, RA	27812365
7	2448493	rs6952809	multiple sclerosis, rheumatoid arthritis	MS, RA	27812365
18	56384192	rs7238078	multiple sclerosis, crohn disease	MS, CD	27812365
6	32680928	rs7765379	crohn disease, rheumatoid arthritis	CD, RA	27812365
7	148258048	rs7807268	crohn disease, rheumatoid arthritis	CD, RA	27812365
6	32429643	rs9268853	crohn disease, multiple sclerosis	CD, MS	27812365
6	32586854	rs9271366	crohn disease, multiple sclerosis	CD, MS	27812365
1	172862234	rs9286879	crohn disease, multiple sclerosis	CD, MS	27812365
17	38033277	rs1054609	rheumatoid arthritis, systemic sclerosis, type 1 diabetes	RA, SSC, T1D	30572963
11	118726843	rs10892299	celiac disease, systemic sclerosis, type 1 diabetes	CeD, SSC, T1D	30572963
1	172674776	rs10912267	celiac disease, type 1 diabetes	CeD, T1D	30572963
2	191538562	rs10931468	rheumatoid arthritis, systemic sclerosis	RA, SSC	30572963
12	56470625	rs11171739	rheumatoid arthritis, type 1 diabetes	RA, T1D	30572963
6	138003822	rs11757201	celiac disease, rheumatoid arthritis, type 1 diabetes	CeD, RA, T1D	30572963
1	114388804	rs1217403	rheumatoid arthritis, type 1 diabetes	RA, T1D	30572963
10	81045280	rs1250568	celiac disease, systemic sclerosis, type 1 diabetes	CeD, SSC, T1D	30572963
2	182057640	rs12619531	celiac disease, systemic sclerosis	CeD, SSC	30572963
2	100764004	rs13415465	celiac disease, rheumatoid arthritis, type 1 diabetes	CeD, RA, T1D	30572963
5	150438988	rs1422673	celiac disease, rheumatoid arthritis, systemic sclerosis	CeD, RA, SSC	30572963
4	26088128	rs16878091	rheumatoid arthritis, type 1 diabetes	RA, T1D	30572963
1	17655407	rs1748041	rheumatoid arthritis, systemic sclerosis	RA, SSC	30572963
3	159647674	rs17753641	celiac disease, systemic sclerosis	CeD, SSC	30572963
21	43855067	rs1893592	celiac disease, type 1 diabetes	CeD, T1D	30572963
6	159470417	rs212407	celiac disease, rheumatoid arthritis, type 1 diabetes	CeD, RA, T1D	30572963
1	114377568	rs2476601	rheumatoid arthritis, type 1 diabetes	RA, T1D	30572963
18	12777573	rs2542148	celiac disease, type 1 diabetes	CeD, T1D	30572963
9	34710260	rs2812378	celiac disease, rheumatoid arthritis	CeD, RA	30572963
2	204738919	rs3087243	rheumatoid arthritis, type 1 diabetes	RA, T1D	30572963
10	6101713	rs3118470	rheumatoid arthritis, type 1 diabetes	RA, T1D	30572963
15	79234957	rs34593439	celiac disease, type 1 diabetes	CeD, T1D	30572963
3	58183636	rs35677470	rheumatoid arthritis, systemic sclerosis	RA, SSC	30572963
10	8102272	rs3802604	rheumatoid arthritis, type 1 diabetes	RA, T1D	30572963
7	128572766	rs4731532	rheumatoid arthritis, systemic sclerosis	RA, SSC	30572963
6	138243739	rs58721818	rheumatoid arthritis, systemic sclerosis	RA, SSC	30572963
7	37382465	rs60600003	celiac disease, systemic sclerosis	CeD, SSC	30572963
22	21936152	rs66534072	celiac disease, systemic sclerosis	CeD, SSC	30572963
1	2534978	rs6664969	celiac disease, rheumatoid arthritis	CeD, RA	30572963
2	191902184	rs6749371	celiac disease, systemic sclerosis	CeD, SSC	30572963
10	6116254	rs72776098	systemic sclerosis, type 1 diabetes	SSC, T1D	30572963
6	90976768	rs72928038	celiac disease, rheumatoid arthritis, type 1 diabetes	CeD, RA, T1D	30572963
2	204612058	rs7426056	celiac disease, rheumatoid arthritis	CeD, RA	30572963
19	10427721	rs74956615	rheumatoid arthritis, systemic sclerosis, type 1 diabetes	RA, SSC, T1D	30572963
2	191964633	rs7574865	celiac disease, rheumatoid arthritis, systemic sclerosis, type 1 diabetes	CeD, RA, SSC, T1D	30572963
7	51015193	rs7780389	rheumatoid arthritis, type 1 diabetes	RA, T1D	30572963
15	38828140	rs8043085	rheumatoid arthritis, type 1 diabetes	RA, T1D	30572963
10	6390450	rs947474	celiac disease, rheumatoid arthritis, type 1 diabetes	CeD, RA, T1D	30572963
