# Supplementary material for: An autoimmune pleiotropic SNP modulates IRF5 alternative promoter usage through ZBTB3-mediated chromatin looping
Source: Nat Commun. 2023 Mar 3;14:1208. doi: 10.1038/s41467-023-36897-z (PMC9984425; doi:10.1038/s41467-023-36897-z)
Supplement: Supplementary file 6 — Supplementary Data 3 [file 41467_2023_36897_MOESM6_ESM.xlsx]

## Sheet: Table S3
Supplementary Data 3. Study description of the collected full genome-wide association studies (GWAS) summary statistics of autoimmune diseases.
Disease/Trait Desc	Disease Abbr	MeSH Term	MeSH ID	Sample Size	#Case	#Control	Population	PMID	Study ID
Ankylosing spondylitis	AS	Spondylitis, Ankylosing	D013167	452264	1265	450999	EUR	30349118	AT141
Bowel problem	IBD	Inflammatory Bowel Diseases	D015212	452264	30227	422037	EUR	30349118	AT210
G35-G37 Demyelinating diseases of the central nervous system	CNSDD	Demyelinating Autoimmune Diseases, CNS	D020278	452264	1631	450633	EUR	30349118	AT252
Psoriasis	PS	Psoriasis	D011565	452264	5175	447089	EUR	30349118	AT258
E10 Insulin-dependent diabetes mellitus	T1D	Diabetes Mellitus, Type 1	D003922	452264	3041	449223	EUR	30349118	AT280
M46 Other inflammatory spondylopathies	SP	Spondylitis	D013166	452264	1378	450886	EUR	30349118	AT342
K51 Ulcerative colitis	UC	Colitis, Ulcerative	D003093	452264	3497	448767	EUR	30349118	AT344
M06 Other rheumatoid arthritis	RA	Arthritis, Rheumatoid	D001172	452264	4747	447517	EUR	30349118	AT452
M05 Seropositive rheumatoid arthritis	RA	Arthritis, Rheumatoid	D001172	452264	636	451628	EUR	30349118	AT454
G35 Multiple sclerosis	MS	Multiple Sclerosis	D009103	452264	1406	450858	EUR	30349118	AT459
K50 Crohn's disease [regional enteritis]	CD	Crohn Disease	D003424	452264	1877	450387	EUR	30349118	AT487
L40 Psoriasis	PS	Psoriasis	D011565	452264	2437	449827	EUR	30349118	AT548
Rheumatoid arthritis	RA	Arthritis, Rheumatoid	D001172	452264	5082	447182	EUR	30349118	AT551
Inflammatory bowel disease	IBD	Inflammatory Bowel Diseases	D015212	452264	3878	448386	EUR	30349118	AT575
K51 Ulcerative colitis	UC	Colitis, Ulcerative	D003093	361194	2143	359051	EUR	Nealelab	BE104
M06 Other rheumatoid arthritis	RA	Arthritis, Rheumatoid	D001172	361194	1401	359793	EUR	Nealelab	BE151
Ulcerative colitis	UC	Colitis, Ulcerative	D003093	26405	6687	19718	EUR	21297633	CA011
Multiple sclerosis	MS	Multiple Sclerosis	D009103	38582	14498	24091	EUR	24076602	CA021
Systemic lupus erythematosus	SLE	Lupus Erythematosus, Systemic	D008180	6232	4946	1286	EUR	26502338	CA022
Primary biliary cirrhosis	PBC	Liver Cirrhosis, Biliary	D008105	13239	2764	10475	EUR	26394269	CA063
Ankylosing spondylitis	AS	Spondylitis, Ankylosing	D013167	25764	10619	15145	EUR	23749187	CA064
Neuromyelitis optica	NMO	Neuromyelitis Optica	D009471	913	129	784	EUR	29769526	CA101
Neuromyelitis optica IgG negative	NMO	Neuromyelitis Optica	D009471	847	63	784	EUR	29769526	CA102
Neuromyelitis optica IgG positive	NMO	Neuromyelitis Optica	D009471	850	66	784	EUR	29769526	CA103
Rheumatoid arthritis	RA	Arthritis, Rheumatoid	D001172	47580	13838	33742	EUR	23143596	CA104
Juvenile idiopathic arthritis (oligoarticular or rheumatoid factor-negative polyarticular)	JIA	Arthritis, Juvenile	D001171	15872	2816	13056	EUR	23603761	CA138
Vitiligo	VIT	Vitiligo	D014820	40258	2853	37405	EUR	27723757	CA152
Ulcerative colitis	UC	Colitis, Ulcerative	D003093	28694	7483	21211	EUR|AMR|EAS(28916)|ALL(28916)	25082827	CA175
Spain_systemic lupus erythematosus	SLE	Lupus Erythematosus, Systemic	D008180	13426	4943	8483	EUR(13426)|ALL(13426)	29848360	CA176
Systemic lupus erythematosus	SLE	Lupus Erythematosus, Systemic	D008180	27574	11590	15984	EUR(18264)|AMR(9310)|ALL(27574)	28714469	CA185
Primary biliary cirrhosis	PBC	Liver Cirrhosis, Biliary	D008105	11375	2861	8514	EUR|AFR(3829)|ALL(3829)	22961000	CA209
Crohn's disease	CD	Crohn Disease	D003424	20883	5956	14927	EUR	26192919	CA210
Inflammatory bowel disease	IBD	Inflammatory Bowel Diseases	D015212	34652	12882	21770	EUR	26192919	CA211
Ulcerative colitis	UC	Colitis, Ulcerative	D003093	27432	6968	20464	EUR	26192919	CA212
Type 1 diabetes(meta)	T1D	Diabetes Mellitus, Type 1	D003922	14245	6672	7573	EUR	25751624	CA265
Type 1 diabetes(cc)	T1D	Diabetes Mellitus, Type 1	D003922	17091	6808	10283	EUR	25751624	CA266
Multiple sclerosis	MS	Multiple Sclerosis	D009103	26621	9772	16849	EUR	21833088	CA318
Rheumatoid arthritis	RA	Arthritis, Rheumatoid	D001172	25708	5539	20169	EUR	20453842	CA391
Celiac disease	CeD	Celiac Disease	D002446	24269	12041	12228	EUR(23649)|SAS(620)|ALL(24269)	22057235	CA395
Systemic Sclerosis	SSC	Scleroderma, Systemic	D012595	28179	9846	18333	EUR(28179)|ALL(28179)	31672989	CA487
Vitiligo (early onset)	VIT	Vitiligo	D014820	9744	704	9031	EUR(9744)|ALL(9744)	30674883	CA488
Vitiligo (late onset)	VIT	Vitiligo	D014820	20623	1467	19156	EUR(20623)|ALL(20623)	30674883	CA489
Systemic Lupus Erythematosus	SLE	Lupus Erythematosus, Systemic	D008180	1059	706	353	EUR(1059)|ALL(1059)	18204446	DB815
Daytime dozing/sleeping (narcolepsy)	NL	Narcolepsy	D009290	384879			EUR	31427789	GA049
Juvenile idiopathic arthritis with vs without uveitis	JIA	Arthritis, Juvenile	D001171	384	137	247	EUR	29513936	OT308
Juvenile idiopathic arthritis with vs without uveitis	JIA	Arthritis, Juvenile	D001171	192	77	115	EUR	29513936	OT309
Inflammatory Bowel Diseases	IBD	Inflammatory Bowel Diseases	D015212	24751	4796	19955	EUR(24751)|ALL(24751)	27992413	OT353
Primary sclerosing cholangitis	PSC	Cholangitis, Sclerosing	D015209	14890	2871	12019	EUR	27992413	PH317
Crohn's disease progression	CD	Crohn Disease	D003424	2734	1762	972	EUR	28067912	PH322
Primary biliary cholangitis	PBC	Liver Cirrhosis, Biliary	D008105	963	487	476	EUR	23000144	PH368
Rheumatoid arthritis	RA	Arthritis, Rheumatoid	D001172	22515	4873	17642	EUR	24390342	PH378
Rheumatoid arthritis	RA	Arthritis, Rheumatoid	D001172	58284	14361	43923	EUR(58284)|ESA(22515)|ALL(80799)	24390342	PH379
Rheumatoid arthritis	RA	Arthritis, Rheumatoid	D001172	80799	19234	61565	EUR(69033)|ESA(18817)|SAS(20019)|AMR(2583)|ALL(110452)	24390342	PH380
Asthma	ATH	Asthma	D001249	142486	23948	118538	EUR(129067)|AFR(8204)|EAS(5215)|ALL(142486)	29273806	PH435
