# Supplementary material for: An autoimmune pleiotropic SNP modulates IRF5 alternative promoter usage through ZBTB3-mediated chromatin looping
Source: Nat Commun. 2023 Mar 3;14:1208. doi: 10.1038/s41467-023-36897-z (PMC9984425; doi:10.1038/s41467-023-36897-z)
Supplement: Supplementary file 7 — Supplementary Data 4 [file 41467_2023_36897_MOESM7_ESM.xlsx]

## Sheet: Table S4
Supplementary Data 4. gwas-pw variant-level pleiotropy estimation for the curated autoimmune pleiotropic variants. Summary statistics was derived from gwas-pw variant-level pleiotropy test.
SNPID	Chr	Pos	gwas-pw PPA3	Effective Allele	Non-effective Allele	Trait1 Name	Trait1 Abbr	Trait1 ID	Trait1 Effect Size (beta)	Trait1 P-val	Trait1 Confidence (SE)	Trait1 Zscore	Trait2 Name	Trait2 Abbr	Trait2 ID	Trait2 Effect Size (beta)	Trait2 P-val	Trait2 Confidence (SE)	Trait2 Zscore
rs6600247	1	25305114	0.925234	C	T	Inflammatory Bowel Diseases	IBD	AT575	0.00023143	0.2283	0.0001921	1.20474	Spondylitis, Ankylosing	AS	CA064	0.0328332	2.57555e-15	0.00415088	7.90992
rs11209026	1	67705958	0.949903	A	G	Inflammatory Bowel Diseases	IBD	AT575	-0.0034532	1.9258e-19	0.00038293	-9.01784	Spondylitis, Ankylosing	AS	CA064	-0.103584	1.942e-27	0.00954481	-10.8524
rs4845604	1	151801680	0.961071	A	G	Inflammatory Bowel Diseases	IBD	AT575	-0.0012333	7.4698e-06	0.00027531	-4.47968	Spondylitis, Ankylosing	AS	CA064	0.00955421	0.111903	0.00601008	1.5897
rs4129267	1	154426264	0.999984	T	C	Inflammatory Bowel Diseases	IBD	AT575	-0.00024996	0.19829	0.0001943	-1.28646	Spondylitis, Ankylosing	AS	CA064	-0.0307685	3.32131e-13	0.00422605	-7.28068
rs7933433	11	128194450	0.979366	T	G	Inflammatory Bowel Diseases	IBD	AT575	0.0005395	0.0077046	0.00020246	2.66472	Spondylitis, Ankylosing	AS	CA064	0.0206846	1.25977e-06	0.00426839	4.846
rs11624293	14	88488821	0.931302	C	T	Inflammatory Bowel Diseases	IBD	AT575	0.0013386	5.4466e-05	0.00033169	4.0357	Spondylitis, Ankylosing	AS	CA064	0.0428679	1.49177e-10	0.00669161	6.40621
rs6426833	1	20171860	1	G	A	Colitis, Ulcerative	UC	CA011	0.262364	3.93e-35	0.0212144	12.3673	Diabetes Mellitus, Type 1	T1D	CA266	-0.0179603	0.413183	0.0219482	-0.818306
rs11209026	1	67705958	0.99867	A	G	Colitis, Ulcerative	UC	CA011	0.553885	5.12e-28	0.0504744	10.9736	Diabetes Mellitus, Type 1	T1D	CA266	-0.0982746	0.0285109	0.0448705	-2.19018
rs3024505	1	206939904	1	A	G	Colitis, Ulcerative	UC	CA011	0.223144	5.76e-17	0.0266598	8.37004	Diabetes Mellitus, Type 1	T1D	CA266	-0.182722	6.74469e-09	0.0315192	-5.79716
rs2111485	2	163110536	0.905211	A	G	Colitis, Ulcerative	UC	CA011	0.0861777	4.33e-06	0.0187552	4.59488	Diabetes Mellitus, Type 1	T1D	CA266	-0.174592	1.57217e-14	0.0227288	-7.68152
rs4676406	2	241579108	0.9993	G	T	Colitis, Ulcerative	UC	CA011	0.131028	8.32e-11	0.0201746	6.4947	Diabetes Mellitus, Type 1	T1D	CA266	0.00757127	0.730503	0.0219803	0.344456
rs694739	11	64097233	0.955315	G	A	Colitis, Ulcerative	UC	CA011	0.0582689	0.00348	0.0199427	2.92181	Diabetes Mellitus, Type 1	T1D	CA266	0.0973923	1.96158e-05	0.0228127	4.26922
rs2155219	11	76299194	0.965336	T	G	Colitis, Ulcerative	UC	CA011	0.113329	6.33e-08	0.020951	5.40922	Diabetes Mellitus, Type 1	T1D	CA266	0.0695645	0.00155265	0.0219817	3.16466
rs11168249	12	48208368	0.998329	C	T	Colitis, Ulcerative	UC	CA011	0.076961	8.19e-05	0.0195394	3.93877	Diabetes Mellitus, Type 1	T1D	CA266	0.0812113	0.000221738	0.0219914	3.69287
rs653178	12	112007756	0.999567	T	C	Colitis, Ulcerative	UC	CA011	0.0487902	0.0102	0.0189921	2.56897	Diabetes Mellitus, Type 1	T1D	CA266	-0.287149	3.20665e-38	0.0222147	-12.9261
rs941823	13	41013977	0.985859	T	C	Colitis, Ulcerative	UC	CA011	0.122218	3.93e-07	0.024095	5.07232	Diabetes Mellitus, Type 1	T1D	CA266	-0.0433468	0.0802819	0.024783	-1.74905
rs1893217	18	12809340	0.941065	G	A	Colitis, Ulcerative	UC	CA011	0.113329	4.78e-05	0.0278714	4.06613	Diabetes Mellitus, Type 1	T1D	CA266	0.244748	2.76323e-18	0.028065	8.72077
rs2836878	21	40465534	0.998729	A	G	Colitis, Ulcerative	UC	CA011	0.223144	1.86e-22	0.0228885	9.74916	Diabetes Mellitus, Type 1	T1D	CA266	-0.0194887	0.435114	0.0249704	-0.78047
rs11203203	21	43836186	0.973789	A	G	Colitis, Ulcerative	UC	CA011	0.0198026	0.305	0.0193051	1.02577	Diabetes Mellitus, Type 1	T1D	CA266	0.162969	4.43011e-13	0.0225041	7.24173
rs71624119	5	55440730	0.999514	A	G	Demyelinating Autoimmune Diseases, CNS	CNSDD	AT252	-0.00017696	0.22846	0.00014694	-1.2043	Arthritis, Rheumatoid	RA	CA104	-0.206532	5.591e-20	0.022567	-9.15196
rs9979383	21	36715761	0.932506	T	C	Demyelinating Autoimmune Diseases, CNS	CNSDD	AT252	-0.0001667	0.19763	0.00012939	-1.28835	Arthritis, Rheumatoid	RA	CA104	0.0970617	5.229e-07	0.0193438	5.01771
rs80174646	1	67708155	1	T	G	Crohn Disease	CD	CA210	-0.772365	5.79913e-149	0.0297133	-25.9939	Scleroderma, Systemic	SSC	CA487	-0.0107577	0.8207	0.0474644	-0.226647
rs4845604	1	151801680	0.99319	A	G	Crohn Disease	CD	CA210	-0.0912898	1.39357e-07	0.0173354	-5.26609	Scleroderma, Systemic	SSC	CA487	-0.0476159	0.3346	0.0493476	-0.964906
rs10800309	1	161472158	0.991007	A	G	Crohn Disease	CD	CA210	0.0904086	8.47872e-13	0.0126389	7.15319	Scleroderma, Systemic	SSC	CA487	-0.0502412	0.1263	0.032861	-1.5289
rs13407913	2	25097644	1	A	G	Crohn Disease	CD	CA210	-0.114508	9.63641e-22	0.0119519	-9.58074	Scleroderma, Systemic	SSC	CA487	0.0287082	0.3666	0.0317964	0.902875
rs10865331	2	62551472	0.980605	A	G	Crohn Disease	CD	CA210	0.0784447	4.40239e-10	0.0125732	6.23905	Scleroderma, Systemic	SSC	CA487	-0.00461061	0.8335	0.0219327	-0.210217
rs212388	6	159490436	0.984762	T	C	Crohn Disease	CD	CA210	-0.102377	1.79519e-16	0.0124319	-8.23504	Scleroderma, Systemic	SSC	CA487	0.0596439	0.05717	0.0313571	1.90209
rs2538470	7	148220448	0.999876	A	G	Crohn Disease	CD	CA210	0.0749643	1.04598e-09	0.0122847	6.10223	Scleroderma, Systemic	SSC	CA487	-0.00340579	0.8881	0.0242043	-0.14071
rs6651252	8	129567181	1	T	C	Crohn Disease	CD	CA210	0.149029	3.86009e-16	0.0183017	8.1429	Scleroderma, Systemic	SSC	CA487	0.0850134	0.0122	0.0339176	2.50647
rs11229555	11	58408687	0.988524	T	G	Crohn Disease	CD	CA210	-0.0678674	9.93202e-07	0.0138704	-4.89298	Scleroderma, Systemic	SSC	CA487	-0.0418642	0.08715	0.0244722	-1.71069
rs259964	20	57824309	0.997277	A	G	Crohn Disease	CD	CA210	0.0713342	2.08239e-09	0.0119064	5.99125	Scleroderma, Systemic	SSC	CA487	-0.00873807	0.7786	0.0310801	-0.281147
rs10761659	10	64445564	0.951753	G	A	Crohn Disease	CD	AT487	0.00068624	3.3791e-07	0.00013453	5.10102	Arthritis, Juvenile	JIA	CA138	-0.0870947	0.09843	0.0527044	-1.65251
rs72928038	6	90976768	0.949226	A	G	Arthritis, Juvenile	JIA	CA138	0.146694	0.03175	0.068308	2.14754	Diabetes Mellitus, Type 1	T1D	CA266	0.192272	4.48008e-12	0.0277804	6.92114
rs4728142	7	128573967	0.970555	G	A	Lupus Erythematosus, Systemic	SLE	DB815	-0.494296	7.296e-07	0.0991899	-4.98333	Cholangitis, Sclerosing	PSC	PH317	-0.119559	0.000327	0.034	-3.51644
rs3184504	12	111884608	0.999974	T	C	Lupus Erythematosus, Systemic	SLE	DB815	-0.18633	0.04884	0.0944752	-1.97226	Cholangitis, Sclerosing	PSC	PH317	0.18648	5.05e-10	0.03	6.216
rs2836878	21	40465534	0.999854	G	A	Lupus Erythematosus, Systemic	SLE	DB815	-0.0202027	0.8349	0.0969082	-0.208473	Cholangitis, Sclerosing	PSC	PH317	0.298622	8.93e-14	0.041	7.28346
rs2155219	11	76299194	0.999273	T	G	Arthritis, Rheumatoid	RA	AT452	-9.4539e-05	0.65441	0.00021119	-0.447649	Asthma	ATH	PH435	0.105671	1.08e-17	0.012338	8.56468
rs3184504	12	111884608	0.991806	C	T	Arthritis, Rheumatoid	RA	AT551	-0.00060005	0.0060165	0.00021845	-2.74685	Inflammatory Bowel Diseases	IBD	OT353	-0.18648	5.04693e-10	0.03	-6.21599
rs3806308	1	20142866	0.993772	A	T	Colitis, Ulcerative	UC	CA175	-0.356675	9.816e-08	0.0669	-5.33146	Diabetes Mellitus, Type 1	T1D	CA266	0.00846408	0.705813	0.0224223	0.377485
rs3024505	1	206939904	0.996144	A	T	Colitis, Ulcerative	UC	CA175	0.165514	0.05886	0.0876056	1.88931	Diabetes Mellitus, Type 1	T1D	CA266	-0.182722	6.74469e-09	0.0315192	-5.79716
rs11203203	21	43836186	0.999629	A	T	Colitis, Ulcerative	UC	CA175	0.10436	0.1011	0.0636498	1.6396	Diabetes Mellitus, Type 1	T1D	CA266	0.162969	4.43011e-13	0.0225041	7.24173
rs6679677	1	114303808	1	C	A	Lupus Erythematosus, Systemic	SLE	CA176	0.302694	0.0015322	0.0955121	3.16917	Arthritis, Rheumatoid	RA	PH379	-0.593327	3.1e-149	0.022565	-26.2941
rs4239702	20	44749251	0.955239	T	C	Lupus Erythematosus, Systemic	SLE	CA176	-0.0789794	0.1778	0.0586061	-1.34763	Arthritis, Rheumatoid	RA	PH379	-0.139262	4.2e-14	0.0174	-8.00356
rs10931468	2	191538562	0.905886	A	C	Liver Cirrhosis, Biliary	PBC	CA209	0.319907	4.361e-14	0.0423732	7.54975	Cholangitis, Sclerosing	PSC	PH317	-0.031499	0.468	0.045	-0.699978
rs694739	11	64097233	0.998987	G	A	Liver Cirrhosis, Biliary	PBC	CA209	-0.165937	1.963e-07	0.0318937	-5.20281	Cholangitis, Sclerosing	PSC	PH317	-0.147558	1.29e-06	0.031	-4.75994
rs1800693	12	6440009	0.995453	G	A	Liver Cirrhosis, Biliary	PBC	CA209	0.24059	1.176e-14	0.0311702	7.71862	Cholangitis, Sclerosing	PSC	PH317	0.01094	0.763	0.036	0.303889
rs3184504	12	111884608	0.998515	A	G	Liver Cirrhosis, Biliary	PBC	CA209	0.175633	1.106e-08	0.0307393	5.71362	Cholangitis, Sclerosing	PSC	PH317	0.18648	5.05e-10	0.03	6.216
rs911263	14	68753593	0.999963	G	A	Liver Cirrhosis, Biliary	PBC	CA209	-0.227654	9.951e-11	0.0351986	-6.46769	Cholangitis, Sclerosing	PSC	PH317	-0.020783	0.525	0.033	-0.629788
rs6679677	1	114303808	1	A	C	Cholangitis, Sclerosing	PSC	PH317	0.026642	0.764	0.094	0.283426	Arthritis, Rheumatoid	RA	PH379	0.593327	3.1e-149	0.022565	26.2941
rs4239702	20	44749251	0.948955	C	T	Cholangitis, Sclerosing	PSC	PH317	0.021761	0.558	0.038	0.572658	Arthritis, Rheumatoid	RA	PH379	0.139262	4.2e-14	0.0174	8.00356
rs4409785	11	95311422	0.925798	C	T	Celiac Disease	CeD	CA395	0.103459	1.252e-05	0.0236789	4.36923	Asthma	ATH	PH435	-0.00964	0.577	0.017268	-0.558258
rs1800693	12	6440009	0.935288	C	T	Arthritis, Rheumatoid	RA	AT551	-0.00019825	0.37331	0.00022268	-0.890291	Liver Cirrhosis, Biliary	PBC	CA063	0.194799	1.83513e-09	0.032403	6.01177
rs2155219	11	76299194	0.999692	T	G	Arthritis, Rheumatoid	RA	PH378	-0.040822	0.1	0.026597	-1.53483	Asthma	ATH	PH435	0.105671	1.08e-17	0.012338	8.56468
rs2111485	2	163110536	0.935323	G	A	Psoriasis	PS	AT258	0.0013323	2.3364e-09	0.00022307	5.97256	Inflammatory Bowel Diseases	IBD	AT575	-0.00062824	0.0013207	0.00019562	-3.21153
rs28998802	17	26124908	0.970891	A	G	Psoriasis	PS	AT258	0.001806	1.2224e-08	0.00031703	5.69662	Inflammatory Bowel Diseases	IBD	AT575	-0.00013539	0.6265	0.0002782	-0.486664
rs4845604	1	151801680	0.999991	A	G	Arthritis, Juvenile	JIA	CA138	0.229523	0.001248	0.071111	3.22768	Inflammatory Bowel Diseases	IBD	CA211	-0.123592	1.20759e-17	0.0144514	-8.55224
rs10800309	1	161472158	0.927508	A	G	Arthritis, Juvenile	JIA	CA138	-0.0295318	0.6101	0.0579134	-0.509931	Inflammatory Bowel Diseases	IBD	CA211	0.132111	6.15533e-37	0.010405	12.6969
rs395157	5	38867732	0.999996	T	C	Arthritis, Juvenile	JIA	CA138	0.108854	0.04537	0.0543944	2.00121	Inflammatory Bowel Diseases	IBD	CA211	0.0913628	2.22222e-20	0.0098759	9.25109
rs4703855	5	71693899	0.989524	T	C	Arthritis, Juvenile	JIA	CA138	0.0497421	0.3931	0.0582454	0.854009	Inflammatory Bowel Diseases	IBD	CA211	-0.0710611	7.15618e-11	0.0109034	-6.51735
rs56167332	5	158827769	0.970975	A	C	Arthritis, Juvenile	JIA	CA138	0.00697561	0.9067	0.0595179	0.117202	Inflammatory Bowel Diseases	IBD	CA211	0.155855	7.16555e-50	0.0104967	14.848
rs2538470	7	148220448	0.999985	A	G	Arthritis, Juvenile	JIA	CA138	-0.0410303	0.4553	0.0549557	-0.746608	Inflammatory Bowel Diseases	IBD	CA211	0.0675599	2.99906e-11	0.0101646	6.64661
rs6651252	8	129567181	0.981298	C	T	Arthritis, Juvenile	JIA	CA138	-0.0958503	0.244	0.0822716	-1.16505	Inflammatory Bowel Diseases	IBD	CA211	-0.0908484	9.08232e-10	0.014833	-6.12475
rs10758669	9	4981602	1	C	A	Arthritis, Juvenile	JIA	CA138	0.0525925	0.3458	0.0557852	0.942767	Inflammatory Bowel Diseases	IBD	CA211	0.148762	4.69865e-48	0.0102138	14.5649
rs10761659	10	64445564	0.999999	A	G	Arthritis, Juvenile	JIA	CA138	0.0870947	0.09843	0.0527044	1.65251	Inflammatory Bowel Diseases	IBD	CA211	-0.153811	4.971e-53	0.0100347	-15.328
rs11229555	11	58408687	0.999705	T	G	Arthritis, Juvenile	JIA	CA138	0.0411419	0.5032	0.0614551	0.669463	Inflammatory Bowel Diseases	IBD	CA211	-0.0787515	5.22518e-12	0.0114144	-6.89932
rs11230563	11	60776209	0.999573	T	C	Arthritis, Juvenile	JIA	CA138	-0.015723	0.7806	0.0564483	-0.278537	Inflammatory Bowel Diseases	IBD	CA211	-0.081194	1.7061e-14	0.0105845	-7.67104
rs559928	11	64150370	0.998234	T	C	Arthritis, Juvenile	JIA	CA138	-0.0950802	0.1706	0.0693875	-1.37028	Inflammatory Bowel Diseases	IBD	CA211	-0.094388	3.32553e-13	0.0129645	-7.28052
rs941823	13	41013977	0.999075	T	C	Arthritis, Juvenile	JIA	CA138	-0.0897059	0.1468	0.0618266	-1.45093	Inflammatory Bowel Diseases	IBD	CA211	-0.0830172	6.18793e-13	0.0115361	-7.19628
rs1569328	14	75741751	0.990966	T	C	Arthritis, Juvenile	JIA	CA138	-0.0917864	0.208	0.0728993	-1.25908	Inflammatory Bowel Diseases	IBD	CA211	-0.0809722	3.20961e-09	0.0136766	-5.9205
rs7404095	16	23864590	0.998887	T	C	Arthritis, Juvenile	JIA	CA138	-0.135133	0.01405	0.0550218	-2.45598	Inflammatory Bowel Diseases	IBD	CA211	-0.0557396	3.09965e-08	0.0100691	-5.53571
rs7236492	18	77220616	0.999859	T	C	Arthritis, Juvenile	JIA	CA138	0.0178399	0.7972	0.0694235	0.256973	Inflammatory Bowel Diseases	IBD	CA211	-0.0802595	1.45451e-08	0.014163	-5.66684
rs259964	20	57824309	0.999937	A	G	Arthritis, Juvenile	JIA	CA138	-0.0609184	0.2591	0.0539808	-1.12852	Inflammatory Bowel Diseases	IBD	CA211	0.0674584	6.92964e-12	0.00983489	6.85909
rs6062496	20	62329099	1	G	A	Arthritis, Juvenile	JIA	CA138	-0.0999308	0.06629	0.054415	-1.83646	Inflammatory Bowel Diseases	IBD	CA211	-0.123216	2.10807e-33	0.0102312	-12.0432
rs9979383	21	36715761	0.976071	C	T	Arthritis, Juvenile	JIA	CA138	-0.233952	4.47e-05	0.0573167	-4.08174	Inflammatory Bowel Diseases	IBD	CA211	0.0319035	0.00234669	0.0104861	3.04244
rs2155219	11	76299194	0.998997	G	T	Diabetes Mellitus, Type 1	T1D	CA266	-0.0695645	0.00155265	0.0219817	-3.16466	Asthma	ATH	PH435	-0.105671	1.08e-17	0.012338	-8.56468
rs11168249	12	48208368	0.999386	C	T	Diabetes Mellitus, Type 1	T1D	CA266	0.0812113	0.000221738	0.0219914	3.69287	Asthma	ATH	PH435	-0.05039	4.4e-05	0.012334	-4.08545
rs911263	14	68753593	0.99824	G	A	Diabetes Mellitus, Type 1	T1D	CA266	-0.11205	4.92767e-06	0.0245301	-4.56784	Asthma	ATH	PH435	0.05684	1.06e-05	0.012902	4.40552
rs11203203	21	43836186	0.99661	A	G	Diabetes Mellitus, Type 1	T1D	CA266	0.162969	4.43011e-13	0.0225041	7.24173	Asthma	ATH	PH435	-0.020721	0.0994	0.012577	-1.64753
rs6679677	1	114303808	1	A	C	Inflammatory Bowel Diseases	IBD	AT210	-0.00018075	0.83181	0.00085103	-0.21239	Arthritis, Rheumatoid	RA	PH379	0.593327	3.1e-149	0.022565	26.2941
rs7731626	5	55444683	0.997945	A	G	Inflammatory Bowel Diseases	IBD	AT210	-0.00011798	0.82429	0.00053137	-0.22203	Arthritis, Rheumatoid	RA	PH379	-0.198451	7.9e-23	0.021658	-9.16294
rs4239702	20	44749251	0.931782	C	T	Inflammatory Bowel Diseases	IBD	AT210	-0.00010389	0.85727	0.00057765	-0.179849	Arthritis, Rheumatoid	RA	PH379	0.139262	4.2e-14	0.0174	8.00356
rs3184504	12	111884608	0.990935	C	T	Neuromyelitis Optica	NMO	CA101	-0.1316	0.2343	0.110575	-1.19014	Inflammatory Bowel Diseases	IBD	OT353	-0.18648	5.04693e-10	0.03	-6.21599
rs7517847	1	67681669	1	T	G	Crohn Disease	CD	CA210	0.335814	1.37722e-159	0.0124758	26.9173	Arthritis, Rheumatoid	RA	CA391	-0.0295588	0.17873	0.0219821	-1.34468
rs4845604	1	151801680	0.977849	A	G	Crohn Disease	CD	CA210	-0.0912898	1.39357e-07	0.0173354	-5.26609	Arthritis, Rheumatoid	RA	CA391	0.0295588	0.428415	0.0373261	0.791907
rs13407913	2	25097644	0.995634	A	G	Crohn Disease	CD	CA210	-0.114508	9.63641e-22	0.0119519	-9.58074	Arthritis, Rheumatoid	RA	CA391	-0.0295588	0.210014	0.0235805	-1.25353
rs11098964	4	80887969	0.950929	A	G	Crohn Disease	CD	CA210	0.0415817	0.000969438	0.0126034	3.29925	Arthritis, Rheumatoid	RA	CA391	0.0676586	0.00471949	0.023945	2.82558
rs6457617	6	32663851	1	T	C	Crohn Disease	CD	CA210	-0.000581742	0.962594	0.0124041	-0.0468991	Arthritis, Rheumatoid	RA	CA391	0.854415	8.88572e-285	0.0236928	36.0622
rs12718244	7	50175654	0.995658	A	G	Crohn Disease	CD	CA210	0.0800684	4.61756e-11	0.0121633	6.58277	Arthritis, Rheumatoid	RA	CA391	0.00995033	0.602768	0.0191197	0.520424
rs6651252	8	129567181	0.999999	T	C	Crohn Disease	CD	CA210	0.149029	3.86009e-16	0.0183017	8.1429	Arthritis, Rheumatoid	RA	CA391	0.127833	0.000215756	0.0345513	3.69982
rs10758669	9	4981602	1	A	C	Crohn Disease	CD	CA210	-0.14975	4.18463e-34	0.012299	-12.1757	Arthritis, Rheumatoid	RA	CA391	-0.0295588	0.343262	0.0311887	-0.94774
rs11229555	11	58408687	0.913316	T	G	Crohn Disease	CD	CA210	-0.0678674	9.93202e-07	0.0138704	-4.89298	Arthritis, Rheumatoid	RA	CA391	0.0198026	0.493913	0.028947	0.684098
rs559928	11	64150370	0.914156	T	C	Crohn Disease	CD	CA210	-0.099124	3.74526e-10	0.0158237	-6.26429	Arthritis, Rheumatoid	RA	CA391	-0.0100503	0.679888	0.0243576	-0.412616
rs2155219	11	76299194	1	T	G	Crohn Disease	CD	CA210	0.172686	6.47391e-46	0.0121402	14.2243	Arthritis, Rheumatoid	RA	CA391	-0.0618754	0.0179852	0.0261528	-2.36592
rs11616188	12	6502742	0.989898	A	G	Crohn Disease	CD	CA210	0.0764578	2.1912e-09	0.0127793	5.98296	Arthritis, Rheumatoid	RA	CA391	-0.0100503	0.87076	0.0617748	-0.162693
rs3853824	17	54880993	0.999995	T	C	Crohn Disease	CD	CA210	-0.0813612	1.17319e-10	0.0126283	-6.44276	Arthritis, Rheumatoid	RA	CA391	-0.0100503	0.736743	0.0298966	-0.33617
rs7236492	18	77220616	0.999978	T	C	Crohn Disease	CD	CA210	-0.0996611	9.09447e-09	0.017342	-5.74681	Arthritis, Rheumatoid	RA	CA391	0.0861777	0.0174218	0.0362444	2.37768
rs11879191	19	10512911	0.999563	A	G	Crohn Disease	CD	CA210	-0.143008	4.81162e-20	0.0155984	-9.16814	Arthritis, Rheumatoid	RA	CA391	-0.0304592	0.269353	0.027576	-1.10455
rs259964	20	57824309	0.998497	A	G	Crohn Disease	CD	CA210	0.0713342	2.08239e-09	0.0119064	5.99125	Arthritis, Rheumatoid	RA	CA391	0.0295588	0.166997	0.0213897	1.38192
rs7517847	1	67681669	1	G	T	Liver Cirrhosis, Biliary	PBC	CA063	-0.0222456	0.490987	0.032299	-0.68874	Crohn Disease	CD	CA210	-0.335814	1.37722e-159	0.0124758	-26.9173
rs4845604	1	151801680	0.984568	A	G	Liver Cirrhosis, Biliary	PBC	CA063	0.0393169	0.395404	0.0462629	0.849858	Crohn Disease	CD	CA210	-0.0912898	1.39357e-07	0.0173354	-5.26609
rs10800309	1	161472158	0.981223	A	G	Liver Cirrhosis, Biliary	PBC	CA063	-0.0148091	0.670562	0.0348141	-0.425377	Crohn Disease	CD	CA210	0.0904086	8.47872e-13	0.0126389	7.15319
rs7554511	1	200877562	0.972668	A	C	Liver Cirrhosis, Biliary	PBC	CA063	-0.141218	0.000129784	0.0369017	-3.82687	Crohn Disease	CD	CA210	-0.149814	2.09417e-27	0.0138134	-10.8455
rs3024505	1	206939904	1	A	G	Liver Cirrhosis, Biliary	PBC	CA063	0.126721	0.00307531	0.0428095	2.96011	Crohn Disease	CD	CA210	0.165311	3.94585e-25	0.0159634	10.3556
rs13407913	2	25097644	0.981895	G	A	Liver Cirrhosis, Biliary	PBC	CA063	0.078164	0.0149869	0.0321306	2.4327	Crohn Disease	CD	CA210	0.114508	9.63641e-22	0.0119519	9.58074
rs10865331	2	62551472	0.930996	A	G	Liver Cirrhosis, Biliary	PBC	CA063	0.0263498	0.421199	0.0327594	0.804343	Crohn Disease	CD	CA210	0.0784447	4.40239e-10	0.0125732	6.23905
rs13126505	4	102865304	0.999923	A	G	Liver Cirrhosis, Biliary	PBC	CA063	0.00995033	0.872581	0.0620419	0.160381	Crohn Disease	CD	CA210	0.181893	1.57134e-14	0.0236792	7.68157
rs1847472	6	90973159	0.969732	A	C	Liver Cirrhosis, Biliary	PBC	CA063	0.0227395	0.50143	0.0338264	0.672241	Crohn Disease	CD	CA210	-0.0853854	1.08971e-10	0.0132299	-6.45395
rs212388	6	159490436	0.999742	C	T	Liver Cirrhosis, Biliary	PBC	CA063	0.0468836	0.148015	0.03241	1.44658	Crohn Disease	CD	CA210	0.102377	1.79519e-16	0.0124319	8.23504
rs2538470	7	148220448	0.999924	A	G	Liver Cirrhosis, Biliary	PBC	CA063	0.0371031	0.264508	0.0332525	1.1158	Crohn Disease	CD	CA210	0.0749643	1.04598e-09	0.0122847	6.10223
rs6651252	8	129567181	0.999977	C	T	Liver Cirrhosis, Biliary	PBC	CA063	-0.0277824	0.560147	0.047685	-0.582623	Crohn Disease	CD	CA210	-0.149029	3.86009e-16	0.0183017	-8.1429
rs10758669	9	4981602	1	C	A	Liver Cirrhosis, Biliary	PBC	CA063	0.0411419	0.22178	0.033673	1.22181	Crohn Disease	CD	CA210	0.14975	4.18463e-34	0.012299	12.1757
rs11229555	11	58408687	0.93942	T	G	Liver Cirrhosis, Biliary	PBC	CA063	0.0181346	0.627619	0.0373846	0.485081	Crohn Disease	CD	CA210	-0.0678674	9.93202e-07	0.0138704	-4.89298
rs559928	11	64150370	0.996942	T	C	Liver Cirrhosis, Biliary	PBC	CA063	-0.192978	7.84227e-06	0.0431772	-4.46945	Crohn Disease	CD	CA210	-0.099124	3.74526e-10	0.0158237	-6.26429
rs2155219	11	76299194	1	T	G	Liver Cirrhosis, Biliary	PBC	CA063	0.0757566	0.0222038	0.0331269	2.28686	Crohn Disease	CD	CA210	0.172686	6.47391e-46	0.0121402	14.2243
rs911263	14	68753593	0.957489	C	T	Liver Cirrhosis, Biliary	PBC	CA063	-0.218529	2.2475e-09	0.0365505	-5.97883	Crohn Disease	CD	CA210	-0.0261154	0.056198	0.0136766	-1.9095
rs1569328	14	75741751	0.999997	T	C	Liver Cirrhosis, Biliary	PBC	CA063	-0.125563	0.00593091	0.0456332	-2.75158	Crohn Disease	CD	CA210	-0.109215	6.47381e-11	0.0167191	-6.53237
rs17293632	15	67442596	0.999989	T	C	Liver Cirrhosis, Biliary	PBC	CA063	0.0271287	0.47625	0.0380835	0.712347	Crohn Disease	CD	CA210	0.128384	3.69849e-20	0.0139602	9.19646
rs3853824	17	54880993	0.930633	T	C	Liver Cirrhosis, Biliary	PBC	CA063	0.0362355	0.282156	0.0336921	1.07549	Crohn Disease	CD	CA210	-0.0813612	1.17319e-10	0.0126283	-6.44276
rs7236492	18	77220616	0.999974	T	C	Liver Cirrhosis, Biliary	PBC	CA063	0.0650384	0.132908	0.0432801	1.50273	Crohn Disease	CD	CA210	-0.0996611	9.09447e-09	0.017342	-5.74681
rs11879191	19	10512911	0.999837	A	G	Liver Cirrhosis, Biliary	PBC	CA063	-0.180683	1.3693e-05	0.0415485	-4.34873	Crohn Disease	CD	CA210	-0.143008	4.81162e-20	0.0155984	-9.16814
rs4243971	20	30849517	0.975983	T	G	Liver Cirrhosis, Biliary	PBC	CA063	-0.10625	0.00107878	0.0325009	-3.26913	Crohn Disease	CD	CA210	-0.05588	3.17448e-06	0.0119935	-4.6592
rs259964	20	57824309	0.997333	A	G	Liver Cirrhosis, Biliary	PBC	CA063	0.0346912	0.281404	0.0322059	1.07717	Crohn Disease	CD	CA210	0.0713342	2.08239e-09	0.0119064	5.99125
rs2413583	22	39659773	1	T	C	Liver Cirrhosis, Biliary	PBC	CA063	-0.0169427	0.693041	0.0429221	-0.394732	Crohn Disease	CD	CA210	-0.210407	7.72163e-36	0.0168361	-12.4973
rs2104286	10	6099045	0.998383	C	T	Multiple Sclerosis	MS	CA021	-0.18983	7.61e-23	0.0192926	-9.83948	Scleroderma, Systemic	SSC	CA487	-0.0121738	0.8359	0.0587701	-0.207143
rs1800693	12	6440009	0.98352	C	T	Multiple Sclerosis	MS	CA021	0.134531	6.92e-16	0.0166665	8.07192	Scleroderma, Systemic	SSC	CA487	-0.05509	0.09209	0.0327034	-1.68453
rs2283792	22	22131125	0.99853	T	G	Multiple Sclerosis	MS	CA021	-0.0806679	1.14e-06	0.0165786	-4.86579	Scleroderma, Systemic	SSC	CA487	-0.0332466	0.09993	0.0202077	-1.64525
rs3184504	12	111884608	0.989333	C	T	Arthritis, Rheumatoid	RA	AT452	-0.00088566	2.7391e-05	0.00021116	-4.19426	Inflammatory Bowel Diseases	IBD	OT353	-0.18648	5.04693e-10	0.03	-6.21599
rs7517847	1	67681669	0.996589	C	A	Liver Cirrhosis, Biliary	PBC	CA209	-0.0202027	0.5114	0.0307659	-0.656659	Crohn Disease	CD	CA210	-0.335814	1.37722e-159	0.0124758	-26.9173
rs4845604	1	151801680	0.974351	A	G	Liver Cirrhosis, Biliary	PBC	CA209	0.0178399	0.6744	0.0424642	0.420117	Crohn Disease	CD	CA210	-0.0912898	1.39357e-07	0.0173354	-5.26609
rs10800309	1	161472158	0.984667	A	G	Liver Cirrhosis, Biliary	PBC	CA209	-0.0246001	0.4591	0.0332286	-0.74033	Crohn Disease	CD	CA210	0.0904086	8.47872e-13	0.0126389	7.15319
rs13407913	2	25097644	0.998446	G	A	Liver Cirrhosis, Biliary	PBC	CA209	0.0953102	0.001906	0.0307006	3.1045	Crohn Disease	CD	CA210	0.114508	9.63641e-22	0.0119519	9.58074
rs2538470	7	148220448	0.999937	A	G	Liver Cirrhosis, Biliary	PBC	CA209	0.0363319	0.2484	0.0314768	1.15424	Crohn Disease	CD	CA210	0.0749643	1.04598e-09	0.0122847	6.10223
rs6651252	8	129567181	0.999976	G	A	Liver Cirrhosis, Biliary	PBC	CA209	0.0009995	0.9909	0.0876339	0.0114054	Crohn Disease	CD	CA210	-0.149029	3.86009e-16	0.0183017	-8.1429
rs10758669	9	4981602	1	C	A	Liver Cirrhosis, Biliary	PBC	CA209	0.00498754	0.8733	0.0312761	0.159468	Crohn Disease	CD	CA210	0.14975	4.18463e-34	0.012299	12.1757
rs10748781	10	101283330	0.99946	C	A	Liver Cirrhosis, Biliary	PBC	CA209	-0.0339705	0.2711	0.0308673	-1.10053	Crohn Disease	CD	CA210	0.183963	1.57008e-51	0.0121813	15.102
rs11229555	11	58408687	0.920114	A	C	Liver Cirrhosis, Biliary	PBC	CA209	0.0009995	0.9775	0.0354391	0.0282033	Crohn Disease	CD	CA210	0.0678674	9.93202e-07	0.0138704	4.89298
rs911263	14	68753593	0.994576	G	A	Liver Cirrhosis, Biliary	PBC	CA209	-0.227654	9.951e-11	0.0351986	-6.46769	Crohn Disease	CD	CA210	-0.0261154	0.056198	0.0136766	-1.9095
rs1569328	14	75741751	0.999999	A	G	Liver Cirrhosis, Biliary	PBC	CA209	-0.157941	0.00018	0.0421677	-3.74555	Crohn Disease	CD	CA210	0.109215	6.47381e-11	0.0167191	6.53237
rs3853824	17	54880993	0.918149	A	G	Liver Cirrhosis, Biliary	PBC	CA209	-0.026036	0.4188	0.0322027	-0.808505	Crohn Disease	CD	CA210	0.0813612	1.17319e-10	0.0126283	6.44276
rs7236492	18	77220616	0.999963	A	G	Liver Cirrhosis, Biliary	PBC	CA209	0.0497421	0.2152	0.0401342	1.23939	Crohn Disease	CD	CA210	0.0996611	9.09447e-09	0.017342	5.74681
rs259964	20	57824309	0.998441	A	G	Liver Cirrhosis, Biliary	PBC	CA209	0.0334348	0.2699	0.0303045	1.10329	Crohn Disease	CD	CA210	0.0713342	2.08239e-09	0.0119064	5.99125
rs6062496	20	62329099	0.999991	G	A	Liver Cirrhosis, Biliary	PBC	CA209	-0.0828383	0.007342	0.0308992	-2.68092	Crohn Disease	CD	CA210	-0.120078	3.81584e-22	0.0124099	-9.67597
rs3806308	1	20142866	0.972375	T	C	Inflammatory Bowel Diseases	IBD	AT210	-0.0012719	0.016291	0.00052942	-2.40244	Colitis, Ulcerative	UC	CA175	0.356675	9.816e-08	0.0669	5.33146
rs4845604	1	151801680	0.909976	A	G	Colitis, Ulcerative	UC	AT344	-0.0012171	3.3063e-06	0.0002617	-4.65075	Arthritis, Rheumatoid	RA	CA104	0.0890177	0.0004423	0.0253361	3.51347
rs2816958	1	200101920	0.947523	G	A	Colitis, Ulcerative	UC	AT344	0.0017038	3.2006e-09	0.00028775	5.92111	Arthritis, Rheumatoid	RA	CA104	-0.0226417	0.4301	0.028696	-0.789021
rs71624119	5	55440730	0.999436	A	G	Colitis, Ulcerative	UC	AT344	0.00010898	0.61058	0.000214	0.509252	Arthritis, Rheumatoid	RA	CA104	-0.206532	5.591e-20	0.022567	-9.15196
rs9979383	21	36715761	0.934686	T	C	Colitis, Ulcerative	UC	AT344	-0.00014846	0.43066	0.00018838	-0.788088	Arthritis, Rheumatoid	RA	CA104	0.0970617	5.229e-07	0.0193438	5.01771
rs2104286	10	6099045	1	C	T	Multiple Sclerosis	MS	CA021	-0.18983	7.61e-23	0.0192926	-9.83948	Liver Cirrhosis, Biliary	PBC	PH368	0.15786	0.282	0.14673	1.07585
rs2283792	22	22131125	0.998827	T	G	Multiple Sclerosis	MS	CA021	-0.0806679	1.14e-06	0.0165786	-4.86579	Liver Cirrhosis, Biliary	PBC	PH368	-0.14669	0.112	0.0923	-1.58927
rs694739	11	64097233	0.994671	G	A	Liver Cirrhosis, Biliary	PBC	CA063	-0.176857	1.6887e-07	0.0338113	-5.2307	Arthritis, Rheumatoid	RA	CA104	-0.0599623	0.001659	0.0190639	-3.14533
rs1800693	12	6440009	0.928874	T	C	Liver Cirrhosis, Biliary	PBC	CA063	-0.194799	1.83513e-09	0.032403	-6.01177	Arthritis, Rheumatoid	RA	CA104	0.0244976	0.1971	0.0189925	1.28986
rs911263	14	68753593	0.999999	C	T	Liver Cirrhosis, Biliary	PBC	CA063	-0.218529	2.2475e-09	0.0365505	-5.97883	Arthritis, Rheumatoid	RA	CA104	-0.0723557	0.0004592	0.0206524	-3.50349
rs3184504	12	111884608	0.991483	T	C	Lupus Erythematosus, Systemic	SLE	CA022	0.150831	1.26206e-07	0.0285434	5.28427	Inflammatory Bowel Diseases	IBD	OT353	0.18648	5.04693e-10	0.03	6.21599
rs3184504	12	111884608	0.989232	C	T	Crohn Disease	CD	AT487	-0.00024886	0.063511	0.00013412	-1.8555	Inflammatory Bowel Diseases	IBD	OT353	-0.18648	5.04693e-10	0.03	-6.21599
rs3184504	12	111884608	0.984059	C	T	Arthritis, Rheumatoid	RA	BE151	-0.000294383	0.0502112	0.000150336	-1.95817	Inflammatory Bowel Diseases	IBD	OT353	-0.18648	5.04693e-10	0.03	-6.21599
rs4845604	1	151801680	0.999959	A	G	Diabetes Mellitus, Type 1	T1D	AT280	-0.00031132	0.2007	0.0002433	-1.27957	Colitis, Ulcerative	UC	CA212	-0.163695	1.19524e-18	0.0185697	-8.81516
rs2816958	1	200101920	0.951067	G	A	Diabetes Mellitus, Type 1	T1D	AT280	-5.9395e-06	0.98229	0.00026753	-0.0222012	Colitis, Ulcerative	UC	CA212	0.180824	1.13671e-18	0.0204998	8.82078
rs2666218	2	9402988	0.997266	G	A	Diabetes Mellitus, Type 1	T1D	AT280	0.00048845	0.0092401	0.00018764	2.60312	Colitis, Ulcerative	UC	CA212	0.0607263	1.04552e-05	0.0137778	4.40754
rs1517352	2	191931464	0.958344	C	A	Diabetes Mellitus, Type 1	T1D	AT280	1.0911e-05	0.95058	0.00017606	0.0619732	Colitis, Ulcerative	UC	CA212	0.0777839	2.09992e-09	0.0129859	5.98988
rs395157	5	38867732	0.99941	T	C	Diabetes Mellitus, Type 1	T1D	AT280	3.1646e-05	0.85256	0.00017027	0.185858	Colitis, Ulcerative	UC	CA212	0.0853513	8.76743e-12	0.0125049	6.82541
rs56167332	5	158827769	0.930034	A	C	Diabetes Mellitus, Type 1	T1D	AT280	-4.2519e-05	0.81476	0.00018148	-0.23429	Colitis, Ulcerative	UC	CA212	0.141368	7.27136e-27	0.0131737	10.7311
rs4728142	7	128573967	0.980448	A	G	Diabetes Mellitus, Type 1	T1D	AT280	2.0828e-05	0.90248	0.00016999	0.122525	Colitis, Ulcerative	UC	CA212	0.0969671	1.9181e-14	0.0126655	7.656
rs2538470	7	148220448	0.981897	G	A	Diabetes Mellitus, Type 1	T1D	AT280	-0.00014835	0.39503	0.00017442	-0.850533	Colitis, Ulcerative	UC	CA212	-0.0659816	2.71398e-07	0.0128312	-5.1423
rs10758669	9	4981602	0.999979	A	C	Diabetes Mellitus, Type 1	T1D	AT280	-0.00035232	0.047038	0.0001774	-1.98602	Colitis, Ulcerative	UC	CA212	-0.143218	1.0375e-28	0.0128828	-11.117
rs10761659	10	64445564	0.999998	G	A	Diabetes Mellitus, Type 1	T1D	AT280	0.00011785	0.48696	0.00016954	0.695116	Colitis, Ulcerative	UC	CA212	0.117315	1.49807e-20	0.0126238	9.29316
rs11229555	11	58408687	0.915822	T	G	Diabetes Mellitus, Type 1	T1D	AT280	-0.00019002	0.33809	0.00019836	-0.957955	Colitis, Ulcerative	UC	CA212	-0.0823351	1.21469e-08	0.0144507	-5.69765
rs559928	11	64150370	0.958739	C	T	Diabetes Mellitus, Type 1	T1D	AT280	0.00036841	0.086833	0.00021515	1.71234	Colitis, Ulcerative	UC	CA212	0.0883517	6.34097e-08	0.0163345	5.40891
rs11168249	12	48208368	0.979034	C	T	Diabetes Mellitus, Type 1	T1D	AT280	-0.00012308	0.46911	0.00017002	-0.723915	Colitis, Ulcerative	UC	CA212	0.062427	7.40219e-07	0.0126102	4.9505
rs941823	13	41013977	0.99848	C	T	Diabetes Mellitus, Type 1	T1D	AT280	-2.4708e-05	0.89854	0.00019377	-0.127512	Colitis, Ulcerative	UC	CA212	0.108669	1.39146e-13	0.0146906	7.39717
rs7404095	16	23864590	0.997281	C	T	Diabetes Mellitus, Type 1	T1D	AT280	-0.0003936	0.021511	0.00017121	-2.29893	Colitis, Ulcerative	UC	CA212	0.0717686	1.52417e-08	0.0126826	5.65882
rs6062496	20	62329099	1	A	G	Diabetes Mellitus, Type 1	T1D	AT280	5.5881e-05	0.74169	0.00016953	0.329623	Colitis, Ulcerative	UC	CA212	0.113898	9.13838e-19	0.0128769	8.84515
rs6679677	1	114303808	1	A	C	Spondylitis	SP	AT342	-0.00021312	0.26501	0.0001912	-1.11464	Arthritis, Rheumatoid	RA	PH379	0.593327	3.1e-149	0.022565	26.2941
rs7731626	5	55444683	0.998133	A	G	Spondylitis	SP	AT342	-4.6474e-05	0.69709	0.0001194	-0.389229	Arthritis, Rheumatoid	RA	PH379	-0.198451	7.9e-23	0.021658	-9.16294
rs4239702	20	44749251	0.936024	C	T	Spondylitis	SP	AT342	-9.519e-06	0.94159	0.00012992	-0.0732682	Arthritis, Rheumatoid	RA	PH379	0.139262	4.2e-14	0.0174	8.00356
rs911263	14	68753593	0.999873	T	C	Spondylitis	SP	AT342	-8.2067e-05	0.52224	0.00012825	-0.639899	Liver Cirrhosis, Biliary	PBC	CA209	0.227654	9.951e-11	0.0351986	6.46769
rs7517847	1	67681669	0.995743	G	T	Inflammatory Bowel Diseases	IBD	AT575	-0.0014307	1.0613e-13	0.00019247	-7.43337	Crohn Disease	CD	CA210	-0.335814	1.37722e-159	0.0124758	-26.9173
rs4845604	1	151801680	0.999898	A	G	Inflammatory Bowel Diseases	IBD	AT575	-0.0012333	7.4698e-06	0.00027531	-4.47968	Crohn Disease	CD	CA210	-0.0912898	1.39357e-07	0.0173354	-5.26609
rs13407913	2	25097644	0.996327	G	A	Inflammatory Bowel Diseases	IBD	AT575	0.00021617	0.26031	0.00019204	1.12565	Crohn Disease	CD	CA210	0.114508	9.63641e-22	0.0119519	9.58074
rs2538470	7	148220448	0.999951	G	A	Inflammatory Bowel Diseases	IBD	AT575	-0.00029069	0.14057	0.00019725	-1.47371	Crohn Disease	CD	CA210	-0.0749643	1.04598e-09	0.0122847	-6.10223
rs6651252	8	129567181	0.99999	C	T	Inflammatory Bowel Diseases	IBD	AT575	-0.00069135	0.014754	0.00028353	-2.43837	Crohn Disease	CD	CA210	-0.149029	3.86009e-16	0.0183017	-8.1429
rs10758669	9	4981602	0.999999	A	C	Inflammatory Bowel Diseases	IBD	AT575	-0.00097069	1.3181e-06	0.00020068	-4.837	Crohn Disease	CD	CA210	-0.14975	4.18463e-34	0.012299	-12.1757
rs10748781	10	101283330	0.999537	A	C	Inflammatory Bowel Diseases	IBD	AT575	-0.0011393	4.3592e-09	0.00019409	-5.86996	Crohn Disease	CD	CA210	-0.183963	1.57008e-51	0.0121813	-15.102
rs1569328	14	75741751	0.999834	T	C	Inflammatory Bowel Diseases	IBD	AT575	-0.00054232	0.032261	0.00025328	-2.14119	Crohn Disease	CD	CA210	-0.109215	6.47381e-11	0.0167191	-6.53237
rs3853824	17	54880993	0.929725	C	T	Inflammatory Bowel Diseases	IBD	AT575	1.9281e-05	0.92371	0.00020133	0.0957681	Crohn Disease	CD	CA210	0.0813612	1.17319e-10	0.0126283	6.44276
rs7236492	18	77220616	0.999967	T	C	Inflammatory Bowel Diseases	IBD	AT575	-0.00050203	0.047156	0.00025292	-1.98494	Crohn Disease	CD	CA210	-0.0996611	9.09447e-09	0.017342	-5.74681
rs259964	20	57824309	0.99866	G	A	Inflammatory Bowel Diseases	IBD	AT575	-0.00060402	0.0016734	0.00019219	-3.14283	Crohn Disease	CD	CA210	-0.0713342	2.08239e-09	0.0119064	-5.99125
rs6062496	20	62329099	0.999871	A	G	Inflammatory Bowel Diseases	IBD	AT575	0.00066454	0.00052957	0.00019177	3.4653	Crohn Disease	CD	CA210	0.120078	3.81584e-22	0.0124099	9.67597
rs694739	11	64097233	0.999016	C	T	Diabetes Mellitus, Type 1	T1D	CA266	-0.0973923	1.96158e-05	0.0228127	-4.26922	Inflammatory Bowel Diseases	IBD	OT353	-0.147558	1.2895e-06	0.031	-4.75992
rs3184504	12	111884608	0.999999	C	T	Diabetes Mellitus, Type 1	T1D	CA266	-0.288749	1.20413e-38	0.0222094	-13.0012	Inflammatory Bowel Diseases	IBD	OT353	-0.18648	5.04693e-10	0.03	-6.21599
rs1800693	12	6440009	0.92251	T	C	Liver Cirrhosis, Biliary	PBC	CA063	-0.194799	1.83513e-09	0.032403	-6.01177	Neuromyelitis Optica	NMO	CA103	-0.0937	0.5072	0.141224	0.663485
rs2111485	2	163110536	0.980523	G	A	Neuromyelitis Optica	NMO	CA101	-0.0628	0.5635	0.108677	-0.577862	Vitiligo	VIT	CA152	0.287682	2.69e-22	0.03	9.5894
rs4409785	11	95311422	0.986569	C	T	Lupus Erythematosus, Systemic	SLE	CA022	0.0582689	0.0954608	0.0349487	1.66727	Celiac Disease	CeD	CA395	0.103459	1.252e-05	0.0236789	4.36923
rs2111485	2	163110536	0.989771	G	A	Arthritis, Rheumatoid	RA	AT452	0.00031775	0.14178	0.00021627	1.46923	Vitiligo	VIT	CA152	0.287682	2.69e-22	0.03	9.5894
rs2155219	11	76299194	0.999182	T	G	Liver Cirrhosis, Biliary	PBC	CA063	0.0757566	0.0222038	0.0331269	2.28686	Asthma	ATH	PH435	0.105671	1.08e-17	0.012338	8.56468
rs4845604	1	151801680	0.99991	A	G	Multiple Sclerosis	MS	AT459	6.1455e-05	0.71264	0.00016686	0.368303	Colitis, Ulcerative	UC	CA212	-0.163695	1.19524e-18	0.0185697	-8.81516
rs2816958	1	200101920	0.961118	G	A	Multiple Sclerosis	MS	AT459	0.000204	0.26617	0.00018347	1.1119	Colitis, Ulcerative	UC	CA212	0.180824	1.13671e-18	0.0204998	8.82078
rs2666218	2	9402988	0.935043	G	A	Multiple Sclerosis	MS	AT459	-2.3894e-05	0.85267	0.00012866	-0.185714	Colitis, Ulcerative	UC	CA212	0.0607263	1.04552e-05	0.0137778	4.40754
rs1517352	2	191931464	0.961295	C	A	Multiple Sclerosis	MS	AT459	0.00015548	0.19775	0.00012071	1.28805	Colitis, Ulcerative	UC	CA212	0.0777839	2.09992e-09	0.0129859	5.98988
rs395157	5	38867732	0.999197	T	C	Multiple Sclerosis	MS	AT459	-0.0001093	0.34934	0.00011679	-0.935868	Colitis, Ulcerative	UC	CA212	0.0853513	8.76743e-12	0.0125049	6.82541
rs56167332	5	158827769	0.940021	A	C	Multiple Sclerosis	MS	AT459	-9.2053e-05	0.4596	0.00012448	-0.7395	Colitis, Ulcerative	UC	CA212	0.141368	7.27136e-27	0.0131737	10.7311
rs9271366	6	32586854	1	A	G	Multiple Sclerosis	MS	AT459	-0.0034502	1.3074e-99	0.00016282	-21.1903	Colitis, Ulcerative	UC	CA212	-0.285188	1.38727e-61	0.0172229	-16.5586
rs4728142	7	128573967	0.978256	A	G	Multiple Sclerosis	MS	AT459	0.00025259	0.030301	0.00011661	2.16611	Colitis, Ulcerative	UC	CA212	0.0969671	1.9181e-14	0.0126655	7.656
rs2538470	7	148220448	0.903502	G	A	Multiple Sclerosis	MS	AT459	4.9118e-05	0.68142	0.00011965	0.410514	Colitis, Ulcerative	UC	CA212	-0.0659816	2.71398e-07	0.0128312	-5.1423
rs10758669	9	4981602	0.999991	A	C	Multiple Sclerosis	MS	AT459	-0.00037017	0.0023525	0.0001217	-3.04166	Colitis, Ulcerative	UC	CA212	-0.143218	1.0375e-28	0.0128828	-11.117
rs10761659	10	64445564	1	G	A	Multiple Sclerosis	MS	AT459	-4.894e-05	0.67377	0.00011625	-0.420989	Colitis, Ulcerative	UC	CA212	0.117315	1.49807e-20	0.0126238	9.29316
rs2497318	10	94432000	0.922387	T	C	Multiple Sclerosis	MS	AT459	0.0003234	0.0056053	0.00011675	2.77002	Colitis, Ulcerative	UC	CA212	-0.0714375	1.1464e-08	0.0125164	-5.70751
rs559928	11	64150370	0.932316	C	T	Multiple Sclerosis	MS	AT459	-1.5403e-05	0.91686	0.00014756	-0.104385	Colitis, Ulcerative	UC	CA212	0.0883517	6.34097e-08	0.0163345	5.40891
rs11168249	12	48208368	0.923771	C	T	Multiple Sclerosis	MS	AT459	-4.7059e-05	0.68651	0.0001166	-0.403593	Colitis, Ulcerative	UC	CA212	0.062427	7.40219e-07	0.0126102	4.9505
rs941823	13	41013977	0.998809	C	T	Multiple Sclerosis	MS	AT459	2.5412e-05	0.8484	0.00013294	0.191154	Colitis, Ulcerative	UC	CA212	0.108669	1.39146e-13	0.0146906	7.39717
rs7404095	16	23864590	0.992321	C	T	Multiple Sclerosis	MS	AT459	0.00012707	0.27923	0.00011744	1.082	Colitis, Ulcerative	UC	CA212	0.0717686	1.52417e-08	0.0126826	5.65882
rs6062496	20	62329099	1	A	G	Multiple Sclerosis	MS	AT459	2.5351e-05	0.82747	0.00011631	0.217961	Colitis, Ulcerative	UC	CA212	0.113898	9.13838e-19	0.0128769	8.84515
rs2104286	10	6099045	0.999999	C	T	Multiple Sclerosis	MS	CA021	-0.18983	7.61e-23	0.0192926	-9.83948	Inflammatory Bowel Diseases	IBD	OT353	-0.168899	1.67181e-06	0.036	-4.69163
rs694739	11	64097233	0.996544	G	A	Multiple Sclerosis	MS	CA021	-0.0741849	1.3e-05	0.0170145	-4.36011	Inflammatory Bowel Diseases	IBD	OT353	-0.147558	1.2895e-06	0.031	-4.75992
rs1800693	12	6440009	0.999982	C	T	Multiple Sclerosis	MS	CA021	0.134531	6.92e-16	0.0166665	8.07192	Inflammatory Bowel Diseases	IBD	OT353	-0.0109399	0.763445	0.036	-0.303887
rs3184504	12	111884608	0.992965	T	C	Multiple Sclerosis	MS	CA021	0.0497421	0.00287	0.0166845	2.98133	Inflammatory Bowel Diseases	IBD	OT353	0.18648	5.04693e-10	0.03	6.21599
rs2283792	22	22131125	0.920637	T	G	Multiple Sclerosis	MS	CA021	-0.0806679	1.14e-06	0.0165786	-4.86579	Inflammatory Bowel Diseases	IBD	OT353	0.0487902	0.106446	0.03	1.62634
rs71624119	5	55440730	0.912331	A	G	Multiple Sclerosis	MS	CA021	-0.116871	2.7e-09	0.0196459	-5.94887	Vitiligo	VIT	CA488	-0.0575232	0.4076	0.06885	-0.835486
rs2104286	10	6099045	0.986541	C	T	Multiple Sclerosis	MS	CA021	-0.18983	7.61e-23	0.0192926	-9.83948	Vitiligo	VIT	CA488	-0.121716	0.07309	0.06782	-1.79469
rs4409785	11	95311422	0.998789	C	T	Multiple Sclerosis	MS	CA021	0.0741794	0.000596	0.0216051	3.43343	Vitiligo	VIT	CA488	0.308954	6.463e-06	0.06886	4.4867
rs1800693	12	6440009	0.969573	C	T	Multiple Sclerosis	MS	CA021	0.134531	6.92e-16	0.0166665	8.07192	Vitiligo	VIT	CA488	0.10436	0.07229	0.05794	1.80117
rs2283792	22	22131125	0.92135	T	G	Multiple Sclerosis	MS	CA021	-0.0806679	1.14e-06	0.0165786	-4.86579	Vitiligo	VIT	CA488	0.00399202	0.9433	0.05797	0.0688636
rs2111485	2	163110536	0.93377	A	G	Lupus Erythematosus, Systemic	SLE	CA176	0.200481	0.000638169	0.0586946	3.41566	Diabetes Mellitus, Type 1	T1D	CA265	-0.164993	3.81382e-18	0.0189991	-8.68421
rs61839660	10	6094697	0.999632	C	T	Lupus Erythematosus, Systemic	SLE	CA176	0.0264082	0.66937	0.0618427	0.427022	Diabetes Mellitus, Type 1	T1D	CA265	0.471925	2.84401e-39	0.0359943	13.1111
rs4845604	1	151801680	0.999963	A	G	Diabetes Mellitus, Type 1	T1D	AT280	-0.00031132	0.2007	0.0002433	-1.27957	Inflammatory Bowel Diseases	IBD	CA211	-0.123592	1.20759e-17	0.0144514	-8.55224
rs10800309	1	161472158	0.945024	G	A	Diabetes Mellitus, Type 1	T1D	AT280	-0.00030841	0.089232	0.00018147	-1.69951	Inflammatory Bowel Diseases	IBD	CA211	-0.132111	6.15533e-37	0.010405	-12.6969
rs2666218	2	9402988	0.975251	G	A	Diabetes Mellitus, Type 1	T1D	AT280	0.00048845	0.0092401	0.00018764	2.60312	Inflammatory Bowel Diseases	IBD	CA211	0.0415403	0.000149926	0.0109571	3.79119
rs1517352	2	191931464	0.987386	C	A	Diabetes Mellitus, Type 1	T1D	AT280	1.0911e-05	0.95058	0.00017606	0.0619732	Inflammatory Bowel Diseases	IBD	CA211	0.0778816	3.86556e-14	0.0102944	7.56544
rs395157	5	38867732	0.998924	T	C	Diabetes Mellitus, Type 1	T1D	AT280	3.1646e-05	0.85256	0.00017027	0.185858	Inflammatory Bowel Diseases	IBD	CA211	0.0913628	2.22222e-20	0.0098759	9.25109
rs4703855	5	71693899	0.973536	T	C	Diabetes Mellitus, Type 1	T1D	AT280	-8.3332e-05	0.65426	0.00018607	-0.447853	Inflammatory Bowel Diseases	IBD	CA211	-0.0710611	7.15618e-11	0.0109034	-6.51735
rs56167332	5	158827769	0.970136	A	C	Diabetes Mellitus, Type 1	T1D	AT280	-4.2519e-05	0.81476	0.00018148	-0.23429	Inflammatory Bowel Diseases	IBD	CA211	0.155855	7.16555e-50	0.0104967	14.848
rs2538470	7	148220448	0.999957	G	A	Diabetes Mellitus, Type 1	T1D	AT280	-0.00014835	0.39503	0.00017442	-0.850533	Inflammatory Bowel Diseases	IBD	CA211	-0.0675599	2.99906e-11	0.0101646	-6.64661
rs6651252	8	129567181	0.966121	C	T	Diabetes Mellitus, Type 1	T1D	AT280	7.7378e-05	0.7576	0.00025071	0.308635	Inflammatory Bowel Diseases	IBD	CA211	-0.0908484	9.08232e-10	0.014833	-6.12475
rs10758669	9	4981602	1	A	C	Diabetes Mellitus, Type 1	T1D	AT280	-0.00035232	0.047038	0.0001774	-1.98602	Inflammatory Bowel Diseases	IBD	CA211	-0.148762	4.69865e-48	0.0102138	-14.5649
rs10761659	10	64445564	0.999981	G	A	Diabetes Mellitus, Type 1	T1D	AT280	0.00011785	0.48696	0.00016954	0.695116	Inflammatory Bowel Diseases	IBD	CA211	0.153811	4.971e-53	0.0100347	15.328
rs11229555	11	58408687	0.999771	T	G	Diabetes Mellitus, Type 1	T1D	AT280	-0.00019002	0.33809	0.00019836	-0.957955	Inflammatory Bowel Diseases	IBD	CA211	-0.0787515	5.22518e-12	0.0114144	-6.89932
rs11230563	11	60776209	0.979528	T	C	Diabetes Mellitus, Type 1	T1D	AT280	-0.00026365	0.13863	0.00017803	-1.48093	Inflammatory Bowel Diseases	IBD	CA211	-0.081194	1.7061e-14	0.0105845	-7.67104
rs559928	11	64150370	0.998599	C	T	Diabetes Mellitus, Type 1	T1D	AT280	0.00036841	0.086833	0.00021515	1.71234	Inflammatory Bowel Diseases	IBD	CA211	0.094388	3.32553e-13	0.0129645	7.28052
rs4409785	11	95311422	0.914412	C	T	Diabetes Mellitus, Type 1	T1D	AT280	0.00075484	0.00074448	0.00022381	3.37268	Inflammatory Bowel Diseases	IBD	CA211	-0.0206073	0.1358	0.0138154	-1.49161
rs941823	13	41013977	0.998316	C	T	Diabetes Mellitus, Type 1	T1D	AT280	-2.4708e-05	0.89854	0.00019377	-0.127512	Inflammatory Bowel Diseases	IBD	CA211	0.0830172	6.18793e-13	0.0115361	7.19628
rs1569328	14	75741751	0.962724	T	C	Diabetes Mellitus, Type 1	T1D	AT280	1.8753e-05	0.9333	0.00022405	0.0837001	Inflammatory Bowel Diseases	IBD	CA211	-0.0809722	3.20961e-09	0.0136766	-5.9205
rs7404095	16	23864590	0.996531	C	T	Diabetes Mellitus, Type 1	T1D	AT280	-0.0003936	0.021511	0.00017121	-2.29893	Inflammatory Bowel Diseases	IBD	CA211	0.0557396	3.09965e-08	0.0100691	5.53571
rs7236492	18	77220616	0.999742	T	C	Diabetes Mellitus, Type 1	T1D	AT280	-8.5493e-05	0.70232	0.00022369	-0.382194	Inflammatory Bowel Diseases	IBD	CA211	-0.0802595	1.45451e-08	0.014163	-5.66684
rs259964	20	57824309	0.999696	G	A	Diabetes Mellitus, Type 1	T1D	AT280	-0.00019416	0.25314	0.00016991	-1.14272	Inflammatory Bowel Diseases	IBD	CA211	-0.0674584	6.92964e-12	0.00983489	-6.85909
rs6062496	20	62329099	1	A	G	Diabetes Mellitus, Type 1	T1D	AT280	5.5881e-05	0.74169	0.00016953	0.329623	Inflammatory Bowel Diseases	IBD	CA211	0.123216	2.10807e-33	0.0102312	12.0432
rs4845604	1	151801680	0.999955	A	G	Arthritis, Rheumatoid	RA	AT551	0.00023095	0.46281	0.00031455	0.734223	Inflammatory Bowel Diseases	IBD	CA211	-0.123592	1.20759e-17	0.0144514	-8.55224
rs1517352	2	191931464	0.985534	C	A	Arthritis, Rheumatoid	RA	AT551	-0.00055243	0.015243	0.00022766	-2.42656	Inflammatory Bowel Diseases	IBD	CA211	0.0778816	3.86556e-14	0.0102944	7.56544
rs395157	5	38867732	0.997445	T	C	Arthritis, Rheumatoid	RA	AT551	-0.00020768	0.34555	0.00022017	-0.943271	Inflammatory Bowel Diseases	IBD	CA211	0.0913628	2.22222e-20	0.0098759	9.25109
rs4703855	5	71693899	0.981225	T	C	Arthritis, Rheumatoid	RA	AT551	0.000221	0.35835	0.0002406	0.918537	Inflammatory Bowel Diseases	IBD	CA211	-0.0710611	7.15618e-11	0.0109034	-6.51735
rs56167332	5	158827769	0.965772	A	C	Arthritis, Rheumatoid	RA	AT551	-6.0157e-05	0.79768	0.00023467	-0.256347	Inflammatory Bowel Diseases	IBD	CA211	0.155855	7.16555e-50	0.0104967	14.848
rs2538470	7	148220448	0.999978	G	A	Arthritis, Rheumatoid	RA	AT551	7.1273e-06	0.97479	0.00022558	0.0315954	Inflammatory Bowel Diseases	IBD	CA211	-0.0675599	2.99906e-11	0.0101646	-6.64661
rs6651252	8	129567181	0.992205	C	T	Arthritis, Rheumatoid	RA	AT551	-0.00064872	0.04534	0.00032412	-2.00148	Inflammatory Bowel Diseases	IBD	CA211	-0.0908484	9.08232e-10	0.014833	-6.12475
rs10758669	9	4981602	1	A	C	Arthritis, Rheumatoid	RA	AT551	0.00018425	0.4219	0.00022942	0.803112	Inflammatory Bowel Diseases	IBD	CA211	-0.148762	4.69865e-48	0.0102138	-14.5649
rs10761659	10	64445564	0.999997	G	A	Arthritis, Rheumatoid	RA	AT551	-4.7285e-05	0.82915	0.00021913	-0.215785	Inflammatory Bowel Diseases	IBD	CA211	0.153811	4.971e-53	0.0100347	15.328
rs10748781	10	101283330	0.918446	A	C	Arthritis, Rheumatoid	RA	AT551	0.00024683	0.26612	0.00022196	1.11205	Inflammatory Bowel Diseases	IBD	CA211	-0.169179	2.28382e-63	0.0100678	-16.8039
rs11229555	11	58408687	0.999566	T	G	Arthritis, Rheumatoid	RA	AT551	-2.1166e-05	0.93421	0.00025641	-0.0825475	Inflammatory Bowel Diseases	IBD	CA211	-0.0787515	5.22518e-12	0.0114144	-6.89932
rs11230563	11	60776209	0.983507	T	C	Arthritis, Rheumatoid	RA	AT551	0.00040473	0.078628	0.00023013	1.7587	Inflammatory Bowel Diseases	IBD	CA211	-0.081194	1.7061e-14	0.0105845	-7.67104
rs559928	11	64150370	0.997933	C	T	Arthritis, Rheumatoid	RA	AT551	0.00041857	0.13231	0.00027811	1.50505	Inflammatory Bowel Diseases	IBD	CA211	0.094388	3.32553e-13	0.0129645	7.28052
rs941823	13	41013977	0.994967	C	T	Arthritis, Rheumatoid	RA	AT551	0.0004315	0.085045	0.00025056	1.72214	Inflammatory Bowel Diseases	IBD	CA211	0.0830172	6.18793e-13	0.0115361	7.19628
rs1569328	14	75741751	0.997824	T	C	Arthritis, Rheumatoid	RA	AT551	-0.00083763	0.0038362	0.0002897	-2.89137	Inflammatory Bowel Diseases	IBD	CA211	-0.0809722	3.20961e-09	0.0136766	-5.9205
rs7404095	16	23864590	0.992642	C	T	Arthritis, Rheumatoid	RA	AT551	-2.4586e-05	0.91157	0.00022138	-0.111058	Inflammatory Bowel Diseases	IBD	CA211	0.0557396	3.09965e-08	0.0100691	5.53571
rs7236492	18	77220616	0.999866	T	C	Arthritis, Rheumatoid	RA	AT551	0.0003142	0.27743	0.00028929	1.08611	Inflammatory Bowel Diseases	IBD	CA211	-0.0802595	1.45451e-08	0.014163	-5.66684
rs259964	20	57824309	0.999716	G	A	Arthritis, Rheumatoid	RA	AT551	-0.00026092	0.23514	0.00021977	-1.18724	Inflammatory Bowel Diseases	IBD	CA211	-0.0674584	6.92964e-12	0.00983489	-6.85909
rs6062496	20	62329099	1	A	G	Arthritis, Rheumatoid	RA	AT551	0.00014173	0.51807	0.00021929	0.646313	Inflammatory Bowel Diseases	IBD	CA211	0.123216	2.10807e-33	0.0102312	12.0432
rs4409785	11	95311422	1	C	T	Arthritis, Juvenile	JIA	CA138	-0.0701006	0.3264	0.0714299	-0.981391	Vitiligo	VIT	CA489	0.3257	1.133e-11	0.04811	6.76991
rs2111485	2	163110536	0.921883	A	G	Diabetes Mellitus, Type 1	T1D	CA265	-0.164993	3.81382e-18	0.0189991	-8.68421	Narcolepsy	NL	GA049	-0.001886	0.09837	0.001141	-1.65294
rs72928038	6	90976768	0.919972	A	G	Diabetes Mellitus, Type 1	T1D	CA265	0.179985	6.38178e-14	0.0239981	7.5	Narcolepsy	NL	GA049	-0.0005562	0.7024	0.001456	-0.382005
rs61839660	10	6094697	0.999707	T	C	Diabetes Mellitus, Type 1	T1D	CA265	-0.471925	2.84401e-39	0.0359943	-13.1111	Narcolepsy	NL	GA049	0.00286	0.1274	0.001876	1.52452
rs71624119	5	55440730	0.999814	A	G	Arthritis, Rheumatoid	RA	CA104	-0.206532	5.591e-20	0.022567	-9.15196	Lupus Erythematosus, Systemic	SLE	CA185	0.0464256	0.0968928	0.0279654	1.66011
rs9979383	21	36715761	0.900789	C	T	Arthritis, Rheumatoid	RA	CA104	-0.0970617	5.229e-07	0.0193438	-5.01771	Lupus Erythematosus, Systemic	SLE	CA185	0.0276433	0.305722	0.0269891	1.02424
rs3184504	12	111884608	0.98875	T	C	Inflammatory Bowel Diseases	IBD	OT353	0.18648	5.04693e-10	0.03	6.21599	Crohn Disease	CD	PH322	-0.031115	0.585	0.057022	-0.545667
rs2111485	2	163110536	0.901198	G	A	Psoriasis	PS	AT258	0.0013323	2.3364e-09	0.00022307	5.97256	Scleroderma, Systemic	SSC	CA487	0.0143018	0.5319	0.0228786	0.625116
rs4845604	1	151801680	0.999905	G	A	Lupus Erythematosus, Systemic	SLE	CA176	0.0495898	0.587031	0.0912993	0.543157	Colitis, Ulcerative	UC	CA212	0.163695	1.19524e-18	0.0185697	8.81516
rs2816958	1	200101920	0.940604	A	G	Lupus Erythematosus, Systemic	SLE	CA176	0.18032	0.0495714	0.0918207	1.96382	Colitis, Ulcerative	UC	CA212	-0.180824	1.13671e-18	0.0204998	-8.82078
rs2666218	2	9402988	0.978826	A	G	Lupus Erythematosus, Systemic	SLE	CA176	-0.0442518	0.34094	0.0464663	-0.952343	Colitis, Ulcerative	UC	CA212	-0.0607263	1.04552e-05	0.0137778	-4.40754
rs3774937	4	103434253	0.914307	T	C	Lupus Erythematosus, Systemic	SLE	CA176	-0.0424546	0.701907	0.110918	-0.382756	Colitis, Ulcerative	UC	CA212	-0.099276	4.60804e-14	0.0131621	-7.54256
rs395157	5	38867732	0.999611	C	T	Lupus Erythematosus, Systemic	SLE	CA176	-0.0774157	0.169381	0.0563323	-1.37427	Colitis, Ulcerative	UC	CA212	-0.0853513	8.76743e-12	0.0125049	-6.82541
rs2538470	7	148220448	0.993715	A	G	Lupus Erythematosus, Systemic	SLE	CA176	-0.0519019	0.264257	0.0464891	-1.11643	Colitis, Ulcerative	UC	CA212	0.0659816	2.71398e-07	0.0128312	5.1423
rs10758669	9	4981602	0.999891	C	A	Lupus Erythematosus, Systemic	SLE	CA176	-0.00472716	0.911892	0.04272	-0.110654	Colitis, Ulcerative	UC	CA212	0.143218	1.0375e-28	0.0128828	11.117
rs10761659	10	64445564	0.999999	A	G	Lupus Erythematosus, Systemic	SLE	CA176	0.0168473	0.831207	0.0790366	0.213158	Colitis, Ulcerative	UC	CA212	-0.117315	1.49807e-20	0.0126238	-9.29316
rs2497318	10	94432000	0.945385	C	T	Lupus Erythematosus, Systemic	SLE	CA176	0.00266644	0.807427	0.0109392	0.243752	Colitis, Ulcerative	UC	CA212	0.0714375	1.1464e-08	0.0125164	5.70751
rs11230563	11	60776209	0.912308	C	T	Lupus Erythematosus, Systemic	SLE	CA176	-0.083437	0.112292	0.0525396	-1.58808	Colitis, Ulcerative	UC	CA212	0.0750666	1.90297e-08	0.0133556	5.6206
rs11168249	12	48208368	0.994673	T	C	Lupus Erythematosus, Systemic	SLE	CA176	-0.00597079	0.992527	0.637474	-0.00936633	Colitis, Ulcerative	UC	CA212	-0.062427	7.40219e-07	0.0126102	-4.9505
rs941823	13	41013977	0.998643	T	C	Lupus Erythematosus, Systemic	SLE	CA176	0.0233258	0.880263	0.154846	0.150639	Colitis, Ulcerative	UC	CA212	-0.108669	1.39146e-13	0.0146906	-7.39717
rs7404095	16	23864590	0.991585	T	C	Lupus Erythematosus, Systemic	SLE	CA176	0.00175845	0.873024	0.0110026	0.159822	Colitis, Ulcerative	UC	CA212	-0.0717686	1.52417e-08	0.0126826	-5.65882
rs259964	20	57824309	0.967254	A	G	Lupus Erythematosus, Systemic	SLE	CA176	-0.119733	0.034735	0.0567013	-2.11165	Colitis, Ulcerative	UC	CA212	0.0569393	4.46447e-06	0.0124091	4.5885
rs6062496	20	62329099	1	G	A	Lupus Erythematosus, Systemic	SLE	CA176	0.0386629	0.259979	0.0343216	1.12649	Colitis, Ulcerative	UC	CA212	-0.113898	9.13838e-19	0.0128769	-8.84515
rs3806308	1	20142866	0.994266	T	C	Spondylitis	SP	AT342	-0.00027432	0.021097	0.00011895	-2.30618	Colitis, Ulcerative	UC	CA175	0.356675	9.816e-08	0.0669	5.33146
rs6679677	1	114303808	1	A	C	Colitis, Ulcerative	UC	AT344	0.00016878	0.57435	0.0003005	0.561664	Arthritis, Rheumatoid	RA	PH379	0.593327	3.1e-149	0.022565	26.2941
rs7731626	5	55444683	0.998384	A	G	Colitis, Ulcerative	UC	AT344	9.325e-05	0.61905	0.00018755	0.497201	Arthritis, Rheumatoid	RA	PH379	-0.198451	7.9e-23	0.021658	-9.16294
rs4239702	20	44749251	0.933534	C	T	Colitis, Ulcerative	UC	AT344	-0.00011509	0.57264	0.000204	-0.564167	Arthritis, Rheumatoid	RA	PH379	0.139262	4.2e-14	0.0174	8.00356
rs4845604	1	151801680	0.999972	A	G	Inflammatory Bowel Diseases	IBD	CA211	-0.123592	1.20759e-17	0.0144514	-8.55224	Celiac Disease	CeD	CA395	-0.0290169	0.2641	0.0259827	-1.11678
rs10800309	1	161472158	0.938571	A	G	Inflammatory Bowel Diseases	IBD	CA211	0.132111	6.15533e-37	0.010405	12.6969	Celiac Disease	CeD	CA395	0.0158733	0.4093	0.0192371	0.82514
rs1517352	2	191931464	0.95677	A	C	Inflammatory Bowel Diseases	IBD	CA211	-0.0778816	3.86556e-14	0.0102944	-7.56544	Celiac Disease	CeD	CA395	-0.0161294	0.3943	0.0189343	-0.85186
rs3774937	4	103434253	0.971696	T	C	Inflammatory Bowel Diseases	IBD	CA211	-0.0463274	1.0667e-05	0.0105213	-4.40319	Celiac Disease	CeD	CA395	0.0327298	0.0969	0.0197151	1.66014
rs56167332	5	158827769	0.967191	A	C	Inflammatory Bowel Diseases	IBD	CA211	0.155855	7.16555e-50	0.0104967	14.848	Celiac Disease	CeD	CA395	0.00895974	0.6424	0.0192952	0.464352
rs2538470	7	148220448	0.999958	A	G	Inflammatory Bowel Diseases	IBD	CA211	0.0675599	2.99906e-11	0.0101646	6.64661	Celiac Disease	CeD	CA395	-0.0276152	0.1459	0.0189898	-1.45421
rs6651252	8	129567181	0.971777	T	C	Inflammatory Bowel Diseases	IBD	CA211	0.0908484	9.08232e-10	0.014833	6.12475	Celiac Disease	CeD	CA395	0.106917	0.0001267	0.0278909	3.83341
rs10758669	9	4981602	1	A	C	Inflammatory Bowel Diseases	IBD	CA211	-0.148762	4.69865e-48	0.0102138	-14.5649	Celiac Disease	CeD	CA395	-0.0227395	0.2466	0.0196254	-1.15868
rs10761659	10	64445564	0.999998	A	G	Inflammatory Bowel Diseases	IBD	CA211	-0.153811	4.971e-53	0.0100347	-15.328	Celiac Disease	CeD	CA395	0.0207825	0.2681	0.0187657	1.10747
rs11229555	11	58408687	0.999859	T	G	Inflammatory Bowel Diseases	IBD	CA211	-0.0787515	5.22518e-12	0.0114144	-6.89932	Celiac Disease	CeD	CA395	-0.0353163	0.0983	0.0213622	-1.65322
rs11230563	11	60776209	0.997612	T	C	Inflammatory Bowel Diseases	IBD	CA211	-0.081194	1.7061e-14	0.0105845	-7.67104	Celiac Disease	CeD	CA395	0.0592119	0.002079	0.0192306	3.07904
rs559928	11	64150370	0.998392	T	C	Inflammatory Bowel Diseases	IBD	CA211	-0.094388	3.32553e-13	0.0129645	-7.28052	Celiac Disease	CeD	CA395	-0.0415514	0.08344	0.0240024	-1.73114
rs11236797	11	76299649	0.999924	A	C	Inflammatory Bowel Diseases	IBD	CA211	0.150864	9.31787e-52	0.00996698	15.1364	Celiac Disease	CeD	CA395	0.0440169	0.01644	0.0183468	2.39917
rs4409785	11	95311422	0.982752	T	C	Inflammatory Bowel Diseases	IBD	CA211	0.0206073	0.1358	0.0138154	1.49161	Celiac Disease	CeD	CA395	-0.103459	1.252e-05	0.0236789	-4.36923
rs941823	13	41013977	0.998998	T	C	Inflammatory Bowel Diseases	IBD	CA211	-0.0830172	6.18793e-13	0.0115361	-7.19628	Celiac Disease	CeD	CA395	0.0323166	0.132	0.0214541	1.50631
rs1569328	14	75741751	0.999725	T	C	Inflammatory Bowel Diseases	IBD	CA211	-0.0809722	3.20961e-09	0.0136766	-5.9205	Celiac Disease	CeD	CA395	-0.0719257	0.004284	0.0251777	-2.85673
rs7404095	16	23864590	0.996485	T	C	Inflammatory Bowel Diseases	IBD	CA211	-0.0557396	3.09965e-08	0.0100691	-5.53571	Celiac Disease	CeD	CA395	0.0266419	0.1593	0.0189289	1.40747
rs7236492	18	77220616	0.999984	T	C	Inflammatory Bowel Diseases	IBD	CA211	-0.0802595	1.45451e-08	0.014163	-5.66684	Celiac Disease	CeD	CA395	-0.0594316	0.02154	0.0258563	-2.29853
rs3806308	1	20142866	0.993514	A	T	Colitis, Ulcerative	UC	CA175	-0.356675	9.816e-08	0.0669	-5.33146	Diabetes Mellitus, Type 1	T1D	CA265	0.0180364	0.343451	0.0190384	0.947368
rs3024505	1	206939904	0.981489	A	T	Colitis, Ulcerative	UC	CA175	0.165514	0.05886	0.0876056	1.88931	Diabetes Mellitus, Type 1	T1D	CA265	-0.145951	6.39436e-08	0.0269909	-5.40741
rs2111485	2	163110536	0.900359	A	T	Colitis, Ulcerative	UC	CA175	0.00995033	0.8836	0.0679628	0.146408	Diabetes Mellitus, Type 1	T1D	CA265	-0.164993	3.81382e-18	0.0189991	-8.68421
rs3802604	10	8102272	0.945571	G	T	Colitis, Ulcerative	UC	CA175	0.0198026	0.7559	0.0637002	0.310872	Diabetes Mellitus, Type 1	T1D	CA265	-0.0910283	1.67219e-06	0.0190059	-4.78947
rs4409785	11	95311422	0.938709	G	T	Colitis, Ulcerative	UC	CA175	0.113329	0.1471	0.0781636	1.44989	Diabetes Mellitus, Type 1	T1D	CA265	-0.0910283	0.00014964	0.0240075	-3.79167
rs11203203	21	43836186	0.999908	A	T	Colitis, Ulcerative	UC	CA175	0.10436	0.1011	0.0636498	1.6396	Diabetes Mellitus, Type 1	T1D	CA265	0.149971	2.90928e-15	0.0189963	7.89474
rs911263	14	68753593	0.999974	G	A	Liver Cirrhosis, Biliary	PBC	CA209	-0.227654	9.951e-11	0.0351986	-6.46769	Crohn Disease	CD	PH322	4.9e-05	0.999	0.063864	0.000767255
rs3806308	1	20142866	0.994897	T	C	Arthritis, Rheumatoid	RA	CA104	0.0009995	0.9601	0.0199788	0.0500281	Colitis, Ulcerative	UC	CA175	0.356675	9.816e-08	0.0669	5.33146
rs4129267	1	154426264	0.998956	T	C	Arthritis, Rheumatoid	RA	CA104	-0.123751	3.259e-07	0.0242277	-5.10782	Colitis, Ulcerative	UC	CA175	-0.0676586	0.2664	0.0608763	-1.11141
rs9979383	21	36715761	0.994953	C	T	Arthritis, Rheumatoid	RA	CA104	-0.0970617	5.229e-07	0.0193438	-5.01771	Colitis, Ulcerative	UC	CA175	-0.0953102	0.1378	0.0642219	-1.48408
rs71624119	5	55440730	0.914619	A	G	Multiple Sclerosis	MS	CA021	-0.116871	2.7e-09	0.0196459	-5.94887	Neuromyelitis Optica	NMO	CA102	0.13	0.4869	0.186902	0.695552
rs2104286	10	6099045	0.996888	C	T	Multiple Sclerosis	MS	CA021	-0.18983	7.61e-23	0.0192926	-9.83948	Neuromyelitis Optica	NMO	CA102	0.2034	0.2737	0.185704	-1.09529
rs1800693	12	6440009	0.96922	C	T	Multiple Sclerosis	MS	CA021	0.134531	6.92e-16	0.0166665	8.07192	Neuromyelitis Optica	NMO	CA102	-0.1691	0.3295	0.173314	-0.975683
rs2283792	22	22131125	0.952689	T	G	Multiple Sclerosis	MS	CA021	-0.0806679	1.14e-06	0.0165786	-4.86579	Neuromyelitis Optica	NMO	CA102	-0.0226	0.8911	0.165019	0.136954
rs3184504	12	111884608	0.988865	C	T	Colitis, Ulcerative	UC	AT344	-0.00028215	0.1203	0.00018162	-1.55352	Cholangitis, Sclerosing	PSC	PH317	-0.18648	5.05e-10	0.03	-6.216
rs3093024	6	167532793	0.982541	A	G	Multiple Sclerosis	MS	CA318	-0.0229616	0.2336	0.0192771	-1.19114	Arthritis, Rheumatoid	RA	PH378	0.231112	8.2e-20	0.026239	8.80796
rs4409785	11	95311422	0.999464	C	T	Multiple Sclerosis	MS	CA318	0.101834	5.626e-06	0.0224306	4.53998	Arthritis, Rheumatoid	RA	PH378	0.174353	9.2e-05	0.045951	3.79432
rs71624119	5	55440730	0.969612	A	G	Multiple Sclerosis	MS	CA021	-0.116871	2.7e-09	0.0196459	-5.94887	Celiac Disease	CeD	CA395	-0.0549843	0.01148	0.0217507	-2.52793
rs2104286	10	6099045	0.961727	C	T	Multiple Sclerosis	MS	CA021	-0.18983	7.61e-23	0.0192926	-9.83948	Celiac Disease	CeD	CA395	0.0129162	0.5509	0.0216562	0.59642
rs4409785	11	95311422	0.999003	C	T	Multiple Sclerosis	MS	CA021	0.0741794	0.000596	0.0216051	3.43343	Celiac Disease	CeD	CA395	0.103459	1.252e-05	0.0236789	4.36923
rs1800693	12	6440009	0.970072	C	T	Multiple Sclerosis	MS	CA021	0.134531	6.92e-16	0.0166665	8.07192	Celiac Disease	CeD	CA395	-0.00652122	0.7298	0.0188804	-0.345396
rs61839660	10	6094697	0.999785	T	C	Diabetes Mellitus, Type 1	T1D	CA265	-0.471925	2.84401e-39	0.0359943	-13.1111	Crohn Disease	CD	PH322	0.229128	0.00898	0.08769	2.61293
rs28998802	17	26124908	0.979731	A	G	Psoriasis	PS	AT258	0.001806	1.2224e-08	0.00031703	5.69662	Arthritis, Rheumatoid	RA	AT454	0.0001423	0.21135	0.00011386	1.24978
rs3184504	12	111884608	0.990397	C	T	Neuromyelitis Optica	NMO	CA102	0.054	0.7486	0.168439	-0.32059	Inflammatory Bowel Diseases	IBD	OT353	-0.18648	5.04693e-10	0.03	-6.21599
rs1517352	2	191931464	0.969419	A	C	Colitis, Ulcerative	UC	CA212	-0.0777839	2.09992e-09	0.0129859	-5.98988	Liver Cirrhosis, Biliary	PBC	PH368	0.12045	0.196	0.09315	1.29308
rs395157	5	38867732	1	T	C	Colitis, Ulcerative	UC	CA212	0.0853513	8.76743e-12	0.0125049	6.82541	Liver Cirrhosis, Biliary	PBC	PH368	0.0825	0.442	0.10731	0.768801
rs2538470	7	148220448	0.995711	A	G	Colitis, Ulcerative	UC	CA212	0.0659816	2.71398e-07	0.0128312	5.1423	Liver Cirrhosis, Biliary	PBC	PH368	0.07696	0.503	0.1149	0.6698
rs10758669	9	4981602	0.999997	A	C	Colitis, Ulcerative	UC	CA212	-0.143218	1.0375e-28	0.0128828	-11.117	Liver Cirrhosis, Biliary	PBC	PH368	-0.04688	0.62	0.09454	-0.495875
rs10761659	10	64445564	1	A	G	Colitis, Ulcerative	UC	CA212	-0.117315	1.49807e-20	0.0126238	-9.29316	Liver Cirrhosis, Biliary	PBC	PH368	-0.08774	0.392	0.1025	-0.856
rs2155219	11	76299194	1	T	G	Colitis, Ulcerative	UC	CA212	0.118146	7.52617e-21	0.0126142	9.36614	Liver Cirrhosis, Biliary	PBC	PH368	-0.21567	0.022	0.09416	-2.29046
rs1569328	14	75741751	0.965133	T	C	Colitis, Ulcerative	UC	CA212	-0.0625706	0.000260771	0.0171358	-3.65145	Liver Cirrhosis, Biliary	PBC	PH368	0.21026	0.045	0.10489	2.00458
rs17780256	17	70642923	1	A	C	Colitis, Ulcerative	UC	CA212	0.115389	6.12831e-13	0.0160316	7.19758	Liver Cirrhosis, Biliary	PBC	PH368	0.10314	0.412	0.12572	0.820395
rs2542151	18	12779947	0.940472	T	G	Colitis, Ulcerative	UC	CA212	-0.11751	1.37297e-12	0.0165817	-7.08673	Liver Cirrhosis, Biliary	PBC	PH368	-0.08618	0.555	0.146	-0.590274
rs10931468	2	191538562	0.999993	A	C	Liver Cirrhosis, Biliary	PBC	CA209	0.319907	4.361e-14	0.0423732	7.54975	Lupus Erythematosus, Systemic	SLE	DB815	-0.113329	0.411	0.137792	-0.822461
rs7556897	2	228660112	0.999958	G	A	Liver Cirrhosis, Biliary	PBC	CA209	-0.170907	2.247e-07	0.0330086	-5.17765	Lupus Erythematosus, Systemic	SLE	DB815	0.174353	0.07204	0.0968272	1.80067
rs2293370	3	119219934	0.992684	A	G	Liver Cirrhosis, Biliary	PBC	CA209	-0.337293	6.835e-16	0.0417781	-8.07343	Lupus Erythematosus, Systemic	SLE	DB815	-0.0833816	0.4822	0.118605	-0.703016
rs10488631	7	128594183	0.999929	G	A	Liver Cirrhosis, Biliary	PBC	CA209	0.410121	3.549e-21	0.0434213	9.44515	Lupus Erythematosus, Systemic	SLE	DB815	-0.698135	2.475e-06	0.147408	-4.73608
rs1800693	12	6440009	0.934194	G	A	Liver Cirrhosis, Biliary	PBC	CA209	0.24059	1.176e-14	0.0311702	7.71862	Lupus Erythematosus, Systemic	SLE	DB815	0.127833	0.1876	0.0969489	1.31856
rs2111485	2	163110536	0.912772	G	A	Neuromyelitis Optica	NMO	CA102	-0.2348	0.1489	0.16252	-1.44474	Diabetes Mellitus, Type 1	T1D	CA265	0.164993	3.81382e-18	0.0189991	8.68421
rs61839660	10	6094697	0.99956	C	T	Neuromyelitis Optica	NMO	CA102	0.1096	0.7262	0.312874	-0.350301	Diabetes Mellitus, Type 1	T1D	CA265	0.471925	2.84401e-39	0.0359943	13.1111
rs4409785	11	95311422	0.957803	C	T	Neuromyelitis Optica	NMO	CA102	0.4847	0.01531	0.199474	-2.4299	Diabetes Mellitus, Type 1	T1D	CA265	0.0910283	0.00014964	0.0240075	3.79167
rs4845604	1	151801680	0.999959	A	G	Colitis, Ulcerative	UC	CA212	-0.163695	1.19524e-18	0.0185697	-8.81516	Diabetes Mellitus, Type 1	T1D	CA266	-0.0234734	0.450022	0.031075	-0.755378
rs2816958	1	200101920	0.95133	A	G	Colitis, Ulcerative	UC	CA212	-0.180824	1.13671e-18	0.0204998	-8.82078	Diabetes Mellitus, Type 1	T1D	CA266	0.00511305	0.88081	0.0341	0.149943
rs2666218	2	9402988	0.969918	A	G	Colitis, Ulcerative	UC	CA212	-0.0607263	1.04552e-05	0.0137778	-4.40754	Diabetes Mellitus, Type 1	T1D	CA266	0.00954541	0.698736	0.0246634	0.387027
rs395157	5	38867732	0.999283	T	C	Colitis, Ulcerative	UC	CA212	0.0853513	8.76743e-12	0.0125049	6.82541	Diabetes Mellitus, Type 1	T1D	CA266	0.00461061	0.835918	0.0222609	0.207117
rs56167332	5	158827769	0.929717	A	C	Colitis, Ulcerative	UC	CA212	0.141368	7.27136e-27	0.0131737	10.7311	Diabetes Mellitus, Type 1	T1D	CA266	-0.00280393	0.904309	0.0233234	-0.120219
rs4728142	7	128573967	0.983631	A	G	Colitis, Ulcerative	UC	CA212	0.0969671	1.9181e-14	0.0126655	7.656	Diabetes Mellitus, Type 1	T1D	CA266	0.0109399	0.621752	0.022174	0.493369
rs2538470	7	148220448	0.994042	A	G	Colitis, Ulcerative	UC	CA212	0.0659816	2.71398e-07	0.0128312	5.1423	Diabetes Mellitus, Type 1	T1D	CA266	0.018164	0.419496	0.0224998	0.807296
rs10761659	10	64445564	1	A	G	Colitis, Ulcerative	UC	CA212	-0.117315	1.49807e-20	0.0126238	-9.29316	Diabetes Mellitus, Type 1	T1D	CA266	0.0142973	0.516541	0.0220404	0.648686
rs11230563	11	60776209	0.931213	T	C	Colitis, Ulcerative	UC	CA212	-0.0750666	1.90297e-08	0.0133556	-5.6206	Diabetes Mellitus, Type 1	T1D	CA266	-0.0359381	0.118399	0.0230147	-1.56153
rs11168249	12	48208368	0.999949	T	C	Colitis, Ulcerative	UC	CA212	-0.062427	7.40219e-07	0.0126102	-4.9505	Diabetes Mellitus, Type 1	T1D	CA266	-0.0812113	0.000221738	0.0219914	-3.69287
rs941823	13	41013977	0.999623	T	C	Colitis, Ulcerative	UC	CA212	-0.108669	1.39146e-13	0.0146906	-7.39717	Diabetes Mellitus, Type 1	T1D	CA266	-0.0433468	0.0802819	0.024783	-1.74905
rs7404095	16	23864590	0.994623	T	C	Colitis, Ulcerative	UC	CA212	-0.0717686	1.52417e-08	0.0126826	-5.65882	Diabetes Mellitus, Type 1	T1D	CA266	-0.0127813	0.564035	0.0221568	-0.576859
rs6062496	20	62329099	1	A	G	Colitis, Ulcerative	UC	CA212	0.113898	9.13838e-19	0.0128769	8.84515	Diabetes Mellitus, Type 1	T1D	CA266	0.0183677	0.404022	0.0220114	0.83446
rs2111485	2	163110536	0.98748	A	G	Liver Cirrhosis, Biliary	PBC	CA063	0.110109	0.000792885	0.0328168	3.35527	Vitiligo	VIT	CA152	-0.287682	2.69e-22	0.03	-9.5894
rs1800693	12	6440009	0.952708	T	C	Liver Cirrhosis, Biliary	PBC	CA063	-0.194799	1.83513e-09	0.032403	-6.01177	Vitiligo	VIT	CA152	-0.0676586	0.0139	0.03	-2.25529
rs2111485	2	163110536	0.996338	A	G	Lupus Erythematosus, Systemic	SLE	CA185	0.136674	2.12497e-08	0.0243996	5.60149	Vitiligo	VIT	CA488	-0.429553	4.765e-12	0.06257	-6.86516
rs2155219	11	76299194	0.99924	T	G	Spondylitis, Ankylosing	AS	AT141	4.2055e-05	0.69877	0.00010868	0.386962	Asthma	ATH	PH435	0.105671	1.08e-17	0.012338	8.56468
rs4409785	11	95311422	0.945134	C	T	Psoriasis	PS	AT548	-0.00016476	0.41233	0.00020098	-0.819783	Celiac Disease	CeD	CA395	0.103459	1.252e-05	0.0236789	4.36923
rs2111485	2	163110536	0.912676	G	A	Psoriasis	PS	AT258	0.0013323	2.3364e-09	0.00022307	5.97256	Inflammatory Bowel Diseases	IBD	OT353	-0.0852598	0.0112699	0.034	-2.50764
rs3184504	12	111884608	0.991399	C	T	Psoriasis	PS	AT258	-0.0011681	8.1648e-08	0.00021779	-5.36342	Inflammatory Bowel Diseases	IBD	OT353	-0.18648	5.04693e-10	0.03	-6.21599
rs28998802	17	26124908	0.986643	A	G	Psoriasis	PS	AT258	0.001806	1.2224e-08	0.00031703	5.69662	Inflammatory Bowel Diseases	IBD	OT353	-0.0497421	0.310872	0.051	-0.975335
rs7517847	1	67681669	0.997855	G	T	Lupus Erythematosus, Systemic	SLE	CA022	0.0198026	0.482876	0.0282216	0.701684	Crohn Disease	CD	CA210	-0.335814	1.37722e-159	0.0124758	-26.9173
rs4845604	1	151801680	0.972303	A	G	Lupus Erythematosus, Systemic	SLE	CA022	0.00995033	0.860566	0.0566474	0.175654	Crohn Disease	CD	CA210	-0.0912898	1.39357e-07	0.0173354	-5.26609
rs17849502	1	183532580	1	T	G	Lupus Erythematosus, Systemic	SLE	CA022	0.81093	3.22899e-58	0.050414	16.0854	Crohn Disease	CD	CA210	-0.0650239	0.0282197	0.0296342	-2.19422
rs13407913	2	25097644	0.997025	G	A	Lupus Erythematosus, Systemic	SLE	CA022	-0.0304592	0.246916	0.0263062	-1.15787	Crohn Disease	CD	CA210	0.114508	9.63641e-22	0.0119519	9.58074
rs2538470	7	148220448	0.9999	A	G	Lupus Erythematosus, Systemic	SLE	CA022	0.0198026	0.487328	0.0285108	0.694565	Crohn Disease	CD	CA210	0.0749643	1.04598e-09	0.0122847	6.10223
rs6651252	8	129567181	0.999989	C	T	Lupus Erythematosus, Systemic	SLE	CA022	-0.116534	0.0046829	0.0412061	-2.82807	Crohn Disease	CD	CA210	-0.149029	3.86009e-16	0.0183017	-8.1429
rs10758669	9	4981602	1	C	A	Lupus Erythematosus, Systemic	SLE	CA022	0.0861777	0.00163792	0.0273661	3.14907	Crohn Disease	CD	CA210	0.14975	4.18463e-34	0.012299	12.1757
rs61839660	10	6094697	0.975827	T	C	Lupus Erythematosus, Systemic	SLE	CA022	0.139762	0.00322845	0.0474557	2.94511	Crohn Disease	CD	CA210	0.148159	3.19236e-13	0.0203346	7.28604
rs1569328	14	75741751	0.999988	T	C	Lupus Erythematosus, Systemic	SLE	CA022	-0.105361	0.00813042	0.0398097	-2.64661	Crohn Disease	CD	CA210	-0.109215	6.47381e-11	0.0167191	-6.53237
rs7236492	18	77220616	0.999999	T	C	Lupus Erythematosus, Systemic	SLE	CA022	0.122218	0.00310802	0.0413338	2.95685	Crohn Disease	CD	CA210	-0.0996611	9.09447e-09	0.017342	-5.74681
rs259964	20	57824309	0.997757	A	G	Lupus Erythematosus, Systemic	SLE	CA022	0.0198026	0.503732	0.0296168	0.668629	Crohn Disease	CD	CA210	0.0713342	2.08239e-09	0.0119064	5.99125
rs6062496	20	62329099	0.999974	G	A	Lupus Erythematosus, Systemic	SLE	CA022	-0.0100503	0.634083	0.0211147	-0.475988	Crohn Disease	CD	CA210	-0.120078	3.81584e-22	0.0124099	-9.67597
rs3118470	10	6101713	0.944361	C	T	Multiple Sclerosis	MS	CA318	0.115736	2.046e-09	0.0193084	5.99411	Scleroderma, Systemic	SSC	CA487	-0.0173496	0.602	0.0332667	-0.521532
rs3184504	12	111884608	0.983276	C	T	Spondylitis	SP	AT342	3.9866e-05	0.73035	0.00011567	0.344653	Inflammatory Bowel Diseases	IBD	OT353	-0.18648	5.04693e-10	0.03	-6.21599
rs1800693	12	6440009	0.920843	C	T	Inflammatory Bowel Diseases	IBD	AT210	-0.00015832	0.76286	0.00052471	-0.301729	Liver Cirrhosis, Biliary	PBC	CA063	0.194799	1.83513e-09	0.032403	6.01177
rs61839660	10	6094697	0.999425	T	C	Arthritis, Rheumatoid	RA	AT454	-0.00014172	0.2799	0.00013115	-1.08059	Diabetes Mellitus, Type 1	T1D	CA265	-0.471925	2.84401e-39	0.0359943	-13.1111
rs4409785	11	95311422	0.998964	C	T	Arthritis, Rheumatoid	RA	AT454	0.00038052	0.00023963	0.00010359	3.67333	Diabetes Mellitus, Type 1	T1D	CA265	0.0910283	0.00014964	0.0240075	3.79167
rs2111485	2	163110536	0.913409	A	G	Arthritis, Rheumatoid	RA	CA104	-0.0236781	0.2113	0.0189425	-1.25	Diabetes Mellitus, Type 1	T1D	CA265	-0.164993	3.81382e-18	0.0189991	-8.68421
rs3087243	2	204738919	0.983506	A	G	Arthritis, Rheumatoid	RA	CA104	-0.098716	1.358e-07	0.0187287	-5.27084	Diabetes Mellitus, Type 1	T1D	CA265	-0.178051	7.36257e-21	0.0190054	-9.36842
rs71624119	5	55440730	0.99997	A	G	Arthritis, Rheumatoid	RA	CA104	-0.206532	5.591e-20	0.022567	-9.15196	Diabetes Mellitus, Type 1	T1D	CA265	-0.0760175	0.000551221	0.0220051	-3.45455
rs72928038	6	90976768	0.951034	A	G	Arthritis, Rheumatoid	RA	CA104	0.120623	8.232e-07	0.0244683	4.92979	Diabetes Mellitus, Type 1	T1D	CA265	0.179985	6.38178e-14	0.0239981	7.5
rs61839660	10	6094697	0.998441	T	C	Arthritis, Rheumatoid	RA	CA104	-0.0837077	0.01171	0.0332073	-2.52077	Diabetes Mellitus, Type 1	T1D	CA265	-0.471925	2.84401e-39	0.0359943	-13.1111
rs4409785	11	95311422	0.932678	C	T	Arthritis, Rheumatoid	RA	CA104	0.0511683	0.03414	0.0241541	2.11841	Diabetes Mellitus, Type 1	T1D	CA265	0.0910283	0.00014964	0.0240075	3.79167
rs911263	14	68753593	0.921941	C	T	Arthritis, Rheumatoid	RA	CA104	-0.0723557	0.0004592	0.0206524	-3.50349	Diabetes Mellitus, Type 1	T1D	CA265	0.0949702	6.07364e-06	0.0209934	4.52381
rs9979383	21	36715761	0.934507	C	T	Arthritis, Rheumatoid	RA	CA104	-0.0970617	5.229e-07	0.0193438	-5.01771	Diabetes Mellitus, Type 1	T1D	CA265	0.0100493	0.598669	0.0190937	0.526316
rs71624119	5	55440730	0.999759	A	G	Arthritis, Rheumatoid	RA	CA104	-0.206532	5.591e-20	0.022567	-9.15196	Lupus Erythematosus, Systemic	SLE	CA176	0.0643839	0.285741	0.0603097	1.06755
rs9979383	21	36715761	0.936575	C	T	Arthritis, Rheumatoid	RA	CA104	-0.0970617	5.229e-07	0.0193438	-5.01771	Lupus Erythematosus, Systemic	SLE	CA176	0.0616688	0.49849	0.0911066	0.676886
rs10761659	10	64445564	0.967129	G	A	Crohn Disease	CD	AT487	0.00068624	3.3791e-07	0.00013453	5.10102	Arthritis, Rheumatoid	RA	CA391	-0.0582689	0.0246815	0.0259394	-2.24635
rs4845604	1	151801680	0.99998	A	G	Arthritis, Rheumatoid	RA	AT452	0.00046477	0.1264	0.00030408	1.52845	Colitis, Ulcerative	UC	CA212	-0.163695	1.19524e-18	0.0185697	-8.81516
rs2816958	1	200101920	0.950812	G	A	Arthritis, Rheumatoid	RA	AT452	3.3338e-05	0.92058	0.00033435	0.0997099	Colitis, Ulcerative	UC	CA212	0.180824	1.13671e-18	0.0204998	8.82078
rs2666218	2	9402988	0.986012	G	A	Arthritis, Rheumatoid	RA	AT452	0.00040266	0.085939	0.00023448	1.71725	Colitis, Ulcerative	UC	CA212	0.0607263	1.04552e-05	0.0137778	4.40754
rs395157	5	38867732	0.998162	T	C	Arthritis, Rheumatoid	RA	AT452	-0.00037754	0.076103	0.00021285	-1.77374	Colitis, Ulcerative	UC	CA212	0.0853513	8.76743e-12	0.0125049	6.82541
rs56167332	5	158827769	0.937926	A	C	Arthritis, Rheumatoid	RA	AT452	-0.0003019	0.18326	0.00022686	-1.33078	Colitis, Ulcerative	UC	CA212	0.141368	7.27136e-27	0.0131737	10.7311
rs4728142	7	128573967	0.987804	A	G	Arthritis, Rheumatoid	RA	AT452	0.00078672	0.0002137	0.0002125	3.70221	Colitis, Ulcerative	UC	CA212	0.0969671	1.9181e-14	0.0126655	7.656
rs2538470	7	148220448	0.988386	G	A	Arthritis, Rheumatoid	RA	AT452	-6.9468e-06	0.97458	0.00021804	-0.0318602	Colitis, Ulcerative	UC	CA212	-0.0659816	2.71398e-07	0.0128312	-5.1423
rs10758669	9	4981602	0.999982	A	C	Arthritis, Rheumatoid	RA	AT452	0.00057137	0.0099548	0.00022168	2.57745	Colitis, Ulcerative	UC	CA212	-0.143218	1.0375e-28	0.0128828	-11.117
rs10761659	10	64445564	1	G	A	Arthritis, Rheumatoid	RA	AT452	-1.0096e-05	0.96198	0.00021181	-0.0476654	Colitis, Ulcerative	UC	CA212	0.117315	1.49807e-20	0.0126238	9.29316
rs2497318	10	94432000	0.963796	T	C	Arthritis, Rheumatoid	RA	AT452	0.00027577	0.19485	0.00021273	1.29634	Colitis, Ulcerative	UC	CA212	-0.0714375	1.1464e-08	0.0125164	-5.70751
rs11229555	11	58408687	0.903247	T	G	Arthritis, Rheumatoid	RA	AT452	0.00025631	0.30103	0.00024783	1.03422	Colitis, Ulcerative	UC	CA212	-0.0823351	1.21469e-08	0.0144507	-5.69765
rs559928	11	64150370	0.933729	C	T	Arthritis, Rheumatoid	RA	AT452	0.0004763	0.076405	0.0002688	1.77195	Colitis, Ulcerative	UC	CA212	0.0883517	6.34097e-08	0.0163345	5.40891
rs11168249	12	48208368	0.974561	C	T	Arthritis, Rheumatoid	RA	AT452	-5.9911e-05	0.77797	0.00021248	-0.281961	Colitis, Ulcerative	UC	CA212	0.062427	7.40219e-07	0.0126102	4.9505
rs941823	13	41013977	0.994601	C	T	Arthritis, Rheumatoid	RA	AT452	0.00024041	0.32096	0.00024223	0.992486	Colitis, Ulcerative	UC	CA212	0.108669	1.39146e-13	0.0146906	7.39717
rs7404095	16	23864590	0.995517	C	T	Arthritis, Rheumatoid	RA	AT452	-0.00014903	0.48616	0.00021399	-0.696434	Colitis, Ulcerative	UC	CA212	0.0717686	1.52417e-08	0.0126826	5.65882
rs6062496	20	62329099	1	A	G	Arthritis, Rheumatoid	RA	AT452	0.00010492	0.62058	0.00021194	0.495046	Colitis, Ulcerative	UC	CA212	0.113898	9.13838e-19	0.0128769	8.84515
rs1893217	18	12809340	0.994667	G	A	Diabetes Mellitus, Type 1	T1D	AT280	0.0012019	9.3955e-08	0.00022515	5.33822	Colitis, Ulcerative	UC	CA175	0.0676586	0.4321	0.086122	0.785614
rs2111485	2	163110536	0.989247	A	G	Diabetes Mellitus, Type 1	T1D	CA266	-0.174592	1.57217e-14	0.0227288	-7.68152	Vitiligo	VIT	CA489	-0.250001	1.829e-09	0.04169	-5.99667
rs72928038	6	90976768	0.905891	A	G	Diabetes Mellitus, Type 1	T1D	CA266	0.192272	4.48008e-12	0.0277804	6.92114	Vitiligo	VIT	CA489	0.224742	7.008e-06	0.0502	4.47694
rs4409785	11	95311422	1	C	T	Diabetes Mellitus, Type 1	T1D	CA266	0.0964913	0.000678282	0.0283947	3.39821	Vitiligo	VIT	CA489	0.3257	1.133e-11	0.04811	6.76991
rs6679677	1	114303808	1	A	C	Inflammatory Bowel Diseases	IBD	CA211	-0.0645606	0.000214917	0.017445	-3.70081	Arthritis, Rheumatoid	RA	PH379	0.593327	3.1e-149	0.022565	26.2941
rs4845604	1	151801680	0.999914	A	G	Inflammatory Bowel Diseases	IBD	CA211	-0.123592	1.20759e-17	0.0144514	-8.55224	Arthritis, Rheumatoid	RA	PH379	0.019803	0.37	0.020018	0.98926
rs11691685	2	145481827	0.909423	A	G	Inflammatory Bowel Diseases	IBD	CA211	0.122467	7.26875e-11	0.0187977	6.515	Arthritis, Rheumatoid	RA	PH379	0.019803	0.53	0.030047	0.659067
rs11098964	4	80887969	0.964653	A	G	Inflammatory Bowel Diseases	IBD	CA211	0.0329016	0.00159064	0.0104198	3.15761	Arthritis, Rheumatoid	RA	PH379	0.058269	5e-05	0.016773	3.47398
rs395157	5	38867732	0.998593	T	C	Inflammatory Bowel Diseases	IBD	CA211	0.0913628	2.22222e-20	0.0098759	9.25109	Arthritis, Rheumatoid	RA	PH379	-0.01005	0.34	0.015465	-0.649855
rs71624119	5	55440730	0.999176	A	G	Inflammatory Bowel Diseases	IBD	CA211	-0.0651538	1.35092e-07	0.0123589	-5.2718	Arthritis, Rheumatoid	RA	PH379	-0.174353	1e-16	0.021145	-8.24559
rs4703855	5	71693899	0.996478	T	C	Inflammatory Bowel Diseases	IBD	CA211	-0.0710611	7.15618e-11	0.0109034	-6.51735	Arthritis, Rheumatoid	RA	PH379	-0.030459	0.09	0.015785	-1.92962
rs56167332	5	158827769	0.970684	A	C	Inflammatory Bowel Diseases	IBD	CA211	0.155855	7.16555e-50	0.0104967	14.848	Arthritis, Rheumatoid	RA	PH379	0.00995	0.65	0.017775	0.559775
rs2538470	7	148220448	0.999977	A	G	Inflammatory Bowel Diseases	IBD	CA211	0.0675599	2.99906e-11	0.0101646	6.64661	Arthritis, Rheumatoid	RA	PH379	0.00995	0.51	0.015159	0.656376
rs6651252	8	129567181	0.999986	T	C	Inflammatory Bowel Diseases	IBD	CA211	0.0908484	9.08232e-10	0.014833	6.12475	Arthritis, Rheumatoid	RA	PH379	0.113329	7.8e-07	0.022792	4.97231
rs10758669	9	4981602	1	A	C	Inflammatory Bowel Diseases	IBD	CA211	-0.148762	4.69865e-48	0.0102138	-14.5649	Arthritis, Rheumatoid	RA	PH379	0.00995	0.72	0.017775	0.559775
rs10761659	10	64445564	1	A	G	Inflammatory Bowel Diseases	IBD	CA211	-0.153811	4.971e-53	0.0100347	-15.328	Arthritis, Rheumatoid	RA	PH379	0.058269	0.00035	0.014444	4.03413
rs11229555	11	58408687	0.999509	T	G	Inflammatory Bowel Diseases	IBD	CA211	-0.0787515	5.22518e-12	0.0114144	-6.89932	Arthritis, Rheumatoid	RA	PH379	-0.01005	0.58	0.023325	-0.430868
rs559928	11	64150370	0.985481	T	C	Inflammatory Bowel Diseases	IBD	CA211	-0.094388	3.32553e-13	0.0129645	-7.28052	Arthritis, Rheumatoid	RA	PH379	0	0.86	0.020419	0
rs4409785	11	95311422	0.97585	T	C	Inflammatory Bowel Diseases	IBD	CA211	0.0206073	0.1358	0.0138154	1.49161	Arthritis, Rheumatoid	RA	PH379	-0.083382	1.2e-05	0.019526	-4.27031
rs653178	12	112007756	0.975093	T	C	Inflammatory Bowel Diseases	IBD	CA211	-0.0563934	1.11182e-08	0.00987154	-5.71272	Arthritis, Rheumatoid	RA	PH379	-0.083382	5.6e-07	0.013793	-6.04524
rs1569328	14	75741751	0.977536	T	C	Inflammatory Bowel Diseases	IBD	CA211	-0.0809722	3.20961e-09	0.0136766	-5.9205	Arthritis, Rheumatoid	RA	PH379	-0.030459	0.12	0.021051	-1.44691
rs7404095	16	23864590	0.991284	T	C	Inflammatory Bowel Diseases	IBD	CA211	-0.0557396	3.09965e-08	0.0100691	-5.53571	Arthritis, Rheumatoid	RA	PH379	0	0.78	0.017775	0
rs7236492	18	77220616	0.999892	T	C	Inflammatory Bowel Diseases	IBD	CA211	-0.0802595	1.45451e-08	0.014163	-5.66684	Arthritis, Rheumatoid	RA	PH379	0.019803	0.33	0.022414	0.88351
rs259964	20	57824309	0.999996	A	G	Inflammatory Bowel Diseases	IBD	CA211	0.0674584	6.92964e-12	0.00983489	6.85909	Arthritis, Rheumatoid	RA	PH379	0.058269	0.0003	0.014444	4.03413
rs6062496	20	62329099	1	A	G	Inflammatory Bowel Diseases	IBD	CA211	0.123216	2.10807e-33	0.0102312	12.0432	Arthritis, Rheumatoid	RA	PH379	0.029559	0.048	0.01726	1.71257
rs9979383	21	36715761	0.987036	T	C	Inflammatory Bowel Diseases	IBD	CA211	-0.0319035	0.00234669	0.0104861	-3.04244	Arthritis, Rheumatoid	RA	PH379	0.086178	2.3e-08	0.016313	5.28278
rs4409785	11	95311422	0.995781	C	T	Neuromyelitis Optica	NMO	CA102	0.4847	0.01531	0.199474	-2.4299	Celiac Disease	CeD	CA395	0.103459	1.252e-05	0.0236789	4.36923
rs7731626	5	55444683	0.907853	A	G	Psoriasis	PS	AT548	-0.00028258	0.071247	0.00015665	-1.80389	Arthritis, Rheumatoid	RA	AT551	-0.0014847	4.5783e-11	0.0002255	-6.58404
rs2111485	2	163110536	0.989707	G	A	Inflammatory Bowel Diseases	IBD	AT210	-0.0014269	0.0068309	0.00052751	-2.70497	Diabetes Mellitus, Type 1	T1D	CA265	0.164993	3.81382e-18	0.0189991	8.68421
rs61839660	10	6094697	0.999895	T	C	Inflammatory Bowel Diseases	IBD	AT210	0.0019957	0.02082	0.00086348	2.31123	Diabetes Mellitus, Type 1	T1D	CA265	-0.471925	2.84401e-39	0.0359943	-13.1111
rs6426833	1	20171860	0.984956	A	G	Colitis, Ulcerative	UC	CA212	0.232387	3.77031e-76	0.0125836	18.4675	Arthritis, Rheumatoid	RA	CA391	0.0202027	0.331417	0.0208004	0.971264
rs11465804	1	67702526	1	T	G	Colitis, Ulcerative	UC	CA212	0.48056	3.44797e-58	0.0298831	16.0813	Arthritis, Rheumatoid	RA	CA391	0.0202027	0.690693	0.0507714	0.397915
rs4845604	1	151801680	0.999943	A	G	Colitis, Ulcerative	UC	CA212	-0.163695	1.19524e-18	0.0185697	-8.81516	Arthritis, Rheumatoid	RA	CA391	0.0295588	0.428415	0.0373261	0.791907
rs2816958	1	200101920	0.943234	A	G	Colitis, Ulcerative	UC	CA212	-0.180824	1.13671e-18	0.0204998	-8.82078	Arthritis, Rheumatoid	RA	CA391	0.0392207	0.242307	0.0335438	1.16924
rs2666218	2	9402988	0.983141	A	G	Colitis, Ulcerative	UC	CA212	-0.0607263	1.04552e-05	0.0137778	-4.40754	Arthritis, Rheumatoid	RA	CA391	0.0202027	0.443423	0.0263596	0.766426
rs7608910	2	61204856	0.917274	A	G	Colitis, Ulcerative	UC	CA212	-0.127099	1.25022e-23	0.0126851	-10.0196	Arthritis, Rheumatoid	RA	CA391	0.0512933	0.533066	0.0822888	0.623333
rs395157	5	38867732	0.998885	T	C	Colitis, Ulcerative	UC	CA212	0.0853513	8.76743e-12	0.0125049	6.82541	Arthritis, Rheumatoid	RA	CA391	-0.0100503	0.756039	0.0323488	-0.310686
rs4728142	7	128573967	0.993005	A	G	Colitis, Ulcerative	UC	CA212	0.0969671	1.9181e-14	0.0126655	7.656	Arthritis, Rheumatoid	RA	CA391	0.113329	1.07964e-05	0.0257531	4.40058
rs10758669	9	4981602	0.999998	A	C	Colitis, Ulcerative	UC	CA212	-0.143218	1.0375e-28	0.0128828	-11.117	Arthritis, Rheumatoid	RA	CA391	-0.0295588	0.343262	0.0311887	-0.94774
rs10761659	10	64445564	1	A	G	Colitis, Ulcerative	UC	CA212	-0.117315	1.49807e-20	0.0126238	-9.29316	Arthritis, Rheumatoid	RA	CA391	0.0582689	0.0246815	0.0259394	2.24635
rs11230563	11	60776209	0.959595	T	C	Colitis, Ulcerative	UC	CA212	-0.0750666	1.90297e-08	0.0133556	-5.6206	Arthritis, Rheumatoid	RA	CA391	0.0198026	0.527286	0.0313256	0.632154
rs2155219	11	76299194	0.999989	T	G	Colitis, Ulcerative	UC	CA212	0.118146	7.52617e-21	0.0126142	9.36614	Arthritis, Rheumatoid	RA	CA391	-0.0618754	0.0179852	0.0261528	-2.36592
rs11168249	12	48208368	0.98953	T	C	Colitis, Ulcerative	UC	CA212	-0.062427	7.40219e-07	0.0126102	-4.9505	Arthritis, Rheumatoid	RA	CA391	0.0202027	0.549285	0.0337369	0.598832
rs11614178	12	68508122	0.903386	A	G	Colitis, Ulcerative	UC	CA212	0.161529	8.9357e-37	0.0127513	12.6677	Arthritis, Rheumatoid	RA	CA391	0.0198026	0.498877	0.0292827	0.676258
rs941823	13	41013977	0.999331	T	C	Colitis, Ulcerative	UC	CA212	-0.108669	1.39146e-13	0.0146906	-7.39717	Arthritis, Rheumatoid	RA	CA391	-0.040822	0.175272	0.0301168	-1.35546
rs7404095	16	23864590	0.999786	T	C	Colitis, Ulcerative	UC	CA212	-0.0717686	1.52417e-08	0.0126826	-5.65882	Arthritis, Rheumatoid	RA	CA391	-0.0304592	0.713953	0.0830965	-0.366552
rs259964	20	57824309	0.944422	A	G	Colitis, Ulcerative	UC	CA212	0.0569393	4.46447e-06	0.0124091	4.5885	Arthritis, Rheumatoid	RA	CA391	0.0295588	0.166997	0.0213897	1.38192
rs4845604	1	151801680	0.999999	A	G	Inflammatory Bowel Diseases	IBD	AT575	-0.0012333	7.4698e-06	0.00027531	-4.47968	Colitis, Ulcerative	UC	CA212	-0.163695	1.19524e-18	0.0185697	-8.81516
rs2816958	1	200101920	0.989424	G	A	Inflammatory Bowel Diseases	IBD	AT575	0.0014435	1.8559e-06	0.00030272	4.76843	Colitis, Ulcerative	UC	CA212	0.180824	1.13671e-18	0.0204998	8.82078
rs2666218	2	9402988	0.992766	G	A	Inflammatory Bowel Diseases	IBD	AT575	0.00044897	0.034277	0.0002121	2.11678	Colitis, Ulcerative	UC	CA212	0.0607263	1.04552e-05	0.0137778	4.40754
rs1517352	2	191931464	0.965759	C	A	Inflammatory Bowel Diseases	IBD	AT575	0.00031822	0.10981	0.000199	1.5991	Colitis, Ulcerative	UC	CA212	0.0777839	2.09992e-09	0.0129859	5.98988
rs3774937	4	103434253	0.946654	C	T	Inflammatory Bowel Diseases	IBD	AT575	0.00061761	0.0020555	0.00020038	3.08219	Colitis, Ulcerative	UC	CA212	0.099276	4.60804e-14	0.0131621	7.54256
rs395157	5	38867732	0.996706	T	C	Inflammatory Bowel Diseases	IBD	AT575	0.0003804	0.048221	0.00019257	1.97539	Colitis, Ulcerative	UC	CA212	0.0853513	8.76743e-12	0.0125049	6.82541
rs56167332	5	158827769	0.949032	A	C	Inflammatory Bowel Diseases	IBD	AT575	0.0009188	7.5819e-06	0.00020524	4.47671	Colitis, Ulcerative	UC	CA212	0.141368	7.27136e-27	0.0131737	10.7311
rs2538470	7	148220448	0.995449	G	A	Inflammatory Bowel Diseases	IBD	AT575	-0.00029069	0.14057	0.00019725	-1.47371	Colitis, Ulcerative	UC	CA212	-0.0659816	2.71398e-07	0.0128312	-5.1423
rs10758669	9	4981602	0.997971	A	C	Inflammatory Bowel Diseases	IBD	AT575	-0.00097069	1.3181e-06	0.00020068	-4.837	Colitis, Ulcerative	UC	CA212	-0.143218	1.0375e-28	0.0128828	-11.117
rs10761659	10	64445564	1	G	A	Inflammatory Bowel Diseases	IBD	AT575	0.0010374	6.1705e-08	0.00019162	5.41384	Colitis, Ulcerative	UC	CA212	0.117315	1.49807e-20	0.0126238	9.29316
rs2497318	10	94432000	0.940633	T	C	Inflammatory Bowel Diseases	IBD	AT575	-0.00022604	0.24016	0.00019245	-1.17454	Colitis, Ulcerative	UC	CA212	-0.0714375	1.1464e-08	0.0125164	-5.70751
rs11230563	11	60776209	0.946953	T	C	Inflammatory Bowel Diseases	IBD	AT575	-0.00025566	0.20406	0.0002013	-1.27004	Colitis, Ulcerative	UC	CA212	-0.0750666	1.90297e-08	0.0133556	-5.6206
rs11168249	12	48208368	0.987685	C	T	Inflammatory Bowel Diseases	IBD	AT575	0.00030801	0.10902	0.00019219	1.60263	Colitis, Ulcerative	UC	CA212	0.062427	7.40219e-07	0.0126102	4.9505
rs941823	13	41013977	0.999855	C	T	Inflammatory Bowel Diseases	IBD	AT575	0.00045853	0.036389	0.00021912	2.0926	Colitis, Ulcerative	UC	CA212	0.108669	1.39146e-13	0.0146906	7.39717
rs7404095	16	23864590	0.993038	C	T	Inflammatory Bowel Diseases	IBD	AT575	0.00060936	0.001643	0.00019356	3.14817	Colitis, Ulcerative	UC	CA212	0.0717686	1.52417e-08	0.0126826	5.65882
rs259964	20	57824309	0.969897	G	A	Inflammatory Bowel Diseases	IBD	AT575	-0.00060402	0.0016734	0.00019219	-3.14283	Colitis, Ulcerative	UC	CA212	-0.0569393	4.46447e-06	0.0124091	-4.5885
rs6062496	20	62329099	0.999997	A	G	Inflammatory Bowel Diseases	IBD	AT575	0.00066454	0.00052957	0.00019177	3.4653	Colitis, Ulcerative	UC	CA212	0.113898	9.13838e-19	0.0128769	8.84515
rs4409785	11	95311422	0.986873	T	C	Lupus Erythematosus, Systemic	SLE	CA185	0.0537431	0.109456	0.0335759	1.60065	Celiac Disease	CeD	CA395	-0.103459	1.252e-05	0.0236789	-4.36923
rs71624119	5	55440730	0.999455	A	G	Arthritis, Rheumatoid	RA	CA104	-0.206532	5.591e-20	0.022567	-9.15196	Narcolepsy	NL	GA049	0.000186	0.888	0.001321	0.140802
rs9979383	21	36715761	0.928524	C	T	Arthritis, Rheumatoid	RA	CA104	-0.0970617	5.229e-07	0.0193438	-5.01771	Narcolepsy	NL	GA049	0.0009363	0.4192	0.001159	0.807852
rs71624119	5	55440730	0.965429	A	G	Psoriasis	PS	AT258	-0.0004445	0.083359	0.00025671	-1.73153	Multiple Sclerosis	MS	CA021	-0.116871	2.7e-09	0.0196459	-5.94887
rs2104286	10	6099045	0.982193	C	T	Psoriasis	PS	AT258	0.00029178	0.23197	0.00024411	1.19528	Multiple Sclerosis	MS	CA021	-0.18983	7.61e-23	0.0192926	-9.83948
rs1800693	12	6440009	0.966503	C	T	Psoriasis	PS	AT258	0.00030225	0.17339	0.00022201	1.36143	Multiple Sclerosis	MS	CA021	0.134531	6.92e-16	0.0166665	8.07192
rs28998802	17	26124908	0.988351	A	G	Psoriasis	PS	AT258	0.001806	1.2224e-08	0.00031703	5.69662	Multiple Sclerosis	MS	CA021	0.0266419	0.26	0.0236525	1.12639
rs4409785	11	95311422	0.991514	C	T	Neuromyelitis Optica	NMO	CA101	0.2697	0.05549	0.140654	-1.91747	Celiac Disease	CeD	CA395	0.103459	1.252e-05	0.0236789	4.36923
rs7517847	1	67681669	0.997078	G	T	Demyelinating Autoimmune Diseases, CNS	CNSDD	AT252	-4.0247e-05	0.74866	0.00012561	-0.320412	Crohn Disease	CD	CA210	-0.335814	1.37722e-159	0.0124758	-26.9173
rs4845604	1	151801680	0.93505	A	G	Demyelinating Autoimmune Diseases, CNS	CNSDD	AT252	7.6896e-05	0.66865	0.00017966	0.428008	Crohn Disease	CD	CA210	-0.0912898	1.39357e-07	0.0173354	-5.26609
rs10800309	1	161472158	0.985685	G	A	Demyelinating Autoimmune Diseases, CNS	CNSDD	AT252	6.2314e-05	0.64192	0.000134	0.46503	Crohn Disease	CD	CA210	-0.0904086	8.47872e-13	0.0126389	-7.15319
rs13407913	2	25097644	0.994964	G	A	Demyelinating Autoimmune Diseases, CNS	CNSDD	AT252	0.00013954	0.26591	0.00012542	1.11258	Crohn Disease	CD	CA210	0.114508	9.63641e-22	0.0119519	9.58074
rs9271366	6	32586854	0.93694	A	G	Demyelinating Autoimmune Diseases, CNS	CNSDD	AT252	-0.0036597	8.6988e-97	0.00017526	-20.8815	Crohn Disease	CD	CA210	0.0248899	0.165376	0.0179423	1.38722
rs2538470	7	148220448	0.998935	G	A	Demyelinating Autoimmune Diseases, CNS	CNSDD	AT252	2.0192e-05	0.87544	0.00012881	0.156758	Crohn Disease	CD	CA210	-0.0749643	1.04598e-09	0.0122847	-6.10223
rs6651252	8	129567181	0.999953	C	T	Demyelinating Autoimmune Diseases, CNS	CNSDD	AT252	0.00015704	0.39612	0.00018507	0.848544	Crohn Disease	CD	CA210	-0.149029	3.86009e-16	0.0183017	-8.1429
rs10758669	9	4981602	1	A	C	Demyelinating Autoimmune Diseases, CNS	CNSDD	AT252	-0.00038215	0.0035377	0.00013102	-2.91673	Crohn Disease	CD	CA210	-0.14975	4.18463e-34	0.012299	-12.1757
rs2227551	10	75669190	0.91388	T	G	Demyelinating Autoimmune Diseases, CNS	CNSDD	AT252	0.00019182	0.16648	0.00013864	1.38358	Crohn Disease	CD	CA210	0.0994456	4.72411e-13	0.0137489	7.23301
rs10748781	10	101283330	0.999433	A	C	Demyelinating Autoimmune Diseases, CNS	CNSDD	AT252	-0.00021895	0.08418	0.00012679	-1.72687	Crohn Disease	CD	CA210	-0.183963	1.57008e-51	0.0121813	-15.102
rs11229555	11	58408687	0.935093	T	G	Demyelinating Autoimmune Diseases, CNS	CNSDD	AT252	-0.00012357	0.39877	0.00014644	-0.843827	Crohn Disease	CD	CA210	-0.0678674	9.93202e-07	0.0138704	-4.89298
rs1569328	14	75741751	0.999925	T	C	Demyelinating Autoimmune Diseases, CNS	CNSDD	AT252	0.00022281	0.17802	0.00016543	1.34685	Crohn Disease	CD	CA210	-0.109215	6.47381e-11	0.0167191	-6.53237
rs3853824	17	54880993	0.942863	C	T	Demyelinating Autoimmune Diseases, CNS	CNSDD	AT252	0.0001702	0.19547	0.00013147	1.29459	Crohn Disease	CD	CA210	0.0813612	1.17319e-10	0.0126283	6.44276
rs7236492	18	77220616	0.999873	T	C	Demyelinating Autoimmune Diseases, CNS	CNSDD	AT252	-5.1522e-05	0.75512	0.00016519	-0.311895	Crohn Disease	CD	CA210	-0.0996611	9.09447e-09	0.017342	-5.74681
rs259964	20	57824309	0.996213	G	A	Demyelinating Autoimmune Diseases, CNS	CNSDD	AT252	0.00013067	0.29776	0.00012549	1.04128	Crohn Disease	CD	CA210	-0.0713342	2.08239e-09	0.0119064	-5.99125
rs6062496	20	62329099	0.99993	A	G	Demyelinating Autoimmune Diseases, CNS	CNSDD	AT252	8.7589e-05	0.48424	0.00012522	0.699481	Crohn Disease	CD	CA210	0.120078	3.81584e-22	0.0124099	9.67597
rs4129267	1	154426264	0.99975	T	C	Arthritis, Rheumatoid	RA	CA104	-0.123751	3.259e-07	0.0242277	-5.10782	Liver Cirrhosis, Biliary	PBC	PH368	0.09803	0.289	0.09245	1.06036
rs26232	5	102596720	0.973165	T	C	Arthritis, Rheumatoid	RA	CA104	-0.101811	5.155e-07	0.0202793	-5.02045	Liver Cirrhosis, Biliary	PBC	PH368	-0.26266	0.011	0.1033	-2.54269
rs2538470	7	148220448	0.977343	A	G	Arthritis, Rheumatoid	RA	CA104	0.0749219	9.117e-05	0.0191471	3.91296	Liver Cirrhosis, Biliary	PBC	PH368	0.07696	0.503	0.1149	0.6698
rs1883832	20	44746982	0.941572	T	C	Arthritis, Rheumatoid	RA	CA104	-0.0961806	1.084e-05	0.0218607	-4.3997	Liver Cirrhosis, Biliary	PBC	PH368	-0.00702	0.937	0.08881	-0.0790452
rs9979383	21	36715761	0.999542	C	T	Arthritis, Rheumatoid	RA	CA104	-0.0970617	5.229e-07	0.0193438	-5.01771	Liver Cirrhosis, Biliary	PBC	PH368	0.09431	0.303	0.09156	1.03003
rs10761659	10	64445564	0.981246	G	A	Inflammatory Bowel Diseases	IBD	AT210	0.0019908	0.00011546	0.00051634	3.8556	Crohn Disease	CD	AT487	0.00068624	3.3791e-07	0.00013453	5.10102
rs7731626	5	55444683	0.912926	A	G	Demyelinating Autoimmune Diseases, CNS	CNSDD	AT252	-0.00020675	0.10838	0.00012877	-1.60558	Arthritis, Rheumatoid	RA	AT551	-0.0014847	4.5783e-11	0.0002255	-6.58404
rs10931468	2	191538562	0.90207	A	C	Psoriasis	PS	AT258	-0.000245	0.44304	0.0003194	-0.767063	Liver Cirrhosis, Biliary	PBC	CA209	0.319907	4.361e-14	0.0423732	7.54975
rs911263	14	68753593	0.999997	T	C	Psoriasis	PS	AT258	-0.00060478	0.012225	0.00024137	-2.50561	Liver Cirrhosis, Biliary	PBC	CA209	0.227654	9.951e-11	0.0351986	6.46769
rs28998802	17	26124908	0.982756	A	G	Psoriasis	PS	AT258	0.001806	1.2224e-08	0.00031703	5.69662	Liver Cirrhosis, Biliary	PBC	CA209	0.00598207	0.8893	0.0429777	0.13919
rs71624119	5	55440730	0.999379	A	G	Inflammatory Bowel Diseases	IBD	AT210	-0.0002009	0.74038	0.00060632	-0.331343	Arthritis, Rheumatoid	RA	CA104	-0.206532	5.591e-20	0.022567	-9.15196
rs3184504	12	111884608	0.990939	C	T	Neuromyelitis Optica	NMO	CA101	-0.1316	0.2343	0.110575	-1.19014	Cholangitis, Sclerosing	PSC	PH317	-0.18648	5.05e-10	0.03	-6.216
rs3806308	1	20142866	0.980506	C	T	Neuromyelitis Optica	NMO	CA101	-0.0889	0.4153	0.109083	-0.814974	Colitis, Ulcerative	UC	CA175	0.356675	9.816e-08	0.0669	5.33146
rs4845604	1	151801680	0.999954	A	G	Inflammatory Bowel Diseases	IBD	CA211	-0.123592	1.20759e-17	0.0144514	-8.55224	Cholangitis, Sclerosing	PSC	PH317	0.019803	0.667	0.048	0.412562
rs1517352	2	191931464	0.989486	A	C	Inflammatory Bowel Diseases	IBD	CA211	-0.0778816	3.86556e-14	0.0102944	-7.56544	Cholangitis, Sclerosing	PSC	PH317	-0.027615	0.382	0.032	-0.862969
rs3774937	4	103434253	0.912276	T	C	Inflammatory Bowel Diseases	IBD	CA211	-0.0463274	1.0667e-05	0.0105213	-4.40319	Cholangitis, Sclerosing	PSC	PH317	-0.121332	4.59e-05	0.03	-4.0444
rs7657746	4	123161619	0.909318	A	G	Inflammatory Bowel Diseases	IBD	CA211	0.0868542	1.83498e-13	0.0118004	7.3603	Cholangitis, Sclerosing	PSC	PH317	0.215111	1.79e-09	0.036	5.97531
rs395157	5	38867732	0.999763	T	C	Inflammatory Bowel Diseases	IBD	CA211	0.0913628	2.22222e-20	0.0098759	9.25109	Cholangitis, Sclerosing	PSC	PH317	0.061095	0.0795	0.035	1.74557
rs4703855	5	71693899	0.934394	T	C	Inflammatory Bowel Diseases	IBD	CA211	-0.0710611	7.15618e-11	0.0109034	-6.51735	Cholangitis, Sclerosing	PSC	PH317	0.023717	0.534	0.038	0.624132
rs56167332	5	158827769	0.969089	A	C	Inflammatory Bowel Diseases	IBD	CA211	0.155855	7.16555e-50	0.0104967	14.848	Cholangitis, Sclerosing	PSC	PH317	-0.016857	0.636	0.036	-0.46825
rs4728142	7	128573967	0.950796	A	G	Inflammatory Bowel Diseases	IBD	CA211	0.0507346	5.5085e-07	0.0101313	5.0077	Cholangitis, Sclerosing	PSC	PH317	0.119559	0.000327	0.034	3.51644
rs2538470	7	148220448	0.999985	A	G	Inflammatory Bowel Diseases	IBD	CA211	0.0675599	2.99906e-11	0.0101646	6.64661	Cholangitis, Sclerosing	PSC	PH317	0.012916	0.713	0.035	0.369029
rs10758669	9	4981602	1	A	C	Inflammatory Bowel Diseases	IBD	CA211	-0.148762	4.69865e-48	0.0102138	-14.5649	Cholangitis, Sclerosing	PSC	PH317	-0.057325	0.104	0.036	-1.59236
rs10761659	10	64445564	0.999998	A	G	Inflammatory Bowel Diseases	IBD	CA211	-0.153811	4.971e-53	0.0100347	-15.328	Cholangitis, Sclerosing	PSC	PH317	-0.039221	0.21	0.031	-1.26519
rs2497318	10	94432000	0.986241	T	C	Inflammatory Bowel Diseases	IBD	CA211	-0.0635464	1.3578e-10	0.00989735	-6.42055	Cholangitis, Sclerosing	PSC	PH317	-0.08158	0.00468	0.029	-2.8131
rs11229555	11	58408687	0.998667	T	G	Inflammatory Bowel Diseases	IBD	CA211	-0.0787515	5.22518e-12	0.0114144	-6.89932	Cholangitis, Sclerosing	PSC	PH317	0.044017	0.186	0.034	1.29462
rs11230563	11	60776209	0.950973	T	C	Inflammatory Bowel Diseases	IBD	CA211	-0.081194	1.7061e-14	0.0105845	-7.67104	Cholangitis, Sclerosing	PSC	PH317	-0.030529	0.324	0.032	-0.954031
rs559928	11	64150370	0.910095	T	C	Inflammatory Bowel Diseases	IBD	CA211	-0.094388	3.32553e-13	0.0129645	-7.28052	Cholangitis, Sclerosing	PSC	PH317	-0.019803	0.61	0.04	-0.495075
rs3184504	12	111884608	0.999928	T	C	Inflammatory Bowel Diseases	IBD	CA211	0.0600317	1.28989e-09	0.00989211	6.06865	Cholangitis, Sclerosing	PSC	PH317	0.18648	5.05e-10	0.03	6.216
rs941823	13	41013977	0.998564	T	C	Inflammatory Bowel Diseases	IBD	CA211	-0.0830172	6.18793e-13	0.0115361	-7.19628	Cholangitis, Sclerosing	PSC	PH317	0.002996	0.932	0.037	0.080973
rs1569328	14	75741751	0.992937	T	C	Inflammatory Bowel Diseases	IBD	CA211	-0.0809722	3.20961e-09	0.0136766	-5.9205	Cholangitis, Sclerosing	PSC	PH317	-0.067659	0.0922	0.041	-1.65022
rs7404095	16	23864590	0.998199	T	C	Inflammatory Bowel Diseases	IBD	CA211	-0.0557396	3.09965e-08	0.0100691	-5.53571	Cholangitis, Sclerosing	PSC	PH317	-0.059212	0.053	0.031	-1.91006
rs3853824	17	54880993	0.906668	T	C	Inflammatory Bowel Diseases	IBD	CA211	-0.064031	7.70121e-10	0.0104099	-6.15096	Cholangitis, Sclerosing	PSC	PH317	-0.024693	0.424	0.031	-0.796548
rs7236492	18	77220616	0.999995	T	C	Inflammatory Bowel Diseases	IBD	CA211	-0.0802595	1.45451e-08	0.014163	-5.66684	Cholangitis, Sclerosing	PSC	PH317	0.112435	0.0137	0.047	2.39223
rs259964	20	57824309	0.999956	A	G	Inflammatory Bowel Diseases	IBD	CA211	0.0674584	6.92964e-12	0.00983489	6.85909	Cholangitis, Sclerosing	PSC	PH317	0.083422	0.0129	0.034	2.45359
rs28998802	17	26124908	0.941109	A	G	Psoriasis	PS	AT258	0.001806	1.2224e-08	0.00031703	5.69662	Arthritis, Rheumatoid	RA	AT452	-9.651e-05	0.75358	0.00030744	-0.313915
rs28998802	17	26124908	0.984162	A	G	Psoriasis	PS	AT258	0.001806	1.2224e-08	0.00031703	5.69662	Neuromyelitis Optica	NMO	CA103	0.2251	0.2029	0.176644	1.27432
rs2111485	2	163110536	0.933987	G	A	Psoriasis	PS	AT258	0.0013323	2.3364e-09	0.00022307	5.97256	Asthma	ATH	PH435	-0.02966	0.0176	0.012491	-2.37451
rs2155219	11	76299194	0.999967	T	G	Psoriasis	PS	AT258	0.00075733	0.00050908	0.00021788	3.4759	Asthma	ATH	PH435	0.105671	1.08e-17	0.012338	8.56468
rs2155219	11	76299194	0.999775	T	G	Psoriasis	PS	AT548	0.00037665	0.013088	0.00015179	2.48139	Asthma	ATH	PH435	0.105671	1.08e-17	0.012338	8.56468
rs7517847	1	67681669	0.997152	G	T	Arthritis, Rheumatoid	RA	AT454	3.1279e-06	0.96831	7.873e-05	0.0397295	Crohn Disease	CD	CA210	-0.335814	1.37722e-159	0.0124758	-26.9173
rs4845604	1	151801680	0.958434	A	G	Arthritis, Rheumatoid	RA	AT454	-8.0026e-06	0.94334	0.00011261	-0.0710647	Crohn Disease	CD	CA210	-0.0912898	1.39357e-07	0.0173354	-5.26609
rs10800309	1	161472158	0.996446	G	A	Arthritis, Rheumatoid	RA	AT454	0.00014192	0.091094	8.3991e-05	1.6897	Crohn Disease	CD	CA210	-0.0904086	8.47872e-13	0.0126389	-7.15319
rs13407913	2	25097644	0.995693	G	A	Arthritis, Rheumatoid	RA	AT454	3.1673e-05	0.68698	7.8602e-05	0.402954	Crohn Disease	CD	CA210	0.114508	9.63641e-22	0.0119519	9.58074
rs2538470	7	148220448	0.999865	G	A	Arthritis, Rheumatoid	RA	AT454	7.2763e-05	0.36742	8.0729e-05	0.901324	Crohn Disease	CD	CA210	-0.0749643	1.04598e-09	0.0122847	-6.10223
rs6651252	8	129567181	0.999984	C	T	Arthritis, Rheumatoid	RA	AT454	-0.00013912	0.23044	0.00011601	-1.19921	Crohn Disease	CD	CA210	-0.149029	3.86009e-16	0.0183017	-8.1429
rs10758669	9	4981602	1	A	C	Arthritis, Rheumatoid	RA	AT454	-5.8668e-06	0.94304	8.2115e-05	-0.0714461	Crohn Disease	CD	CA210	-0.14975	4.18463e-34	0.012299	-12.1757
rs10748781	10	101283330	0.998849	A	C	Arthritis, Rheumatoid	RA	AT454	-7.6213e-05	0.33738	7.9442e-05	-0.959354	Crohn Disease	CD	CA210	-0.183963	1.57008e-51	0.0121813	-15.102
rs4409785	11	95311422	0.973033	C	T	Arthritis, Rheumatoid	RA	AT454	0.00038052	0.00023963	0.00010359	3.67333	Crohn Disease	CD	CA210	-0.0280086	0.0935249	0.0167007	-1.67709
rs1569328	14	75741751	0.99996	T	C	Arthritis, Rheumatoid	RA	AT454	-0.00017948	0.083528	0.00010371	-1.73059	Crohn Disease	CD	CA210	-0.109215	6.47381e-11	0.0167191	-6.53237
rs3853824	17	54880993	0.936806	C	T	Arthritis, Rheumatoid	RA	AT454	-8.0796e-05	0.3268	8.2396e-05	-0.980582	Crohn Disease	CD	CA210	0.0813612	1.17319e-10	0.0126283	6.44276
rs7236492	18	77220616	0.999861	T	C	Arthritis, Rheumatoid	RA	AT454	-2.4427e-05	0.81348	0.00010353	-0.235941	Crohn Disease	CD	CA210	-0.0996611	9.09447e-09	0.017342	-5.74681
rs259964	20	57824309	0.997304	G	A	Arthritis, Rheumatoid	RA	AT454	-1.2381e-06	0.98744	7.8672e-05	-0.0157375	Crohn Disease	CD	CA210	-0.0713342	2.08239e-09	0.0119064	-5.99125
rs6062496	20	62329099	0.999917	A	G	Arthritis, Rheumatoid	RA	AT454	0.00011914	0.12908	7.8499e-05	1.51773	Crohn Disease	CD	CA210	0.120078	3.81584e-22	0.0124099	9.67597
rs3184504	12	111884608	0.994129	C	T	Diabetes Mellitus, Type 1	T1D	AT280	-0.00058725	0.00050996	0.00016897	-3.47547	Cholangitis, Sclerosing	PSC	PH317	-0.18648	5.05e-10	0.03	-6.216
rs911263	14	68753593	0.99994	C	T	Arthritis, Juvenile	JIA	CA138	-0.090253	0.1345	0.0603058	-1.49659	Liver Cirrhosis, Biliary	PBC	CA209	0.227654	9.951e-11	0.0351986	6.46769
rs3806308	1	20142866	0.999748	A	T	Colitis, Ulcerative	UC	CA175	-0.356675	9.816e-08	0.0669	-5.33146	Crohn Disease	CD	CA210	0.0354684	0.00427286	0.0124134	2.85728
rs7517847	1	67681669	1	C	T	Colitis, Ulcerative	UC	CA175	-0.116534	0.06951	0.0642004	-1.81516	Crohn Disease	CD	CA210	-0.335814	1.37722e-159	0.0124758	-26.9173
rs4845604	1	151801680	0.950538	A	T	Colitis, Ulcerative	UC	CA175	-0.105361	0.2371	0.0891155	-1.18229	Crohn Disease	CD	CA210	-0.0912898	1.39357e-07	0.0173354	-5.26609
rs4129267	1	154426264	0.951098	A	T	Colitis, Ulcerative	UC	CA175	0.0676586	0.2664	0.0608763	1.11141	Crohn Disease	CD	CA210	0.0527841	3.17993e-05	0.0126879	4.16019
rs10800309	1	161472158	0.994006	A	T	Colitis, Ulcerative	UC	CA175	0.165514	0.01249	0.0662549	2.49815	Crohn Disease	CD	CA210	0.0904086	8.47872e-13	0.0126389	7.15319
rs3024505	1	206939904	1	A	T	Colitis, Ulcerative	UC	CA175	0.165514	0.05886	0.0876056	1.88931	Crohn Disease	CD	CA210	0.165311	3.94585e-25	0.0159634	10.3556
rs13407913	2	25097644	0.993601	G	T	Colitis, Ulcerative	UC	CA175	0.00995033	0.8425	0.0500775	0.198699	Crohn Disease	CD	CA210	0.114508	9.63641e-22	0.0119519	9.58074
rs925255	2	28614794	1	A	T	Colitis, Ulcerative	UC	CA175	0.0295588	0.6299	0.0613415	0.481873	Crohn Disease	CD	CA210	0.100044	1.07238e-16	0.0120586	8.29648
rs10865331	2	62551472	0.998187	A	T	Colitis, Ulcerative	UC	CA175	0.157004	0.01139	0.0620405	2.53066	Crohn Disease	CD	CA210	0.0784447	4.40239e-10	0.0125732	6.23905
rs1517352	2	191931464	0.999864	A	T	Colitis, Ulcerative	UC	CA175	0.0295588	0.5913	0.0550485	0.536959	Crohn Disease	CD	CA210	-0.0800097	1.31363e-10	0.0124517	-6.42559
rs212388	6	159490436	0.999825	G	T	Colitis, Ulcerative	UC	CA175	-0.0512933	0.4028	0.0613084	-0.836643	Crohn Disease	CD	CA210	0.102377	1.79519e-16	0.0124319	8.23504
rs9297145	7	98759117	0.999838	C	T	Colitis, Ulcerative	UC	CA175	-0.0202027	0.7503	0.0634812	-0.318247	Crohn Disease	CD	CA210	0.0734182	4.05074e-08	0.0133764	5.48862
rs2538470	7	148220448	0.999934	A	T	Colitis, Ulcerative	UC	CA175	0.076961	0.2298	0.0640861	1.2009	Crohn Disease	CD	CA210	0.0749643	1.04598e-09	0.0122847	6.10223
rs6651252	8	129567181	1	G	T	Colitis, Ulcerative	UC	CA175	-0.040822	0.6652	0.0943317	-0.43275	Crohn Disease	CD	CA210	-0.149029	3.86009e-16	0.0183017	-8.1429
rs10758669	9	4981602	1	C	T	Colitis, Ulcerative	UC	CA175	0.254642	0.0001039	0.0655983	3.88184	Crohn Disease	CD	CA210	0.14975	4.18463e-34	0.012299	12.1757
rs2227551	10	75669190	0.903516	C	T	Colitis, Ulcerative	UC	CA175	-0.105361	0.1734	0.0773917	-1.36139	Crohn Disease	CD	CA210	-0.0994456	4.72411e-13	0.0137489	-7.23301
rs1250550	10	81060317	0.998316	A	T	Colitis, Ulcerative	UC	CA175	0.00995033	0.8917	0.0730811	0.136155	Crohn Disease	CD	CA210	-0.126134	8.6669e-22	0.0131503	-9.5917
rs559928	11	64150370	0.926786	A	T	Colitis, Ulcerative	UC	CA175	-0.0618754	0.4796	0.0875238	-0.706955	Crohn Disease	CD	CA210	0.099124	3.74526e-10	0.0158237	6.26429
rs3853824	17	54880993	0.939409	A	T	Colitis, Ulcerative	UC	CA175	0.0676586	0.2884	0.0637292	1.06166	Crohn Disease	CD	CA210	0.0813612	1.17319e-10	0.0126283	6.44276
rs7236492	18	77220616	0.999856	A	T	Colitis, Ulcerative	UC	CA175	-0.0202027	0.8201	0.088835	-0.227418	Crohn Disease	CD	CA210	0.0996611	9.09447e-09	0.017342	5.74681
rs587259	19	34656406	0.999992	A	T	Colitis, Ulcerative	UC	CA175	0.00995033	0.8353	0.0478586	0.207911	Crohn Disease	CD	CA210	0.0755994	1.54837e-09	0.012518	6.03924
rs259964	20	57824309	0.997663	A	T	Colitis, Ulcerative	UC	CA175	0.0487902	0.3988	0.0578234	0.843779	Crohn Disease	CD	CA210	0.0713342	2.08239e-09	0.0119064	5.99125
rs2836878	21	40465534	0.999959	A	T	Colitis, Ulcerative	UC	CA175	-0.223144	0.002151	0.0727129	-3.06883	Crohn Disease	CD	CA210	-0.10859	4.60861e-15	0.0138558	-7.83717
rs2413583	22	39659773	1	A	T	Colitis, Ulcerative	UC	CA175	-0.162519	0.06078	0.0866691	-1.87517	Crohn Disease	CD	CA210	0.210407	7.72163e-36	0.0168361	12.4973
rs4845604	1	151801680	0.999947	A	G	Lupus Erythematosus, Systemic	SLE	CA022	0.00995033	0.860566	0.0566474	0.175654	Colitis, Ulcerative	UC	CA212	-0.163695	1.19524e-18	0.0185697	-8.81516
rs17849502	1	183532580	1	T	G	Lupus Erythematosus, Systemic	SLE	CA022	0.81093	3.22899e-58	0.050414	16.0854	Colitis, Ulcerative	UC	CA212	-0.0586391	0.0571098	0.0308226	-1.90247
rs395157	5	38867732	0.999634	T	C	Lupus Erythematosus, Systemic	SLE	CA022	-0.0304592	0.297428	0.0292325	-1.04196	Colitis, Ulcerative	UC	CA212	0.0853513	8.76743e-12	0.0125049	6.82541
rs56167332	5	158827769	0.907355	A	C	Lupus Erythematosus, Systemic	SLE	CA022	-0.0304592	0.299334	0.029348	-1.03786	Colitis, Ulcerative	UC	CA212	0.141368	7.27136e-27	0.0131737	10.7311
rs2538470	7	148220448	0.993009	A	G	Lupus Erythematosus, Systemic	SLE	CA022	0.0198026	0.487328	0.0285108	0.694565	Colitis, Ulcerative	UC	CA212	0.0659816	2.71398e-07	0.0128312	5.1423
rs10758669	9	4981602	0.999995	C	A	Lupus Erythematosus, Systemic	SLE	CA022	0.0861777	0.00163792	0.0273661	3.14907	Colitis, Ulcerative	UC	CA212	0.143218	1.0375e-28	0.0128828	11.117
rs10761659	10	64445564	1	A	G	Lupus Erythematosus, Systemic	SLE	CA022	0.0392207	0.115372	0.02491	1.5745	Colitis, Ulcerative	UC	CA212	-0.117315	1.49807e-20	0.0126238	-9.29316
rs2497318	10	94432000	0.987184	T	C	Lupus Erythematosus, Systemic	SLE	CA022	0.0392207	0.124814	0.025553	1.53488	Colitis, Ulcerative	UC	CA212	-0.0714375	1.1464e-08	0.0125164	-5.70751
rs11230563	11	60776209	0.983602	T	C	Lupus Erythematosus, Systemic	SLE	CA022	-0.0833816	0.00997821	0.0323613	-2.57658	Colitis, Ulcerative	UC	CA212	-0.0750666	1.90297e-08	0.0133556	-5.6206
rs941823	13	41013977	0.998831	T	C	Lupus Erythematosus, Systemic	SLE	CA022	0.0198026	0.520453	0.0308141	0.642647	Colitis, Ulcerative	UC	CA212	-0.108669	1.39146e-13	0.0146906	-7.39717
rs7404095	16	23864590	0.996447	T	C	Lupus Erythematosus, Systemic	SLE	CA022	0.0392207	0.184597	0.0295619	1.32673	Colitis, Ulcerative	UC	CA212	-0.0717686	1.52417e-08	0.0126826	-5.65882
rs6062496	20	62329099	1	G	A	Lupus Erythematosus, Systemic	SLE	CA022	-0.0100503	0.634083	0.0211147	-0.475988	Colitis, Ulcerative	UC	CA212	-0.113898	9.13838e-19	0.0128769	-8.84515
rs61839660	10	6094697	0.999516	T	C	Spondylitis, Ankylosing	AS	AT141	-9.6584e-05	0.59601	0.00018218	-0.530157	Diabetes Mellitus, Type 1	T1D	CA265	-0.471925	2.84401e-39	0.0359943	-13.1111
rs6426833	1	20171860	1	G	A	Colitis, Ulcerative	UC	CA011	0.262364	3.93e-35	0.0212144	12.3673	Arthritis, Rheumatoid	RA	CA104	0.00409162	0.8235	0.0183443	0.223046
rs11209026	1	67705958	0.99852	A	G	Colitis, Ulcerative	UC	CA011	0.553885	5.12e-28	0.0504744	10.9736	Arthritis, Rheumatoid	RA	CA104	-0.0133892	0.7345	0.0394793	-0.339146
rs4845604	1	151801680	0.960039	A	G	Colitis, Ulcerative	UC	CA011	0.122218	3.05e-06	0.0261852	4.66742	Arthritis, Rheumatoid	RA	CA104	0.0890177	0.0004423	0.0253361	3.51347
rs3024505	1	206939904	0.999997	A	G	Colitis, Ulcerative	UC	CA011	0.223144	5.76e-17	0.0266598	8.37004	Arthritis, Rheumatoid	RA	CA104	0.013607	0.6008	0.0260048	0.52325
rs4676406	2	241579108	0.999786	G	T	Colitis, Ulcerative	UC	CA011	0.131028	8.32e-11	0.0201746	6.4947	Arthritis, Rheumatoid	RA	CA104	-0.0225524	0.2736	0.0205994	-1.09481
rs10758669	9	4981602	0.9847	C	A	Colitis, Ulcerative	UC	CA011	0.14842	8.52e-13	0.0207507	7.15252	Arthritis, Rheumatoid	RA	CA104	-0.0118702	0.5446	0.0195919	-0.605872
rs2836878	21	40465534	0.998799	A	G	Colitis, Ulcerative	UC	CA011	0.223144	1.86e-22	0.0228885	9.74916	Arthritis, Rheumatoid	RA	CA104	0.015578	0.4576	0.0209719	0.742805
rs6426833	1	20171860	1	A	G	Arthritis, Rheumatoid	RA	BE151	0.000167763	0.265082	0.000150533	1.11446	Colitis, Ulcerative	UC	CA011	-0.262364	3.93e-35	0.0212144	-12.3673
rs11209026	1	67705958	0.998472	A	G	Arthritis, Rheumatoid	RA	BE151	5.24669e-05	0.861449	0.000300618	0.17453	Colitis, Ulcerative	UC	CA011	0.553885	5.12e-28	0.0504744	10.9736
rs3024505	1	206939904	0.999983	A	G	Arthritis, Rheumatoid	RA	BE151	0.000379843	0.0673977	0.000207676	1.82902	Colitis, Ulcerative	UC	CA011	0.223144	5.76e-17	0.0266598	8.37004
rs4676406	2	241579108	0.998883	T	G	Arthritis, Rheumatoid	RA	BE151	-0.000144544	0.338205	0.000150925	-0.957721	Colitis, Ulcerative	UC	CA011	-0.131028	8.32e-11	0.0201746	-6.4947
rs10758669	9	4981602	0.995467	A	C	Arthritis, Rheumatoid	RA	BE151	0.000284249	0.0716542	0.000157801	1.80131	Colitis, Ulcerative	UC	CA011	-0.14842	8.52e-13	0.0207507	-7.15252
rs2836878	21	40465534	0.998468	A	G	Arthritis, Rheumatoid	RA	BE151	-4.24378e-05	0.802836	0.00016997	-0.249678	Colitis, Ulcerative	UC	CA011	0.223144	1.86e-22	0.0228885	9.74916
rs6679677	1	114303808	1	A	C	Multiple Sclerosis	MS	CA021	-0.0236781	0.398	0.0280149	-0.845199	Arthritis, Rheumatoid	RA	PH379	0.593327	3.1e-149	0.022565	26.2941
rs71624119	5	55440730	0.999973	A	G	Multiple Sclerosis	MS	CA021	-0.116871	2.7e-09	0.0196459	-5.94887	Arthritis, Rheumatoid	RA	PH379	-0.174353	1e-16	0.021145	-8.24559
rs72928038	6	90976768	0.991331	A	G	Multiple Sclerosis	MS	CA021	0.107059	7.63e-07	0.0216517	4.9446	Arthritis, Rheumatoid	RA	PH379	0.086178	0.00013	0.021173	4.07018
rs2104286	10	6099045	0.999629	C	T	Multiple Sclerosis	MS	CA021	-0.18983	7.61e-23	0.0192926	-9.83948	Arthritis, Rheumatoid	RA	PH379	-0.067659	0.00011	0.019082	-3.5457
rs4409785	11	95311422	0.99908	C	T	Multiple Sclerosis	MS	CA021	0.0741794	0.000596	0.0216051	3.43343	Arthritis, Rheumatoid	RA	PH379	0.083382	1.2e-05	0.019526	4.27031
rs1800693	12	6440009	0.981688	C	T	Multiple Sclerosis	MS	CA021	0.134531	6.92e-16	0.0166665	8.07192	Arthritis, Rheumatoid	RA	PH379	-0.019803	0.31	0.0176	-1.12517
rs653178	12	112007756	0.949601	C	T	Multiple Sclerosis	MS	CA021	0.0506931	0.00237	0.0166783	3.03946	Arthritis, Rheumatoid	RA	PH379	0.083382	5.6e-07	0.013793	6.04524
rs4239702	20	44749251	0.933133	T	C	Multiple Sclerosis	MS	CA021	0.0732505	6.23e-05	0.0182947	4.00393	Arthritis, Rheumatoid	RA	PH379	-0.139262	4.2e-14	0.0174	-8.00356
rs3184504	12	111884608	0.983034	T	C	Narcolepsy	NL	GA049	-0.000313	0.7789	0.001115	-0.280717	Inflammatory Bowel Diseases	IBD	OT353	0.18648	5.04693e-10	0.03	6.21599
rs3184504	12	111884608	0.984007	C	T	Multiple Sclerosis	MS	AT459	-0.00018098	0.11833	0.00011588	-1.56179	Inflammatory Bowel Diseases	IBD	OT353	-0.18648	5.04693e-10	0.03	-6.21599
rs2111485	2	163110536	0.930832	G	A	Arthritis, Rheumatoid	RA	BE151	0.000316628	0.0395785	0.000153843	2.05812	Lupus Erythematosus, Systemic	SLE	CA185	-0.136674	2.12497e-08	0.0243996	-5.60149
rs71624119	5	55440730	1	A	G	Diabetes Mellitus, Type 1	T1D	CA266	-0.105138	5.53245e-05	0.0260765	-4.03191	Arthritis, Rheumatoid	RA	PH380	-0.174353	1.6e-17	0.018229	-9.56459
rs72928038	6	90976768	0.997717	A	G	Diabetes Mellitus, Type 1	T1D	CA266	0.192272	4.48008e-12	0.0277804	6.92114	Arthritis, Rheumatoid	RA	PH380	0.086178	0.00013	0.021173	4.07018
rs694739	11	64097233	0.931828	C	T	Diabetes Mellitus, Type 1	T1D	CA266	-0.0973923	1.96158e-05	0.0228127	-4.26922	Arthritis, Rheumatoid	RA	PH380	0.058269	1.6e-05	0.014444	4.03413
rs4409785	11	95311422	0.999996	C	T	Diabetes Mellitus, Type 1	T1D	CA266	0.0964913	0.000678282	0.0283947	3.39821	Arthritis, Rheumatoid	RA	PH380	0.105361	3e-08	0.019742	5.3369
rs653178	12	112007756	0.997923	T	C	Diabetes Mellitus, Type 1	T1D	CA266	-0.287149	3.20665e-38	0.0222147	-12.9261	Arthritis, Rheumatoid	RA	PH380	-0.083382	5.5e-07	0.013793	-6.04524
rs9979383	21	36715761	0.995661	C	T	Diabetes Mellitus, Type 1	T1D	CA266	0.00079968	0.971816	0.0226339	0.0353311	Arthritis, Rheumatoid	RA	PH380	-0.086178	1.7e-09	0.014046	-6.13541
rs3184504	12	111884608	0.999857	C	T	Scleroderma, Systemic	SSC	CA487	-0.0545618	0.02396	0.0241649	-2.25789	Inflammatory Bowel Diseases	IBD	OT353	-0.18648	5.04693e-10	0.03	-6.21599
rs71624119	5	55440730	0.932915	A	G	Arthritis, Rheumatoid	RA	AT452	-0.0018705	5.4888e-14	0.00024874	-7.5199	Multiple Sclerosis	MS	CA021	-0.116871	2.7e-09	0.0196459	-5.94887
rs2104286	10	6099045	0.996515	C	T	Arthritis, Rheumatoid	RA	AT452	-0.00059762	0.011609	0.00023679	-2.52384	Multiple Sclerosis	MS	CA021	-0.18983	7.61e-23	0.0192926	-9.83948
rs4409785	11	95311422	0.968784	C	T	Arthritis, Rheumatoid	RA	AT452	0.00092184	0.00097858	0.00027963	3.29664	Multiple Sclerosis	MS	CA021	0.0741794	0.000596	0.0216051	3.43343
rs1800693	12	6440009	0.966736	C	T	Arthritis, Rheumatoid	RA	AT452	0.00015584	0.46911	0.00021526	0.723962	Multiple Sclerosis	MS	CA021	0.134531	6.92e-16	0.0166665	8.07192
rs7517847	1	67681669	0.99638	G	T	Spondylitis, Ankylosing	AS	AT141	-0.00022897	0.036283	0.00010936	-2.09373	Crohn Disease	CD	CA210	-0.335814	1.37722e-159	0.0124758	-26.9173
rs4845604	1	151801680	0.928689	A	G	Spondylitis, Ankylosing	AS	AT141	0.00013995	0.37093	0.00015641	0.894764	Crohn Disease	CD	CA210	-0.0912898	1.39357e-07	0.0173354	-5.26609
rs10800309	1	161472158	0.992972	G	A	Spondylitis, Ankylosing	AS	AT141	-0.00018841	0.10631	0.00011667	-1.6149	Crohn Disease	CD	CA210	-0.0904086	8.47872e-13	0.0126389	-7.15319
rs13407913	2	25097644	0.99796	G	A	Spondylitis, Ankylosing	AS	AT141	0.00022967	0.035481	0.00010922	2.10282	Crohn Disease	CD	CA210	0.114508	9.63641e-22	0.0119519	9.58074
rs2538470	7	148220448	0.999858	G	A	Spondylitis, Ankylosing	AS	AT141	-4.6199e-06	0.96714	0.00011215	-0.0411939	Crohn Disease	CD	CA210	-0.0749643	1.04598e-09	0.0122847	-6.10223
rs6651252	8	129567181	0.999992	C	T	Spondylitis, Ankylosing	AS	AT141	-0.00038647	0.01648	0.00016116	-2.39805	Crohn Disease	CD	CA210	-0.149029	3.86009e-16	0.0183017	-8.1429
rs10758669	9	4981602	1	A	C	Spondylitis, Ankylosing	AS	AT141	-0.0001155	0.31133	0.00011408	-1.01245	Crohn Disease	CD	CA210	-0.14975	4.18463e-34	0.012299	-12.1757
rs10748781	10	101283330	0.997939	A	C	Spondylitis, Ankylosing	AS	AT141	-0.00014536	0.18776	0.00011035	-1.31726	Crohn Disease	CD	CA210	-0.183963	1.57008e-51	0.0121813	-15.102
rs11229555	11	58408687	0.920909	T	G	Spondylitis, Ankylosing	AS	AT141	-4.8627e-05	0.70298	0.00012753	-0.381299	Crohn Disease	CD	CA210	-0.0678674	9.93202e-07	0.0138704	-4.89298
rs1569328	14	75741751	0.999778	T	C	Spondylitis, Ankylosing	AS	AT141	-9.6558e-05	0.50263	0.00014404	-0.670355	Crohn Disease	CD	CA210	-0.109215	6.47381e-11	0.0167191	-6.53237
rs3853824	17	54880993	0.940666	C	T	Spondylitis, Ankylosing	AS	AT141	-9.6273e-05	0.40023	0.00011445	-0.84118	Crohn Disease	CD	CA210	0.0813612	1.17319e-10	0.0126283	6.44276
rs7236492	18	77220616	0.999967	T	C	Spondylitis, Ankylosing	AS	AT141	-0.00025925	0.071429	0.00014381	-1.80273	Crohn Disease	CD	CA210	-0.0996611	9.09447e-09	0.017342	-5.74681
rs259964	20	57824309	0.998733	G	A	Spondylitis, Ankylosing	AS	AT141	-0.00014616	0.181	0.00010926	-1.33773	Crohn Disease	CD	CA210	-0.0713342	2.08239e-09	0.0119064	-5.99125
rs6062496	20	62329099	0.99994	A	G	Spondylitis, Ankylosing	AS	AT141	-6.9393e-06	0.94925	0.00010902	-0.0636516	Crohn Disease	CD	CA210	0.120078	3.81584e-22	0.0124099	9.67597
rs911263	14	68753593	0.999988	C	T	Neuromyelitis Optica	NMO	CA102	0.1728	0.3357	0.179394	-0.963244	Liver Cirrhosis, Biliary	PBC	CA209	0.227654	9.951e-11	0.0351986	6.46769
rs6426833	1	20171860	1	G	A	Colitis, Ulcerative	UC	CA011	0.262364	3.93e-35	0.0212144	12.3673	Crohn Disease	CD	PH322	0.136187	0.0177	0.057432	2.37127
rs11209026	1	67705958	0.999065	A	G	Colitis, Ulcerative	UC	CA011	0.553885	5.12e-28	0.0504744	10.9736	Crohn Disease	CD	PH322	-0.227909	0.199	0.177454	-1.28433
rs3024505	1	206939904	0.999996	A	G	Colitis, Ulcerative	UC	CA011	0.223144	5.76e-17	0.0266598	8.37004	Crohn Disease	CD	PH322	0.112044	0.142	0.076332	1.46785
rs7608910	2	61204856	0.917322	G	A	Colitis, Ulcerative	UC	CA011	0.173953	1.7e-14	0.0226753	7.6715	Crohn Disease	CD	PH322	-0.030959	0.596	0.058329	-0.530765
rs4676406	2	241579108	0.999216	G	T	Colitis, Ulcerative	UC	CA011	0.131028	8.32e-11	0.0201746	6.4947	Crohn Disease	CD	PH322	-0.002457	0.966	0.058231	-0.042194
rs10758669	9	4981602	0.990408	C	A	Colitis, Ulcerative	UC	CA011	0.14842	8.52e-13	0.0207507	7.15252	Crohn Disease	CD	PH322	0.09677	0.111	0.060733	1.59337
rs2836878	21	40465534	0.997637	A	G	Colitis, Ulcerative	UC	CA011	0.223144	1.86e-22	0.0228885	9.74916	Crohn Disease	CD	PH322	0.0749	0.279	0.069148	1.08318
rs17849502	1	183532580	1	T	G	Arthritis, Juvenile	JIA	CA138	0.155293	0.1813	0.116171	1.33676	Lupus Erythematosus, Systemic	SLE	CA185	-0.767314	1.68157e-75	0.0417322	-18.3866
rs2111485	2	163110536	0.993001	G	A	Arthritis, Rheumatoid	RA	BE151	0.000316628	0.0395785	0.000153843	2.05812	Vitiligo	VIT	CA152	0.287682	2.69e-22	0.03	9.5894
rs1800693	12	6440009	0.950174	T	C	Liver Cirrhosis, Biliary	PBC	CA063	-0.194799	1.83513e-09	0.032403	-6.01177	Scleroderma, Systemic	SSC	CA487	0.05509	0.09209	0.0327034	1.68453
rs653178	12	112007756	0.9764	C	T	Liver Cirrhosis, Biliary	PBC	CA063	0.166616	2.44912e-07	0.0322801	5.16155	Scleroderma, Systemic	SSC	CA487	0.0942008	0.007963	0.0354962	2.65382
rs4845604	1	151801680	0.951836	A	G	Inflammatory Bowel Diseases	IBD	AT575	-0.0012333	7.4698e-06	0.00027531	-4.47968	Diabetes Mellitus, Type 1	T1D	CA266	-0.0234734	0.450022	0.031075	-0.755378
rs7556897	2	228660112	0.999867	C	T	Liver Cirrhosis, Biliary	PBC	CA063	-0.173996	5.8371e-07	0.0348234	-4.99653	Celiac Disease	CeD	CA395	-0.0492953	0.01105	0.0193976	-2.54131
rs694739	11	64097233	0.918798	G	A	Liver Cirrhosis, Biliary	PBC	CA063	-0.176857	1.6887e-07	0.0338113	-5.2307	Celiac Disease	CeD	CA395	0.0362491	0.05986	0.0192619	1.88191
rs4409785	11	95311422	0.976276	C	T	Liver Cirrhosis, Biliary	PBC	CA063	-0.025523	0.562308	0.0440494	-0.579417	Celiac Disease	CeD	CA395	0.103459	1.252e-05	0.0236789	4.36923
rs3184504	12	111884608	0.987248	C	T	Colitis, Ulcerative	UC	BE104	-0.000182658	0.322864	0.000184766	-0.988591	Cholangitis, Sclerosing	PSC	PH317	-0.18648	5.05e-10	0.03	-6.216
rs2111485	2	163110536	0.94329	A	G	Lupus Erythematosus, Systemic	SLE	CA022	-0.139262	3.69093e-06	0.0300908	-4.62807	Vitiligo	VIT	CA488	-0.429553	4.765e-12	0.06257	-6.86516
rs6426833	1	20171860	1	G	A	Colitis, Ulcerative	UC	CA011	0.262364	3.93e-35	0.0212144	12.3673	Neuromyelitis Optica	NMO	CA103	-0.1067	0.4425	0.138871	-0.768338
rs11209026	1	67705958	0.998029	A	G	Colitis, Ulcerative	UC	CA011	0.553885	5.12e-28	0.0504744	10.9736	Neuromyelitis Optica	NMO	CA103	-0.6638	0.06348	0.357219	1.85824
rs3024505	1	206939904	0.999998	A	G	Colitis, Ulcerative	UC	CA011	0.223144	5.76e-17	0.0266598	8.37004	Neuromyelitis Optica	NMO	CA103	-0.2911	0.1779	0.215891	1.34837
rs4676406	2	241579108	0.999571	G	T	Colitis, Ulcerative	UC	CA011	0.131028	8.32e-11	0.0201746	6.4947	Neuromyelitis Optica	NMO	CA103	0.1834	0.2003	0.143092	-1.28169
rs10758669	9	4981602	0.983538	C	A	Colitis, Ulcerative	UC	CA011	0.14842	8.52e-13	0.0207507	7.15252	Neuromyelitis Optica	NMO	CA103	0.1269	0.3865	0.146463	-0.866428
rs2836878	21	40465534	0.99807	A	G	Colitis, Ulcerative	UC	CA011	0.223144	1.86e-22	0.0228885	9.74916	Neuromyelitis Optica	NMO	CA103	-0.0034	0.9823	0.153208	0.022192
rs2155219	11	76299194	0.999802	T	G	Crohn Disease	CD	AT487	0.00049993	0.00019427	0.00013416	3.72637	Asthma	ATH	PH435	0.105671	1.08e-17	0.012338	8.56468
rs4845604	1	151801680	1	A	G	Crohn Disease	CD	CA210	-0.0912898	1.39357e-07	0.0173354	-5.26609	Colitis, Ulcerative	UC	CA212	-0.163695	1.19524e-18	0.0185697	-8.81516
rs2816958	1	200101920	0.968174	A	G	Crohn Disease	CD	CA210	-0.0414199	0.0281766	0.0188717	-2.19482	Colitis, Ulcerative	UC	CA212	-0.180824	1.13671e-18	0.0204998	-8.82078
rs2666218	2	9402988	0.98762	A	G	Crohn Disease	CD	CA210	-0.02498	0.0602167	0.0132929	-1.8792	Colitis, Ulcerative	UC	CA212	-0.0607263	1.04552e-05	0.0137778	-4.40754
rs13407913	2	25097644	0.993427	A	G	Crohn Disease	CD	CA210	-0.114508	9.63641e-22	0.0119519	-9.58074	Colitis, Ulcerative	UC	CA212	-0.0668083	8.80838e-08	0.0124881	-5.34974
rs1517352	2	191931464	0.997057	A	C	Crohn Disease	CD	CA210	-0.0800097	1.31363e-10	0.0124517	-6.42559	Colitis, Ulcerative	UC	CA212	-0.0777839	2.09992e-09	0.0129859	-5.98988
rs7657746	4	123161619	0.919446	A	G	Crohn Disease	CD	CA210	0.0852802	2.39383e-09	0.0142883	5.96854	Colitis, Ulcerative	UC	CA212	0.0928858	5.27418e-10	0.0149557	6.21072
rs395157	5	38867732	0.997623	T	C	Crohn Disease	CD	CA210	0.0981419	2.35902e-16	0.0119652	8.20227	Colitis, Ulcerative	UC	CA212	0.0853513	8.76743e-12	0.0125049	6.82541
rs56167332	5	158827769	0.985834	A	C	Crohn Disease	CD	CA210	0.170568	2.28934e-41	0.0126611	13.4719	Colitis, Ulcerative	UC	CA212	0.141368	7.27136e-27	0.0131737	10.7311
rs4728142	7	128573967	0.987196	A	G	Crohn Disease	CD	CA210	0.0118164	0.338396	0.012343	0.957336	Colitis, Ulcerative	UC	CA212	0.0969671	1.9181e-14	0.0126655	7.656
rs2538470	7	148220448	1	A	G	Crohn Disease	CD	CA210	0.0749643	1.04598e-09	0.0122847	6.10223	Colitis, Ulcerative	UC	CA212	0.0659816	2.71398e-07	0.0128312	5.1423
rs6651252	8	129567181	0.999974	T	C	Crohn Disease	CD	CA210	0.149029	3.86009e-16	0.0183017	8.1429	Colitis, Ulcerative	UC	CA212	0.0255935	0.167105	0.018525	1.38157
rs10758669	9	4981602	1	A	C	Crohn Disease	CD	CA210	-0.14975	4.18463e-34	0.012299	-12.1757	Colitis, Ulcerative	UC	CA212	-0.143218	1.0375e-28	0.0128828	-11.117
rs10761659	10	64445564	0.999401	A	G	Crohn Disease	CD	CA210	-0.1805	1.40045e-49	0.0121935	-14.803	Colitis, Ulcerative	UC	CA212	-0.117315	1.49807e-20	0.0126238	-9.29316
rs2497318	10	94432000	0.994579	T	C	Crohn Disease	CD	CA210	-0.0584354	1.12454e-06	0.0120028	-4.86849	Colitis, Ulcerative	UC	CA212	-0.0714375	1.1464e-08	0.0125164	-5.70751
rs10748781	10	101283330	0.993983	A	C	Crohn Disease	CD	CA210	-0.183963	1.57008e-51	0.0121813	-15.102	Colitis, Ulcerative	UC	CA212	-0.156571	5.92956e-35	0.0126941	-12.3341
rs11229555	11	58408687	0.99947	T	G	Crohn Disease	CD	CA210	-0.0678674	9.93202e-07	0.0138704	-4.89298	Colitis, Ulcerative	UC	CA212	-0.0823351	1.21469e-08	0.0144507	-5.69765
rs559928	11	64150370	0.999745	T	C	Crohn Disease	CD	CA210	-0.099124	3.74526e-10	0.0158237	-6.26429	Colitis, Ulcerative	UC	CA212	-0.0883517	6.34097e-08	0.0163345	-5.40891
rs11168249	12	48208368	0.98581	T	C	Crohn Disease	CD	CA210	-0.0165941	0.171037	0.0121224	-1.36888	Colitis, Ulcerative	UC	CA212	-0.062427	7.40219e-07	0.0126102	-4.9505
rs941823	13	41013977	0.999947	T	C	Crohn Disease	CD	CA210	-0.0609855	1.23089e-05	0.013949	-4.37204	Colitis, Ulcerative	UC	CA212	-0.108669	1.39146e-13	0.0146906	-7.39717
rs1569328	14	75741751	0.999993	T	C	Crohn Disease	CD	CA210	-0.109215	6.47381e-11	0.0167191	-6.53237	Colitis, Ulcerative	UC	CA212	-0.0625706	0.000260771	0.0171358	-3.65145
rs7404095	16	23864590	0.999192	T	C	Crohn Disease	CD	CA210	-0.0422746	0.000515916	0.0121746	-3.47236	Colitis, Ulcerative	UC	CA212	-0.0717686	1.52417e-08	0.0126826	-5.65882
rs3853824	17	54880993	0.961445	T	C	Crohn Disease	CD	CA210	-0.0813612	1.17319e-10	0.0126283	-6.44276	Colitis, Ulcerative	UC	CA212	-0.0473338	0.000296778	0.0130825	-3.6181
rs7236492	18	77220616	0.999994	T	C	Crohn Disease	CD	CA210	-0.0996611	9.09447e-09	0.017342	-5.74681	Colitis, Ulcerative	UC	CA212	-0.046557	0.00851551	0.0176961	-2.63092
rs6058869	20	31348750	0.916437	T	C	Crohn Disease	CD	CA210	0.0520884	1.77175e-05	0.0121365	4.29187	Colitis, Ulcerative	UC	CA212	0.0613581	1.08545e-06	0.012585	4.87548
rs259964	20	57824309	0.999905	A	G	Crohn Disease	CD	CA210	0.0713342	2.08239e-09	0.0119064	5.99125	Colitis, Ulcerative	UC	CA212	0.0569393	4.46447e-06	0.0124091	4.5885
rs6062496	20	62329099	1	A	G	Crohn Disease	CD	CA210	0.120078	3.81584e-22	0.0124099	9.67597	Colitis, Ulcerative	UC	CA212	0.113898	9.13838e-19	0.0128769	8.84515
rs4845604	1	151801680	0.999956	A	G	Inflammatory Bowel Diseases	IBD	CA211	-0.123592	1.20759e-17	0.0144514	-8.55224	Narcolepsy	NL	GA049	-0.001511	0.3569	0.00164	-0.921341
rs10800309	1	161472158	0.957005	A	G	Inflammatory Bowel Diseases	IBD	CA211	0.132111	6.15533e-37	0.010405	12.6969	Narcolepsy	NL	GA049	-0.001463	0.2218	0.001197	-1.22222
rs925255	2	28614794	0.911579	T	C	Inflammatory Bowel Diseases	IBD	CA211	-0.0759283	2.70285e-14	0.00997506	-7.61181	Narcolepsy	NL	GA049	0.0008021	0.4763	0.001126	0.712345
rs11691685	2	145481827	0.935671	A	G	Inflammatory Bowel Diseases	IBD	CA211	0.122467	7.26875e-11	0.0187977	6.515	Narcolepsy	NL	GA049	-0.004918	0.0224	0.002154	-2.28319
rs1517352	2	191931464	0.987643	A	C	Inflammatory Bowel Diseases	IBD	CA211	-0.0778816	3.86556e-14	0.0102944	-7.56544	Narcolepsy	NL	GA049	0.001217	0.298	0.001169	1.04106
rs395157	5	38867732	0.999271	T	C	Inflammatory Bowel Diseases	IBD	CA211	0.0913628	2.22222e-20	0.0098759	9.25109	Narcolepsy	NL	GA049	0.0009458	0.4037	0.001133	0.834775
rs4703855	5	71693899	0.994681	T	C	Inflammatory Bowel Diseases	IBD	CA211	-0.0710611	7.15618e-11	0.0109034	-6.51735	Narcolepsy	NL	GA049	0.001803	0.1441	0.001234	1.4611
rs2538470	7	148220448	0.999622	A	G	Inflammatory Bowel Diseases	IBD	CA211	0.0675599	2.99906e-11	0.0101646	6.64661	Narcolepsy	NL	GA049	0.0001284	0.9115	0.001154	0.111265
rs6651252	8	129567181	0.982225	T	C	Inflammatory Bowel Diseases	IBD	CA211	0.0908484	9.08232e-10	0.014833	6.12475	Narcolepsy	NL	GA049	-0.001962	0.2355	0.001654	-1.18622
rs10758669	9	4981602	1	A	C	Inflammatory Bowel Diseases	IBD	CA211	-0.148762	4.69865e-48	0.0102138	-14.5649	Narcolepsy	NL	GA049	-4.213e-06	0.9971	0.001171	-0.00359778
rs10761659	10	64445564	0.999957	A	G	Inflammatory Bowel Diseases	IBD	CA211	-0.153811	4.971e-53	0.0100347	-15.328	Narcolepsy	NL	GA049	0.001857	0.09696	0.001119	1.65952
rs11229555	11	58408687	0.999632	T	G	Inflammatory Bowel Diseases	IBD	CA211	-0.0787515	5.22518e-12	0.0114144	-6.89932	Narcolepsy	NL	GA049	0.001228	0.3478	0.001308	0.938838
rs11230563	11	60776209	0.917091	T	C	Inflammatory Bowel Diseases	IBD	CA211	-0.081194	1.7061e-14	0.0105845	-7.67104	Narcolepsy	NL	GA049	0.0004636	0.6932	0.001175	0.394553
rs559928	11	64150370	0.997865	T	C	Inflammatory Bowel Diseases	IBD	CA211	-0.094388	3.32553e-13	0.0129645	-7.28052	Narcolepsy	NL	GA049	0.0003555	0.8034	0.001428	0.24895
rs941823	13	41013977	0.999574	T	C	Inflammatory Bowel Diseases	IBD	CA211	-0.0830172	6.18793e-13	0.0115361	-7.19628	Narcolepsy	NL	GA049	0.002801	0.0288	0.001281	2.18657
rs1569328	14	75741751	0.997236	T	C	Inflammatory Bowel Diseases	IBD	CA211	-0.0809722	3.20961e-09	0.0136766	-5.9205	Narcolepsy	NL	GA049	-0.004037	0.00644	0.001482	-2.72402
rs7404095	16	23864590	0.968528	T	C	Inflammatory Bowel Diseases	IBD	CA211	-0.0557396	3.09965e-08	0.0100691	-5.53571	Narcolepsy	NL	GA049	0.003778	0.0008485	0.001132	3.33746
rs7236492	18	77220616	0.999548	T	C	Inflammatory Bowel Diseases	IBD	CA211	-0.0802595	1.45451e-08	0.014163	-5.66684	Narcolepsy	NL	GA049	-0.000337	0.8209	0.001489	-0.226326
rs6058869	20	31348750	0.900535	T	C	Inflammatory Bowel Diseases	IBD	CA211	0.0556615	2.63496e-08	0.0100037	5.56411	Narcolepsy	NL	GA049	0.003883	0.0006396	0.001137	3.41513
rs259964	20	57824309	0.999928	A	G	Inflammatory Bowel Diseases	IBD	CA211	0.0674584	6.92964e-12	0.00983489	6.85909	Narcolepsy	NL	GA049	-0.0004328	0.7005	0.001125	-0.384711
rs6062496	20	62329099	1	A	G	Inflammatory Bowel Diseases	IBD	CA211	0.123216	2.10807e-33	0.0102312	12.0432	Narcolepsy	NL	GA049	0.0006186	0.5816	0.001122	0.551337
rs4409785	11	95311422	0.997618	C	T	Arthritis, Rheumatoid	RA	AT454	0.00038052	0.00023963	0.00010359	3.67333	Multiple Sclerosis	MS	CA318	0.101834	5.626e-06	0.0224306	4.53998
rs4129267	1	154426264	0.999595	T	C	Multiple Sclerosis	MS	CA021	-0.0382212	0.071	0.0211696	-1.80548	Spondylitis, Ankylosing	AS	CA064	-0.0307685	3.32131e-13	0.00422605	-7.28068
rs71624119	5	55440730	0.934262	A	G	Multiple Sclerosis	MS	CA021	-0.116871	2.7e-09	0.0196459	-5.94887	Spondylitis, Ankylosing	AS	CA064	-0.0177567	0.000632621	0.00519623	-3.41723
rs17119	6	14719496	0.9012	G	A	Multiple Sclerosis	MS	CA021	-0.101701	1.91e-06	0.0213535	-4.76272	Spondylitis, Ankylosing	AS	CA064	-0.0202027	0.000152631	0.00533511	-3.78675
rs11190133	10	101278725	0.912092	T	C	Multiple Sclerosis	MS	CA021	-0.0478256	0.00794	0.0180161	-2.65461	Spondylitis, Ankylosing	AS	CA064	-0.0338671	4.84449e-14	0.00449401	-7.53604
rs1800693	12	6440009	0.9591	C	T	Multiple Sclerosis	MS	CA021	0.134531	6.92e-16	0.0166665	8.07192	Spondylitis, Ankylosing	AS	CA064	-0.0268575	7.12705e-10	0.00435768	-6.16324
rs4409785	11	95311422	0.997622	C	T	Diabetes Mellitus, Type 1	T1D	CA266	0.0964913	0.000678282	0.0283947	3.39821	Arthritis, Rheumatoid	RA	PH378	0.174353	9.2e-05	0.045951	3.79432
rs34593439	15	79234957	0.984587	A	G	Diabetes Mellitus, Type 1	T1D	CA266	-0.279846	2.3737e-13	0.0381998	-7.32586	Arthritis, Rheumatoid	RA	PH378	0	0.98	0.060906	0
rs6426833	1	20171860	1	A	G	Arthritis, Rheumatoid	RA	AT452	0.00014788	0.48464	0.00021161	0.698833	Colitis, Ulcerative	UC	CA011	-0.262364	3.93e-35	0.0212144	-12.3673
rs11209026	1	67705958	0.999302	A	G	Arthritis, Rheumatoid	RA	AT452	0.00059277	0.16109	0.00042297	1.40145	Colitis, Ulcerative	UC	CA011	0.553885	5.12e-28	0.0504744	10.9736
rs3024505	1	206939904	0.999996	A	G	Arthritis, Rheumatoid	RA	AT452	0.00013941	0.63311	0.00029205	0.47735	Colitis, Ulcerative	UC	CA011	0.223144	5.76e-17	0.0266598	8.37004
rs4676406	2	241579108	0.998441	T	G	Arthritis, Rheumatoid	RA	AT452	-5.65e-05	0.78985	0.000212	-0.266509	Colitis, Ulcerative	UC	CA011	-0.131028	8.32e-11	0.0201746	-6.4947
rs10758669	9	4981602	0.998974	A	C	Arthritis, Rheumatoid	RA	AT452	0.00057137	0.0099548	0.00022168	2.57745	Colitis, Ulcerative	UC	CA011	-0.14842	8.52e-13	0.0207507	-7.15252
rs2836878	21	40465534	0.999434	A	G	Arthritis, Rheumatoid	RA	AT452	-0.00036568	0.1254	0.00023862	-1.53248	Colitis, Ulcerative	UC	CA011	0.223144	1.86e-22	0.0228885	9.74916
rs71624119	5	55440730	0.970772	A	G	Arthritis, Rheumatoid	RA	AT452	-0.0018705	5.4888e-14	0.00024874	-7.5199	Diabetes Mellitus, Type 1	T1D	CA266	-0.105138	5.53245e-05	0.0260765	-4.03191
rs4409785	11	95311422	0.989499	C	T	Arthritis, Rheumatoid	RA	AT452	0.00092184	0.00097858	0.00027963	3.29664	Diabetes Mellitus, Type 1	T1D	CA266	0.0964913	0.000678282	0.0283947	3.39821
rs71624119	5	55440730	0.908953	A	G	Colitis, Ulcerative	UC	BE104	0.00021298	0.327598	0.000217557	0.978962	Multiple Sclerosis	MS	CA021	-0.116871	2.7e-09	0.0196459	-5.94887
rs2104286	10	6099045	0.977555	C	T	Colitis, Ulcerative	UC	BE104	-0.000598358	0.00385196	0.00020704	-2.89006	Multiple Sclerosis	MS	CA021	-0.18983	7.61e-23	0.0192926	-9.83948
rs1800693	12	6440009	0.975358	C	T	Colitis, Ulcerative	UC	BE104	0.000366743	0.0513946	0.000188249	1.94818	Multiple Sclerosis	MS	CA021	0.134531	6.92e-16	0.0166665	8.07192
rs6651252	8	129567181	0.932052	C	T	Celiac Disease	CeD	CA395	-0.106917	0.0001267	0.0278909	-3.83341	Arthritis, Rheumatoid	RA	PH379	-0.113329	7.8e-07	0.022792	-4.97231
rs4409785	11	95311422	0.999986	C	T	Celiac Disease	CeD	CA395	0.103459	1.252e-05	0.0236789	4.36923	Arthritis, Rheumatoid	RA	PH379	0.083382	1.2e-05	0.019526	4.27031
rs71624119	5	55440730	0.999846	A	G	Arthritis, Juvenile	JIA	CA138	-0.23813	0.0003163	0.0661185	-3.60157	Arthritis, Rheumatoid	RA	PH380	-0.174353	1.6e-17	0.018229	-9.56459
rs694739	11	64097233	0.922828	G	A	Arthritis, Juvenile	JIA	CA138	-0.119234	0.03257	0.0557861	-2.13734	Arthritis, Rheumatoid	RA	PH380	-0.058269	1.6e-05	0.014444	-4.03413
rs4409785	11	95311422	0.99976	C	T	Arthritis, Juvenile	JIA	CA138	-0.0701006	0.3264	0.0714299	-0.981391	Arthritis, Rheumatoid	RA	PH380	0.105361	3e-08	0.019742	5.3369
rs653178	12	112007756	0.983484	C	T	Arthritis, Juvenile	JIA	CA138	0.236652	1.18e-05	0.0540147	4.38125	Arthritis, Rheumatoid	RA	PH380	0.083382	5.5e-07	0.013793	6.04524
rs9979383	21	36715761	0.999744	C	T	Arthritis, Juvenile	JIA	CA138	-0.233952	4.47e-05	0.0573167	-4.08174	Arthritis, Rheumatoid	RA	PH380	-0.086178	1.7e-09	0.014046	-6.13541
rs3184504	12	111884608	0.989334	C	T	Arthritis, Rheumatoid	RA	AT452	-0.00088566	2.7391e-05	0.00021116	-4.19426	Cholangitis, Sclerosing	PSC	PH317	-0.18648	5.05e-10	0.03	-6.216
rs4845604	1	151801680	0.999962	A	G	Colitis, Ulcerative	UC	BE104	-0.000975828	0.000238773	0.0002656	-3.67405	Inflammatory Bowel Diseases	IBD	CA211	-0.123592	1.20759e-17	0.0144514	-8.55224
rs2816958	1	200101920	0.976087	G	A	Colitis, Ulcerative	UC	BE104	0.00148205	3.87239e-07	0.000292017	5.07522	Inflammatory Bowel Diseases	IBD	CA211	0.0990023	3.64148e-10	0.0157932	6.26867
rs1517352	2	191931464	0.986305	C	A	Colitis, Ulcerative	UC	BE104	0.000106107	0.581544	0.000192526	0.551131	Inflammatory Bowel Diseases	IBD	CA211	0.0778816	3.86556e-14	0.0102944	7.56544
rs3774937	4	103434253	0.915187	C	T	Colitis, Ulcerative	UC	BE104	0.00059083	0.00230484	0.00019385	3.04787	Inflammatory Bowel Diseases	IBD	CA211	0.0463274	1.0667e-05	0.0105213	4.40319
rs395157	5	38867732	0.991398	T	C	Colitis, Ulcerative	UC	BE104	0.000364092	0.0502748	0.000185987	1.95762	Inflammatory Bowel Diseases	IBD	CA211	0.0913628	2.22222e-20	0.0098759	9.25109
rs4703855	5	71693899	0.983221	T	C	Colitis, Ulcerative	UC	BE104	-0.000238974	0.239982	0.000203377	-1.17503	Inflammatory Bowel Diseases	IBD	CA211	-0.0710611	7.15618e-11	0.0109034	-6.51735
rs56167332	5	158827769	0.971055	A	C	Colitis, Ulcerative	UC	BE104	0.000588349	0.00301592	0.000198356	2.96613	Inflammatory Bowel Diseases	IBD	CA211	0.155855	7.16555e-50	0.0104967	14.848
rs2538470	7	148220448	0.999966	G	A	Colitis, Ulcerative	UC	BE104	-2.09752e-05	0.912376	0.000190612	-0.110041	Inflammatory Bowel Diseases	IBD	CA211	-0.0675599	2.99906e-11	0.0101646	-6.64661
rs6651252	8	129567181	0.93263	C	T	Colitis, Ulcerative	UC	BE104	-0.000321779	0.240004	0.000273859	-1.17498	Inflammatory Bowel Diseases	IBD	CA211	-0.0908484	9.08232e-10	0.014833	-6.12475
rs10758669	9	4981602	1	A	C	Colitis, Ulcerative	UC	BE104	-0.000253734	0.190771	0.000193941	-1.30831	Inflammatory Bowel Diseases	IBD	CA211	-0.148762	4.69865e-48	0.0102138	-14.5649
rs10761659	10	64445564	0.999997	G	A	Colitis, Ulcerative	UC	BE104	0.000655678	0.000402715	0.000185307	3.53833	Inflammatory Bowel Diseases	IBD	CA211	0.153811	4.971e-53	0.0100347	15.328
rs11229555	11	58408687	0.999681	T	G	Colitis, Ulcerative	UC	BE104	-2.91556e-05	0.893136	0.000217033	-0.134337	Inflammatory Bowel Diseases	IBD	CA211	-0.0787515	5.22518e-12	0.0114144	-6.89932
rs11230563	11	60776209	0.904883	T	C	Colitis, Ulcerative	UC	BE104	-7.06136e-05	0.716811	0.000194675	-0.362726	Inflammatory Bowel Diseases	IBD	CA211	-0.081194	1.7061e-14	0.0105845	-7.67104
rs559928	11	64150370	0.997737	C	T	Colitis, Ulcerative	UC	BE104	7.65522e-05	0.744189	0.000234599	0.326311	Inflammatory Bowel Diseases	IBD	CA211	0.094388	3.32553e-13	0.0129645	7.28052
rs941823	13	41013977	0.998808	C	T	Colitis, Ulcerative	UC	BE104	0.000602403	0.0044409	0.000211738	2.84504	Inflammatory Bowel Diseases	IBD	CA211	0.0830172	6.18793e-13	0.0115361	7.19628
rs7404095	16	23864590	0.993601	C	T	Colitis, Ulcerative	UC	BE104	0.000495404	0.00815403	0.000187253	2.64564	Inflammatory Bowel Diseases	IBD	CA211	0.0557396	3.09965e-08	0.0100691	5.53571
rs3853824	17	54880993	0.916304	C	T	Colitis, Ulcerative	UC	BE104	-0.000309384	0.111999	0.00019467	-1.58927	Inflammatory Bowel Diseases	IBD	CA211	0.064031	7.70121e-10	0.0104099	6.15096
rs7236492	18	77220616	0.999928	T	C	Colitis, Ulcerative	UC	BE104	-0.000378973	0.120403	0.000244013	-1.55309	Inflammatory Bowel Diseases	IBD	CA211	-0.0802595	1.45451e-08	0.014163	-5.66684
rs259964	20	57824309	0.999958	G	A	Colitis, Ulcerative	UC	BE104	-0.000296604	0.110713	0.000185959	-1.595	Inflammatory Bowel Diseases	IBD	CA211	-0.0674584	6.92964e-12	0.00983489	-6.85909
rs6062496	20	62329099	1	A	G	Colitis, Ulcerative	UC	BE104	0.000510395	0.00588801	0.000185331	2.75396	Inflammatory Bowel Diseases	IBD	CA211	0.123216	2.10807e-33	0.0102312	12.0432
rs2155219	11	76299194	0.999248	T	G	Cholangitis, Sclerosing	PSC	PH317	-0.012916	0.692	0.034	-0.379882	Asthma	ATH	PH435	0.105671	1.08e-17	0.012338	8.56468
rs3184504	12	111884608	0.999182	C	T	Cholangitis, Sclerosing	PSC	PH317	-0.18648	5.05e-10	0.03	-6.216	Asthma	ATH	PH435	0.045876	0.000249	0.012525	3.66275
rs3184504	12	111884608	0.984042	C	T	Multiple Sclerosis	MS	AT459	-0.00018098	0.11833	0.00011588	-1.56179	Cholangitis, Sclerosing	PSC	PH317	-0.18648	5.05e-10	0.03	-6.216
rs4845604	1	151801680	0.99995	A	G	Inflammatory Bowel Diseases	IBD	CA211	-0.123592	1.20759e-17	0.0144514	-8.55224	Vitiligo	VIT	CA488	-0.0553013	0.504	0.08294	-0.666763
rs1517352	2	191931464	0.989083	A	C	Inflammatory Bowel Diseases	IBD	CA211	-0.0778816	3.86556e-14	0.0102944	-7.56544	Vitiligo	VIT	CA488	0.0916672	0.1178	0.05852	1.56642
rs395157	5	38867732	0.999815	T	C	Inflammatory Bowel Diseases	IBD	CA211	0.0913628	2.22222e-20	0.0098759	9.25109	Vitiligo	VIT	CA488	0.112435	0.05196	0.05764	1.95065
rs4703855	5	71693899	0.986703	T	C	Inflammatory Bowel Diseases	IBD	CA211	-0.0710611	7.15618e-11	0.0109034	-6.51735	Vitiligo	VIT	CA488	-0.0787186	0.218	0.06396	-1.23075
rs56167332	5	158827769	0.970299	A	C	Inflammatory Bowel Diseases	IBD	CA211	0.155855	7.16555e-50	0.0104967	14.848	Vitiligo	VIT	CA488	-0.00140098	0.9815	0.06113	-0.0229181
rs2538470	7	148220448	0.999999	A	G	Inflammatory Bowel Diseases	IBD	CA211	0.0675599	2.99906e-11	0.0101646	6.64661	Vitiligo	VIT	CA488	-0.157005	0.009561	0.06072	-2.58572
rs6651252	8	129567181	0.972805	T	C	Inflammatory Bowel Diseases	IBD	CA211	0.0908484	9.08232e-10	0.014833	6.12475	Vitiligo	VIT	CA488	0.0649653	0.4608	0.08791	0.738998
rs10758669	9	4981602	1	A	C	Inflammatory Bowel Diseases	IBD	CA211	-0.148762	4.69865e-48	0.0102138	-14.5649	Vitiligo	VIT	CA488	0.0703152	0.2516	0.06112	1.15044
rs10761659	10	64445564	0.999998	A	G	Inflammatory Bowel Diseases	IBD	CA211	-0.153811	4.971e-53	0.0100347	-15.328	Vitiligo	VIT	CA488	0.079735	0.1671	0.05773	1.38117
rs11229555	11	58408687	0.999946	T	G	Inflammatory Bowel Diseases	IBD	CA211	-0.0787515	5.22518e-12	0.0114144	-6.89932	Vitiligo	VIT	CA488	0.139762	0.03301	0.06543	2.13605
rs11230563	11	60776209	0.938034	T	C	Inflammatory Bowel Diseases	IBD	CA211	-0.081194	1.7061e-14	0.0105845	-7.67104	Vitiligo	VIT	CA488	-0.0610247	0.3213	0.06135	-0.994698
rs559928	11	64150370	0.997825	T	C	Inflammatory Bowel Diseases	IBD	CA211	-0.094388	3.32553e-13	0.0129645	-7.28052	Vitiligo	VIT	CA488	-0.076881	0.3207	0.07728	-0.994838
rs4409785	11	95311422	0.976216	T	C	Inflammatory Bowel Diseases	IBD	CA211	0.0206073	0.1358	0.0138154	1.49161	Vitiligo	VIT	CA488	-0.308954	6.463e-06	0.06886	-4.4867
rs941823	13	41013977	0.99486	T	C	Inflammatory Bowel Diseases	IBD	CA211	-0.0830172	6.18793e-13	0.0115361	-7.19628	Vitiligo	VIT	CA488	-0.0418642	0.5294	0.06683	-0.626428
rs1569328	14	75741751	0.991851	T	C	Inflammatory Bowel Diseases	IBD	CA211	-0.0809722	3.20961e-09	0.0136766	-5.9205	Vitiligo	VIT	CA488	0.0760347	0.317	0.07572	1.00416
rs7404095	16	23864590	0.991996	T	C	Inflammatory Bowel Diseases	IBD	CA211	-0.0557396	3.09965e-08	0.0100691	-5.53571	Vitiligo	VIT	CA488	0.0009995	0.9825	0.05835	0.0171294
rs7236492	18	77220616	0.999913	T	C	Inflammatory Bowel Diseases	IBD	CA211	-0.0802595	1.45451e-08	0.014163	-5.66684	Vitiligo	VIT	CA488	-0.0711738	0.3801	0.08129	-0.875554
rs259964	20	57824309	0.999945	A	G	Inflammatory Bowel Diseases	IBD	CA211	0.0674584	6.92964e-12	0.00983489	6.85909	Vitiligo	VIT	CA488	-0.0880665	0.1293	0.05809	-1.51604
rs6062496	20	62329099	1	A	G	Inflammatory Bowel Diseases	IBD	CA211	0.123216	2.10807e-33	0.0102312	12.0432	Vitiligo	VIT	CA488	0.084034	0.1478	0.05822	1.44339
rs2155219	11	76299194	0.999328	G	T	Neuromyelitis Optica	NMO	CA101	0.0764	0.4735	0.106541	-0.717093	Asthma	ATH	PH435	-0.105671	1.08e-17	0.012338	-8.56468
rs7517847	1	67681669	0.996663	G	T	Colitis, Ulcerative	UC	AT344	-0.000773	2.3925e-05	0.00018297	-4.22474	Crohn Disease	CD	CA210	-0.335814	1.37722e-159	0.0124758	-26.9173
rs4845604	1	151801680	0.999359	A	G	Colitis, Ulcerative	UC	AT344	-0.0012171	3.3063e-06	0.0002617	-4.65075	Crohn Disease	CD	CA210	-0.0912898	1.39357e-07	0.0173354	-5.26609
rs2816958	1	200101920	0.960227	G	A	Colitis, Ulcerative	UC	AT344	0.0017038	3.2006e-09	0.00028775	5.92111	Crohn Disease	CD	CA210	0.0414199	0.0281766	0.0188717	2.19482
rs13407913	2	25097644	0.99692	G	A	Colitis, Ulcerative	UC	AT344	0.00018803	0.30332	0.00018266	1.0294	Crohn Disease	CD	CA210	0.114508	9.63641e-22	0.0119519	9.58074
rs1525735	7	17197571	0.991167	T	C	Colitis, Ulcerative	UC	AT344	-0.00074508	4.6184e-05	0.00018288	-4.07415	Crohn Disease	CD	CA210	-0.0421348	0.000458275	0.0120247	-3.50403
rs2538470	7	148220448	0.999825	G	A	Colitis, Ulcerative	UC	AT344	-0.00013513	0.47125	0.00018757	-0.720424	Crohn Disease	CD	CA210	-0.0749643	1.04598e-09	0.0122847	-6.10223
rs6651252	8	129567181	0.999992	C	T	Colitis, Ulcerative	UC	AT344	-0.00051841	0.054395	0.00026949	-1.92367	Crohn Disease	CD	CA210	-0.149029	3.86009e-16	0.0183017	-8.1429
rs10758669	9	4981602	0.999994	A	C	Colitis, Ulcerative	UC	AT344	-0.00048707	0.010698	0.00019083	-2.55238	Crohn Disease	CD	CA210	-0.14975	4.18463e-34	0.012299	-12.1757
rs10748781	10	101283330	0.999774	A	C	Colitis, Ulcerative	UC	AT344	-0.0011828	1.491e-10	0.00018463	-6.40633	Crohn Disease	CD	CA210	-0.183963	1.57008e-51	0.0121813	-15.102
rs559928	11	64150370	0.931497	C	T	Colitis, Ulcerative	UC	AT344	0.00015948	0.49068	0.00023139	0.689226	Crohn Disease	CD	CA210	0.099124	3.74526e-10	0.0158237	6.26429
rs1569328	14	75741751	0.999699	T	C	Colitis, Ulcerative	UC	AT344	-0.00025491	0.29	0.0002409	-1.05816	Crohn Disease	CD	CA210	-0.109215	6.47381e-11	0.0167191	-6.53237
rs3853824	17	54880993	0.971291	C	T	Colitis, Ulcerative	UC	AT344	-0.0004869	0.010989	0.00019146	-2.54309	Crohn Disease	CD	CA210	0.0813612	1.17319e-10	0.0126283	6.44276
rs7236492	18	77220616	0.999611	T	C	Colitis, Ulcerative	UC	AT344	-0.00046205	0.054714	0.00024051	-1.92113	Crohn Disease	CD	CA210	-0.0996611	9.09447e-09	0.017342	-5.74681
rs259964	20	57824309	0.999116	G	A	Colitis, Ulcerative	UC	AT344	-0.00042276	0.020719	0.00018277	-2.31307	Crohn Disease	CD	CA210	-0.0713342	2.08239e-09	0.0119064	-5.99125
rs6062496	20	62329099	0.999993	A	G	Colitis, Ulcerative	UC	AT344	0.00078015	1.8868e-05	0.00018237	4.27784	Crohn Disease	CD	CA210	0.120078	3.81584e-22	0.0124099	9.67597
rs4845604	1	151801680	0.970976	A	G	Colitis, Ulcerative	UC	AT344	-0.0012171	3.3063e-06	0.0002617	-4.65075	Arthritis, Juvenile	JIA	CA138	0.229523	0.001248	0.071111	3.22768
rs2816958	1	200101920	0.944546	G	A	Colitis, Ulcerative	UC	AT344	0.0017038	3.2006e-09	0.00028775	5.92111	Arthritis, Juvenile	JIA	CA138	-0.0109399	0.8963	0.083936	-0.130337
rs6426833	1	20171860	1	G	A	Colitis, Ulcerative	UC	CA011	0.262364	3.93e-35	0.0212144	12.3673	Lupus Erythematosus, Systemic	SLE	CA185	0.0138124	0.558133	0.0235861	0.585616
rs11209026	1	67705958	0.99837	A	G	Colitis, Ulcerative	UC	CA011	0.553885	5.12e-28	0.0504744	10.9736	Lupus Erythematosus, Systemic	SLE	CA185	0.00335928	0.945894	0.0495003	0.0678638
rs3024505	1	206939904	1	A	G	Colitis, Ulcerative	UC	CA011	0.223144	5.76e-17	0.0266598	8.37004	Lupus Erythematosus, Systemic	SLE	CA185	-0.192713	8.62613e-10	0.0314226	-6.13294
rs2111485	2	163110536	0.917955	A	G	Colitis, Ulcerative	UC	CA011	0.0861777	4.33e-06	0.0187552	4.59488	Lupus Erythematosus, Systemic	SLE	CA185	0.136674	2.12497e-08	0.0243996	5.60149
rs4676406	2	241579108	0.988091	G	T	Colitis, Ulcerative	UC	CA011	0.131028	8.32e-11	0.0201746	6.4947	Lupus Erythematosus, Systemic	SLE	CA185	0.0230365	0.330155	0.0236562	0.973804
rs10758669	9	4981602	0.983871	C	A	Colitis, Ulcerative	UC	CA011	0.14842	8.52e-13	0.0207507	7.15252	Lupus Erythematosus, Systemic	SLE	CA185	-0.0106859	0.691789	0.0269555	-0.396427
rs2836878	21	40465534	0.998281	A	G	Colitis, Ulcerative	UC	CA011	0.223144	1.86e-22	0.0228885	9.74916	Lupus Erythematosus, Systemic	SLE	CA185	0.0108112	0.713122	0.029405	0.367665
rs80174646	1	67708155	1	T	G	Inflammatory Bowel Diseases	IBD	CA211	-0.630345	2.21173e-166	0.0229286	-27.4916	Scleroderma, Systemic	SSC	CA487	-0.0107577	0.8207	0.0474644	-0.226647
rs4845604	1	151801680	1	A	G	Inflammatory Bowel Diseases	IBD	CA211	-0.123592	1.20759e-17	0.0144514	-8.55224	Scleroderma, Systemic	SSC	CA487	-0.0476159	0.3346	0.0493476	-0.964906
rs10800309	1	161472158	0.947843	A	G	Inflammatory Bowel Diseases	IBD	CA211	0.132111	6.15533e-37	0.010405	12.6969	Scleroderma, Systemic	SSC	CA487	-0.0502412	0.1263	0.032861	-1.5289
rs2666218	2	9402988	0.972558	A	G	Inflammatory Bowel Diseases	IBD	CA211	-0.0415403	0.000149926	0.0109571	-3.79119	Scleroderma, Systemic	SSC	CA487	0.0513986	0.1597	0.0365535	1.40612
rs13407913	2	25097644	1	A	G	Inflammatory Bowel Diseases	IBD	CA211	-0.0917072	1.68831e-20	0.00988181	-9.28041	Scleroderma, Systemic	SSC	CA487	0.0287082	0.3666	0.0317964	0.902875
rs11691685	2	145481827	0.904117	A	G	Inflammatory Bowel Diseases	IBD	CA211	0.122467	7.26875e-11	0.0187977	6.515	Scleroderma, Systemic	SSC	CA487	0.054245	0.2769	0.0498882	1.08733
rs1182188	7	2869985	0.999996	T	C	Inflammatory Bowel Diseases	IBD	CA211	0.0659028	1.07911e-09	0.0108086	6.09724	Scleroderma, Systemic	SSC	CA487	0.0145047	0.6652	0.0335175	0.43275
rs2538470	7	148220448	0.99998	A	G	Inflammatory Bowel Diseases	IBD	CA211	0.0675599	2.99906e-11	0.0101646	6.64661	Scleroderma, Systemic	SSC	CA487	-0.00340579	0.8881	0.0242043	-0.14071
rs6651252	8	129567181	0.999332	T	C	Inflammatory Bowel Diseases	IBD	CA211	0.0908484	9.08232e-10	0.014833	6.12475	Scleroderma, Systemic	SSC	CA487	0.0850134	0.0122	0.0339176	2.50647
rs11229555	11	58408687	0.999998	T	G	Inflammatory Bowel Diseases	IBD	CA211	-0.0787515	5.22518e-12	0.0114144	-6.89932	Scleroderma, Systemic	SSC	CA487	-0.0418642	0.08715	0.0244722	-1.71069
rs559928	11	64150370	0.984603	T	C	Inflammatory Bowel Diseases	IBD	CA211	-0.094388	3.32553e-13	0.0129645	-7.28052	Scleroderma, Systemic	SSC	CA487	-0.0120726	0.6762	0.0289054	-0.417659
rs11168249	12	48208368	0.915451	T	C	Inflammatory Bowel Diseases	IBD	CA211	-0.0433186	1.56591e-05	0.0100293	-4.3192	Scleroderma, Systemic	SSC	CA487	0.0036065	0.906	0.0305411	0.118086
rs941823	13	41013977	0.999241	T	C	Inflammatory Bowel Diseases	IBD	CA211	-0.0830172	6.18793e-13	0.0115361	-7.19628	Scleroderma, Systemic	SSC	CA487	-0.00330546	0.8937	0.0247368	-0.133625
rs6058869	20	31348750	0.991241	T	C	Inflammatory Bowel Diseases	IBD	CA211	0.0556615	2.63496e-08	0.0100037	5.56411	Scleroderma, Systemic	SSC	CA487	-0.0193867	0.594	0.0363691	-0.533055
rs259964	20	57824309	0.999919	A	G	Inflammatory Bowel Diseases	IBD	CA211	0.0674584	6.92964e-12	0.00983489	6.85909	Scleroderma, Systemic	SSC	CA487	-0.00873807	0.7786	0.0310801	-0.281147
rs6600247	1	25305114	0.901759	C	T	Diabetes Mellitus, Type 1	T1D	AT280	0.00042772	0.011751	0.00016976	2.51956	Spondylitis, Ankylosing	AS	CA064	0.0328332	2.57555e-15	0.00415088	7.90992
rs4129267	1	154426264	0.999983	T	C	Diabetes Mellitus, Type 1	T1D	AT280	0.00031448	0.067034	0.00017171	1.83146	Spondylitis, Ankylosing	AS	CA064	-0.0307685	3.32131e-13	0.00422605	-7.28068
rs11624293	14	88488821	0.946613	C	T	Diabetes Mellitus, Type 1	T1D	AT280	0.00027565	0.34751	0.00029342	0.939438	Spondylitis, Ankylosing	AS	CA064	0.0428679	1.49177e-10	0.00669161	6.40621
rs7517847	1	67681669	0.995101	G	T	Colitis, Ulcerative	UC	BE104	-0.000679661	0.00025203	0.000185688	-3.66023	Crohn Disease	CD	CA210	-0.335814	1.37722e-159	0.0124758	-26.9173
rs4845604	1	151801680	0.992035	A	G	Colitis, Ulcerative	UC	BE104	-0.000975828	0.000238773	0.0002656	-3.67405	Crohn Disease	CD	CA210	-0.0912898	1.39357e-07	0.0173354	-5.26609
rs10800309	1	161472158	0.957148	G	A	Colitis, Ulcerative	UC	BE104	-0.000844147	2.14451e-05	0.000198654	-4.24933	Crohn Disease	CD	CA210	-0.0904086	8.47872e-13	0.0126389	-7.15319
rs13407913	2	25097644	0.997907	G	A	Colitis, Ulcerative	UC	BE104	0.000259395	0.162525	0.000185729	1.39663	Crohn Disease	CD	CA210	0.114508	9.63641e-22	0.0119519	9.58074
rs1525735	7	17197571	0.975739	T	C	Colitis, Ulcerative	UC	BE104	-0.000668258	0.000325952	0.000185948	-3.59379	Crohn Disease	CD	CA210	-0.0421348	0.000458275	0.0120247	-3.50403
rs2538470	7	148220448	0.999714	G	A	Colitis, Ulcerative	UC	BE104	-2.09752e-05	0.912376	0.000190612	-0.110041	Crohn Disease	CD	CA210	-0.0749643	1.04598e-09	0.0122847	-6.10223
rs6651252	8	129567181	0.999981	C	T	Colitis, Ulcerative	UC	BE104	-0.000321779	0.240004	0.000273859	-1.17498	Crohn Disease	CD	CA210	-0.149029	3.86009e-16	0.0183017	-8.1429
rs10758669	9	4981602	0.999999	A	C	Colitis, Ulcerative	UC	BE104	-0.000253734	0.190771	0.000193941	-1.30831	Crohn Disease	CD	CA210	-0.14975	4.18463e-34	0.012299	-12.1757
rs10748781	10	101283330	0.999138	A	C	Colitis, Ulcerative	UC	BE104	-0.000754233	5.87501e-05	0.000187722	-4.01782	Crohn Disease	CD	CA210	-0.183963	1.57008e-51	0.0121813	-15.102
rs11229555	11	58408687	0.920569	T	G	Colitis, Ulcerative	UC	BE104	-2.91556e-05	0.893136	0.000217033	-0.134337	Crohn Disease	CD	CA210	-0.0678674	9.93202e-07	0.0138704	-4.89298
rs559928	11	64150370	0.923056	C	T	Colitis, Ulcerative	UC	BE104	7.65522e-05	0.744189	0.000234599	0.326311	Crohn Disease	CD	CA210	0.099124	3.74526e-10	0.0158237	6.26429
rs1569328	14	75741751	0.934599	T	C	Colitis, Ulcerative	UC	BE104	-0.000303334	0.21588	0.000245107	-1.23756	Crohn Disease	CD	CA210	-0.109215	6.47381e-11	0.0167191	-6.53237
rs3853824	17	54880993	0.946531	C	T	Colitis, Ulcerative	UC	BE104	-0.000309384	0.111999	0.00019467	-1.58927	Crohn Disease	CD	CA210	0.0813612	1.17319e-10	0.0126283	6.44276
rs7236492	18	77220616	0.999949	T	C	Colitis, Ulcerative	UC	BE104	-0.000378973	0.120403	0.000244013	-1.55309	Crohn Disease	CD	CA210	-0.0996611	9.09447e-09	0.017342	-5.74681
rs259964	20	57824309	0.998534	G	A	Colitis, Ulcerative	UC	BE104	-0.000296604	0.110713	0.000185959	-1.595	Crohn Disease	CD	CA210	-0.0713342	2.08239e-09	0.0119064	-5.99125
rs6062496	20	62329099	0.997937	A	G	Colitis, Ulcerative	UC	BE104	0.000510395	0.00588801	0.000185331	2.75396	Crohn Disease	CD	CA210	0.120078	3.81584e-22	0.0124099	9.67597
rs2111485	2	163110536	0.907509	A	G	Diabetes Mellitus, Type 1	T1D	CA265	-0.164993	3.81382e-18	0.0189991	-8.68421	Cholangitis, Sclerosing	PSC	PH317	0.08526	0.0113	0.034	2.50765
rs61839660	10	6094697	0.998592	T	C	Diabetes Mellitus, Type 1	T1D	CA265	-0.471925	2.84401e-39	0.0359943	-13.1111	Cholangitis, Sclerosing	PSC	PH317	-0.206201	0.000182	0.057	-3.61756
rs694739	11	64097233	0.998999	C	T	Diabetes Mellitus, Type 1	T1D	CA265	-0.0850134	7.68833e-06	0.019003	-4.47368	Cholangitis, Sclerosing	PSC	PH317	0.147558	1.29e-06	0.031	4.75994
rs3184504	12	111884608	0.999999	C	T	Diabetes Mellitus, Type 1	T1D	CA265	-0.266051	1.55871e-44	0.0190036	-14	Cholangitis, Sclerosing	PSC	PH317	-0.18648	5.05e-10	0.03	-6.216
rs71624119	5	55440730	0.999482	A	G	Diabetes Mellitus, Type 1	T1D	AT280	-6.6606e-05	0.73785	0.000199	-0.334704	Arthritis, Rheumatoid	RA	CA104	-0.206532	5.591e-20	0.022567	-9.15196
rs4409785	11	95311422	0.943282	C	T	Diabetes Mellitus, Type 1	T1D	AT280	0.00075484	0.00074448	0.00022381	3.37268	Arthritis, Rheumatoid	RA	CA104	0.0511683	0.03414	0.0241541	2.11841
rs9979383	21	36715761	0.94272	T	C	Diabetes Mellitus, Type 1	T1D	AT280	0.000168	0.33755	0.00017518	0.959014	Arthritis, Rheumatoid	RA	CA104	0.0970617	5.229e-07	0.0193438	5.01771
rs2111485	2	163110536	0.993296	G	A	Psoriasis	PS	AT548	0.00065106	2.7867e-05	0.00015537	4.19038	Vitiligo	VIT	CA152	0.287682	2.69e-22	0.03	9.5894
rs2111485	2	163110536	0.925889	G	A	Arthritis, Rheumatoid	RA	AT551	0.00033216	0.13776	0.0002238	1.48418	Diabetes Mellitus, Type 1	T1D	CA265	0.164993	3.81382e-18	0.0189991	8.68421
rs71624119	5	55440730	0.917945	A	G	Arthritis, Rheumatoid	RA	AT551	-0.001572	1.0008e-09	0.00025731	-6.10936	Diabetes Mellitus, Type 1	T1D	CA265	-0.0760175	0.000551221	0.0220051	-3.45455
rs61839660	10	6094697	0.999327	T	C	Arthritis, Rheumatoid	RA	AT551	-0.00057099	0.11919	0.00036644	-1.55821	Diabetes Mellitus, Type 1	T1D	CA265	-0.471925	2.84401e-39	0.0359943	-13.1111
rs4409785	11	95311422	0.955306	C	T	Arthritis, Rheumatoid	RA	AT551	0.00067222	0.020152	0.00028931	2.32353	Diabetes Mellitus, Type 1	T1D	CA265	0.0910283	0.00014964	0.0240075	3.79167
rs3184504	12	111884608	0.994128	C	T	Diabetes Mellitus, Type 1	T1D	AT280	-0.00058725	0.00050996	0.00016897	-3.47547	Inflammatory Bowel Diseases	IBD	OT353	-0.18648	5.04693e-10	0.03	-6.21599
rs7517847	1	67681669	1	T	G	Inflammatory Bowel Diseases	IBD	CA211	0.25065	9.47973e-134	0.0101842	24.6117	Liver Cirrhosis, Biliary	PBC	PH368	0.1087	0.234	0.09134	1.19006
rs4129267	1	154426264	0.9059	T	C	Inflammatory Bowel Diseases	IBD	CA211	-0.0370028	0.000411249	0.0104742	-3.53276	Liver Cirrhosis, Biliary	PBC	PH368	0.09803	0.289	0.09245	1.06036
rs1517352	2	191931464	0.995346	A	C	Inflammatory Bowel Diseases	IBD	CA211	-0.0778816	3.86556e-14	0.0102944	-7.56544	Liver Cirrhosis, Biliary	PBC	PH368	0.12045	0.196	0.09315	1.29308
rs395157	5	38867732	1	T	C	Inflammatory Bowel Diseases	IBD	CA211	0.0913628	2.22222e-20	0.0098759	9.25109	Liver Cirrhosis, Biliary	PBC	PH368	0.0825	0.442	0.10731	0.768801
rs4703855	5	71693899	0.995768	T	C	Inflammatory Bowel Diseases	IBD	CA211	-0.0710611	7.15618e-11	0.0109034	-6.51735	Liver Cirrhosis, Biliary	PBC	PH368	-0.00896	0.92	0.08921	-0.100437
rs212388	6	159490436	0.990923	T	C	Inflammatory Bowel Diseases	IBD	CA211	-0.0536913	1.93192e-07	0.0103138	-5.20577	Liver Cirrhosis, Biliary	PBC	PH368	-0.09541	0.34	0.09999	-0.954195
rs4917129	7	50323174	0.909484	T	C	Inflammatory Bowel Diseases	IBD	CA211	-0.0794435	9.48125e-15	0.010256	-7.74603	Liver Cirrhosis, Biliary	PBC	PH368	0.06614	0.471	0.09175	0.720872
rs2538470	7	148220448	0.999988	A	G	Inflammatory Bowel Diseases	IBD	CA211	0.0675599	2.99906e-11	0.0101646	6.64661	Liver Cirrhosis, Biliary	PBC	PH368	0.07696	0.503	0.1149	0.6698
rs10758669	9	4981602	1	A	C	Inflammatory Bowel Diseases	IBD	CA211	-0.148762	4.69865e-48	0.0102138	-14.5649	Liver Cirrhosis, Biliary	PBC	PH368	-0.04688	0.62	0.09454	-0.495875
rs10761659	10	64445564	0.999998	A	G	Inflammatory Bowel Diseases	IBD	CA211	-0.153811	4.971e-53	0.0100347	-15.328	Liver Cirrhosis, Biliary	PBC	PH368	-0.08774	0.392	0.1025	-0.856
rs2155219	11	76299194	1	T	G	Inflammatory Bowel Diseases	IBD	CA211	0.145313	8.70953e-48	0.0100059	14.5227	Liver Cirrhosis, Biliary	PBC	PH368	-0.21567	0.022	0.09416	-2.29046
rs1569328	14	75741751	0.999975	T	C	Inflammatory Bowel Diseases	IBD	CA211	-0.0809722	3.20961e-09	0.0136766	-5.9205	Liver Cirrhosis, Biliary	PBC	PH368	0.21026	0.045	0.10489	2.00458
rs367569	16	11365500	1	T	C	Inflammatory Bowel Diseases	IBD	CA211	-0.0958166	1.92651e-17	0.011275	-8.49814	Liver Cirrhosis, Biliary	PBC	PH368	-0.17316	0.334	0.17924	-0.966079
rs17780256	17	70642923	1	A	C	Inflammatory Bowel Diseases	IBD	CA211	0.083427	3.19369e-11	0.0125693	6.63735	Liver Cirrhosis, Biliary	PBC	PH368	0.10314	0.412	0.12572	0.820395
rs2542151	18	12779947	0.999997	T	G	Inflammatory Bowel Diseases	IBD	CA211	-0.143092	2.60229e-27	0.0132179	-10.8256	Liver Cirrhosis, Biliary	PBC	PH368	-0.08618	0.555	0.146	-0.590274
rs1883832	20	44746982	0.96987	T	C	Inflammatory Bowel Diseases	IBD	CA211	0.0720992	2.41995e-10	0.0113865	6.332	Liver Cirrhosis, Biliary	PBC	PH368	-0.00702	0.937	0.08881	-0.0790452
rs9979383	21	36715761	0.900249	T	C	Inflammatory Bowel Diseases	IBD	CA211	-0.0319035	0.00234669	0.0104861	-3.04244	Liver Cirrhosis, Biliary	PBC	PH368	-0.09431	0.303	0.09156	-1.03003
rs7517847	1	67681669	0.997081	T	G	Crohn Disease	CD	CA210	0.335814	1.37722e-159	0.0124758	26.9173	Diabetes Mellitus, Type 1	T1D	CA266	-0.0212721	0.333784	0.022009	-0.96652
rs4845604	1	151801680	0.979325	A	G	Crohn Disease	CD	CA210	-0.0912898	1.39357e-07	0.0173354	-5.26609	Diabetes Mellitus, Type 1	T1D	CA266	-0.0234734	0.450022	0.031075	-0.755378
rs10800309	1	161472158	0.990849	A	G	Crohn Disease	CD	CA210	0.0904086	8.47872e-13	0.0126389	7.15319	Diabetes Mellitus, Type 1	T1D	CA266	0.0218593	0.353344	0.0235522	0.928123
rs13407913	2	25097644	0.998111	A	G	Crohn Disease	CD	CA210	-0.114508	9.63641e-22	0.0119519	-9.58074	Diabetes Mellitus, Type 1	T1D	CA266	-0.052118	0.0171062	0.0218577	-2.38442
rs71624119	5	55440730	0.984847	A	G	Crohn Disease	CD	CA210	-0.0923221	6.57406e-10	0.0149485	-6.17601	Diabetes Mellitus, Type 1	T1D	CA266	-0.105138	5.53245e-05	0.0260765	-4.03191
rs2538470	7	148220448	0.999917	A	G	Crohn Disease	CD	CA210	0.0749643	1.04598e-09	0.0122847	6.10223	Diabetes Mellitus, Type 1	T1D	CA266	0.018164	0.419496	0.0224998	0.807296
rs6651252	8	129567181	0.999978	T	C	Crohn Disease	CD	CA210	0.149029	3.86009e-16	0.0183017	8.1429	Diabetes Mellitus, Type 1	T1D	CA266	-0.0456424	0.155644	0.0321454	-1.41987
rs61839660	10	6094697	0.999966	T	C	Crohn Disease	CD	CA210	0.148159	3.19236e-13	0.0203346	7.28604	Diabetes Mellitus, Type 1	T1D	CA266	-0.50071	6.95032e-33	0.0419203	-11.9443
rs10748781	10	101283330	0.999419	A	C	Crohn Disease	CD	CA210	-0.183963	1.57008e-51	0.0121813	-15.102	Diabetes Mellitus, Type 1	T1D	CA266	-0.0443039	0.0456749	0.0221699	-1.99839
rs11229555	11	58408687	0.943352	T	G	Crohn Disease	CD	CA210	-0.0678674	9.93202e-07	0.0138704	-4.89298	Diabetes Mellitus, Type 1	T1D	CA266	-0.0225524	0.378504	0.0256086	-0.880656
rs3184504	12	111884608	0.908182	T	C	Crohn Disease	CD	CA210	0.067651	1.71018e-08	0.0119969	5.63902	Diabetes Mellitus, Type 1	T1D	CA266	0.288749	1.20413e-38	0.0222094	13.0012
rs1569328	14	75741751	0.999792	T	C	Crohn Disease	CD	CA210	-0.109215	6.47381e-11	0.0167191	-6.53237	Diabetes Mellitus, Type 1	T1D	CA266	-0.0663535	0.0246541	0.0295327	-2.24678
rs3853824	17	54880993	0.932406	T	C	Crohn Disease	CD	CA210	-0.0813612	1.17319e-10	0.0126283	-6.44276	Diabetes Mellitus, Type 1	T1D	CA266	0.0018982	0.935082	0.0233044	0.0814522
rs7236492	18	77220616	0.999919	T	C	Crohn Disease	CD	CA210	-0.0996611	9.09447e-09	0.017342	-5.74681	Diabetes Mellitus, Type 1	T1D	CA266	-0.00652122	0.821185	0.0288523	-0.226021
rs259964	20	57824309	0.997473	A	G	Crohn Disease	CD	CA210	0.0713342	2.08239e-09	0.0119064	5.99125	Diabetes Mellitus, Type 1	T1D	CA266	-0.00631993	0.773142	0.0219238	-0.288268
rs6062496	20	62329099	0.999955	A	G	Crohn Disease	CD	CA210	0.120078	3.81584e-22	0.0124099	9.67597	Diabetes Mellitus, Type 1	T1D	CA266	0.0183677	0.404022	0.0220114	0.83446
rs2111485	2	163110536	0.992551	G	A	Crohn Disease	CD	AT487	-0.00025286	0.065674	0.00013738	-1.84059	Vitiligo	VIT	CA152	0.287682	2.69e-22	0.03	9.5894
rs4845604	1	151801680	0.999945	A	G	Liver Cirrhosis, Biliary	PBC	CA209	0.0178399	0.6744	0.0424642	0.420117	Colitis, Ulcerative	UC	CA212	-0.163695	1.19524e-18	0.0185697	-8.81516
rs2816958	1	200101920	0.951428	A	G	Liver Cirrhosis, Biliary	PBC	CA209	0.00697561	0.8799	0.0461668	0.151096	Colitis, Ulcerative	UC	CA212	-0.180824	1.13671e-18	0.0204998	-8.82078
rs395157	5	38867732	0.999112	A	G	Liver Cirrhosis, Biliary	PBC	CA209	0.0129162	0.676	0.0309054	0.417928	Colitis, Ulcerative	UC	CA212	-0.0853513	8.76743e-12	0.0125049	-6.82541
rs56167332	5	158827769	0.933158	A	C	Liver Cirrhosis, Biliary	PBC	CA209	0.0168571	0.5984	0.032005	0.526703	Colitis, Ulcerative	UC	CA212	0.141368	7.27136e-27	0.0131737	10.7311
rs2538470	7	148220448	0.99514	A	G	Liver Cirrhosis, Biliary	PBC	CA209	0.0363319	0.2484	0.0314768	1.15424	Colitis, Ulcerative	UC	CA212	0.0659816	2.71398e-07	0.0128312	5.1423
rs10758669	9	4981602	0.999942	C	A	Liver Cirrhosis, Biliary	PBC	CA209	0.00498754	0.8733	0.0312761	0.159468	Colitis, Ulcerative	UC	CA212	0.143218	1.0375e-28	0.0128828	11.117
rs10761659	10	64445564	0.999999	A	G	Liver Cirrhosis, Biliary	PBC	CA209	0.0459289	0.1322	0.0305078	1.50548	Colitis, Ulcerative	UC	CA212	-0.117315	1.49807e-20	0.0126238	-9.29316
rs11230563	11	60776209	0.992683	A	G	Liver Cirrhosis, Biliary	PBC	CA209	-0.0935417	0.003982	0.0324845	-2.87958	Colitis, Ulcerative	UC	CA212	0.0750666	1.90297e-08	0.0133556	5.6206
rs11168249	12	48208368	0.988969	G	A	Liver Cirrhosis, Biliary	PBC	CA209	0.0237165	0.4346	0.0303535	0.781344	Colitis, Ulcerative	UC	CA212	0.062427	7.40219e-07	0.0126102	4.9505
rs941823	13	41013977	1	A	G	Liver Cirrhosis, Biliary	PBC	CA209	-0.0481404	0.1693	0.035025	-1.37446	Colitis, Ulcerative	UC	CA212	0.108669	1.39146e-13	0.0146906	7.39717
rs911263	14	68753593	0.999997	G	A	Liver Cirrhosis, Biliary	PBC	CA209	-0.227654	9.951e-11	0.0351986	-6.46769	Colitis, Ulcerative	UC	CA212	-0.0428388	0.00258575	0.0142174	-3.01312
rs1569328	14	75741751	0.973641	A	G	Liver Cirrhosis, Biliary	PBC	CA209	-0.157941	0.00018	0.0421677	-3.74555	Colitis, Ulcerative	UC	CA212	0.0625706	0.000260771	0.0171358	3.65145
rs7404095	16	23864590	0.98465	A	G	Liver Cirrhosis, Biliary	PBC	CA209	-0.023371	0.4525	0.0311093	-0.751254	Colitis, Ulcerative	UC	CA212	0.0717686	1.52417e-08	0.0126826	5.65882
rs259964	20	57824309	0.902947	A	G	Liver Cirrhosis, Biliary	PBC	CA209	0.0334348	0.2699	0.0303045	1.10329	Colitis, Ulcerative	UC	CA212	0.0569393	4.46447e-06	0.0124091	4.5885
rs6062496	20	62329099	1	G	A	Liver Cirrhosis, Biliary	PBC	CA209	-0.0828383	0.007342	0.0308992	-2.68092	Colitis, Ulcerative	UC	CA212	-0.113898	9.13838e-19	0.0128769	-8.84515
rs6426833	1	20171860	1	G	A	Colitis, Ulcerative	UC	CA011	0.262364	3.93e-35	0.0212144	12.3673	Liver Cirrhosis, Biliary	PBC	CA063	0.0115332	0.717265	0.0318495	0.362116
rs3024505	1	206939904	0.999998	A	G	Colitis, Ulcerative	UC	CA011	0.223144	5.76e-17	0.0266598	8.37004	Liver Cirrhosis, Biliary	PBC	CA063	0.126721	0.00307531	0.0428095	2.96011
rs4676406	2	241579108	0.99943	G	T	Colitis, Ulcerative	UC	CA011	0.131028	8.32e-11	0.0201746	6.4947	Liver Cirrhosis, Biliary	PBC	CA063	-0.0218367	0.499551	0.0323412	-0.675196
rs10758669	9	4981602	0.991168	C	A	Colitis, Ulcerative	UC	CA011	0.14842	8.52e-13	0.0207507	7.15252	Liver Cirrhosis, Biliary	PBC	CA063	0.0411419	0.22178	0.033673	1.22181
rs1800693	12	6440009	0.925913	C	T	Colitis, Ulcerative	UC	CA011	0.0487902	0.0223	0.0213503	2.28522	Liver Cirrhosis, Biliary	PBC	CA063	0.194799	1.83513e-09	0.032403	6.01177
rs2836878	21	40465534	0.998823	A	G	Colitis, Ulcerative	UC	CA011	0.223144	1.86e-22	0.0228885	9.74916	Liver Cirrhosis, Biliary	PBC	CA063	0.0423888	0.235296	0.0357161	1.18683
rs4129267	1	154426264	0.998131	T	C	Liver Cirrhosis, Biliary	PBC	PH368	0.09803	0.289	0.09245	1.06036	Arthritis, Rheumatoid	RA	PH380	-0.083382	3.5e-09	0.013793	-6.04524
rs26232	5	102596720	0.999393	T	C	Liver Cirrhosis, Biliary	PBC	PH368	-0.26266	0.011	0.1033	-2.54269	Arthritis, Rheumatoid	RA	PH380	-0.083382	4.4e-09	0.013943	-5.98021
rs212388	6	159490436	0.999239	T	C	Liver Cirrhosis, Biliary	PBC	PH368	-0.09541	0.34	0.09999	-0.954195	Arthritis, Rheumatoid	RA	PH380	0.086178	1.7e-09	0.014046	6.13541
rs9979383	21	36715761	0.997944	T	C	Liver Cirrhosis, Biliary	PBC	PH368	-0.09431	0.303	0.09156	-1.03003	Arthritis, Rheumatoid	RA	PH380	0.086178	1.7e-09	0.014046	6.13541
rs2412970	22	30486826	0.937663	G	A	Liver Cirrhosis, Biliary	PBC	PH368	0.01489	0.893	0.1107	0.134508	Arthritis, Rheumatoid	RA	PH380	-0.058269	8.3e-05	0.012092	-4.81881
rs3184504	12	111884608	0.983346	C	T	Spondylitis	SP	AT342	3.9866e-05	0.73035	0.00011567	0.344653	Cholangitis, Sclerosing	PSC	PH317	-0.18648	5.05e-10	0.03	-6.216
rs2111485	2	163110536	0.906413	A	G	Lupus Erythematosus, Systemic	SLE	CA185	0.136674	2.12497e-08	0.0243996	5.60149	Inflammatory Bowel Diseases	IBD	OT353	0.0852598	0.0112699	0.034	2.50764
rs3184504	12	111884608	0.99315	T	C	Lupus Erythematosus, Systemic	SLE	CA185	-0.082089	0.00160409	0.0260174	-3.15516	Inflammatory Bowel Diseases	IBD	OT353	0.18648	5.04693e-10	0.03	6.21599
rs3087243	2	204738919	0.961656	A	G	Diabetes Mellitus, Type 1	T1D	CA265	-0.178051	7.36257e-21	0.0190054	-9.36842	Celiac Disease	CeD	CA395	-0.111267	2.636e-09	0.0186845	-5.95503
rs72928038	6	90976768	0.991225	A	G	Diabetes Mellitus, Type 1	T1D	CA265	0.179985	6.38178e-14	0.0239981	7.5	Celiac Disease	CeD	CA395	0.121332	8.372e-07	0.0246221	4.92777
rs61839660	10	6094697	0.999671	T	C	Diabetes Mellitus, Type 1	T1D	CA265	-0.471925	2.84401e-39	0.0359943	-13.1111	Celiac Disease	CeD	CA395	0.0601539	0.05216	0.0309767	1.94191
rs4409785	11	95311422	0.999907	C	T	Diabetes Mellitus, Type 1	T1D	CA265	0.0910283	0.00014964	0.0240075	3.79167	Celiac Disease	CeD	CA395	0.103459	1.252e-05	0.0236789	4.36923
rs3024505	1	206939904	0.985086	A	G	Colitis, Ulcerative	UC	AT344	0.0012	1.8033e-06	0.00025135	4.77422	Liver Cirrhosis, Biliary	PBC	CA063	0.126721	0.00307531	0.0428095	2.96011
rs1800693	12	6440009	0.913692	C	T	Colitis, Ulcerative	UC	AT344	0.00015872	0.39128	0.00018514	0.857297	Liver Cirrhosis, Biliary	PBC	CA063	0.194799	1.83513e-09	0.032403	6.01177
rs4845604	1	151801680	0.999997	A	G	Colitis, Ulcerative	UC	AT344	-0.0012171	3.3063e-06	0.0002617	-4.65075	Inflammatory Bowel Diseases	IBD	CA211	-0.123592	1.20759e-17	0.0144514	-8.55224
rs2816958	1	200101920	0.993509	G	A	Colitis, Ulcerative	UC	AT344	0.0017038	3.2006e-09	0.00028775	5.92111	Inflammatory Bowel Diseases	IBD	CA211	0.0990023	3.64148e-10	0.0157932	6.26867
rs1517352	2	191931464	0.986966	C	A	Colitis, Ulcerative	UC	AT344	9.7704e-05	0.60574	0.00018929	0.51616	Inflammatory Bowel Diseases	IBD	CA211	0.0778816	3.86556e-14	0.0102944	7.56544
rs395157	5	38867732	0.997258	T	C	Colitis, Ulcerative	UC	AT344	0.00041961	0.021932	0.00018311	2.29157	Inflammatory Bowel Diseases	IBD	CA211	0.0913628	2.22222e-20	0.0098759	9.25109
rs4703855	5	71693899	0.990923	T	C	Colitis, Ulcerative	UC	AT344	-0.00035264	0.078017	0.0002001	-1.76232	Inflammatory Bowel Diseases	IBD	CA211	-0.0710611	7.15618e-11	0.0109034	-6.51735
rs56167332	5	158827769	0.978042	A	C	Colitis, Ulcerative	UC	AT344	0.00071935	0.00022791	0.00019516	3.68595	Inflammatory Bowel Diseases	IBD	CA211	0.155855	7.16555e-50	0.0104967	14.848
rs2538470	7	148220448	0.99998	G	A	Colitis, Ulcerative	UC	AT344	-0.00013513	0.47125	0.00018757	-0.720424	Inflammatory Bowel Diseases	IBD	CA211	-0.0675599	2.99906e-11	0.0101646	-6.64661
rs6651252	8	129567181	0.982432	C	T	Colitis, Ulcerative	UC	AT344	-0.00051841	0.054395	0.00026949	-1.92367	Inflammatory Bowel Diseases	IBD	CA211	-0.0908484	9.08232e-10	0.014833	-6.12475
rs10758669	9	4981602	1	A	C	Colitis, Ulcerative	UC	AT344	-0.00048707	0.010698	0.00019083	-2.55238	Inflammatory Bowel Diseases	IBD	CA211	-0.148762	4.69865e-48	0.0102138	-14.5649
rs10761659	10	64445564	0.999999	G	A	Colitis, Ulcerative	UC	AT344	0.00083468	4.6661e-06	0.00018227	4.57936	Inflammatory Bowel Diseases	IBD	CA211	0.153811	4.971e-53	0.0100347	15.328
rs10748781	10	101283330	0.946026	A	C	Colitis, Ulcerative	UC	AT344	-0.0011828	1.491e-10	0.00018463	-6.40633	Inflammatory Bowel Diseases	IBD	CA211	-0.169179	2.28382e-63	0.0100678	-16.8039
rs11229555	11	58408687	0.99893	T	G	Colitis, Ulcerative	UC	AT344	0.0001352	0.52622	0.00021333	0.63376	Inflammatory Bowel Diseases	IBD	CA211	-0.0787515	5.22518e-12	0.0114144	-6.89932
rs11230563	11	60776209	0.979009	T	C	Colitis, Ulcerative	UC	AT344	-0.00030947	0.10602	0.00019147	-1.61628	Inflammatory Bowel Diseases	IBD	CA211	-0.081194	1.7061e-14	0.0105845	-7.67104
rs559928	11	64150370	0.997743	C	T	Colitis, Ulcerative	UC	AT344	0.00015948	0.49068	0.00023139	0.689226	Inflammatory Bowel Diseases	IBD	CA211	0.094388	3.32553e-13	0.0129645	7.28052
rs941823	13	41013977	0.993437	C	T	Colitis, Ulcerative	UC	AT344	0.00066871	0.0013276	0.00020832	3.21001	Inflammatory Bowel Diseases	IBD	CA211	0.0830172	6.18793e-13	0.0115361	7.19628
rs1569328	14	75741751	0.934451	T	C	Colitis, Ulcerative	UC	AT344	-0.00025491	0.29	0.0002409	-1.05816	Inflammatory Bowel Diseases	IBD	CA211	-0.0809722	3.20961e-09	0.0136766	-5.9205
rs7404095	16	23864590	0.99454	C	T	Colitis, Ulcerative	UC	AT344	0.00058213	0.0015669	0.0001841	3.16203	Inflammatory Bowel Diseases	IBD	CA211	0.0557396	3.09965e-08	0.0100691	5.53571
rs3853824	17	54880993	0.954384	C	T	Colitis, Ulcerative	UC	AT344	-0.0004869	0.010989	0.00019146	-2.54309	Inflammatory Bowel Diseases	IBD	CA211	0.064031	7.70121e-10	0.0104099	6.15096
rs7236492	18	77220616	0.999457	T	C	Colitis, Ulcerative	UC	AT344	-0.00046205	0.054714	0.00024051	-1.92113	Inflammatory Bowel Diseases	IBD	CA211	-0.0802595	1.45451e-08	0.014163	-5.66684
rs259964	20	57824309	0.999975	G	A	Colitis, Ulcerative	UC	AT344	-0.00042276	0.020719	0.00018277	-2.31307	Inflammatory Bowel Diseases	IBD	CA211	-0.0674584	6.92964e-12	0.00983489	-6.85909
rs6062496	20	62329099	1	A	G	Colitis, Ulcerative	UC	AT344	0.00078015	1.8868e-05	0.00018237	4.27784	Inflammatory Bowel Diseases	IBD	CA211	0.123216	2.10807e-33	0.0102312	12.0432
rs4409785	11	95311422	0.958205	C	T	Arthritis, Rheumatoid	RA	AT454	0.00038052	0.00023963	0.00010359	3.67333	Arthritis, Juvenile	JIA	CA138	-0.0701006	0.3264	0.0714299	-0.981391
rs4845604	1	151801680	0.999581	A	G	Psoriasis	PS	AT258	0.00023621	0.45167	0.00031384	0.752645	Inflammatory Bowel Diseases	IBD	CA211	-0.123592	1.20759e-17	0.0144514	-8.55224
rs10800309	1	161472158	0.97771	G	A	Psoriasis	PS	AT258	0.00043932	0.06055	0.00023408	1.87679	Inflammatory Bowel Diseases	IBD	CA211	-0.132111	6.15533e-37	0.010405	-12.6969
rs1517352	2	191931464	0.994109	C	A	Psoriasis	PS	AT258	0.00034447	0.12903	0.00022693	1.51796	Inflammatory Bowel Diseases	IBD	CA211	0.0778816	3.86556e-14	0.0102944	7.56544
rs3774937	4	103434253	0.909845	C	T	Psoriasis	PS	AT258	0.00065114	0.0043865	0.00022855	2.849	Inflammatory Bowel Diseases	IBD	CA211	0.0463274	1.0667e-05	0.0105213	4.40319
rs395157	5	38867732	0.99991	T	C	Psoriasis	PS	AT258	0.00046249	0.03524	0.00021965	2.10558	Inflammatory Bowel Diseases	IBD	CA211	0.0913628	2.22222e-20	0.0098759	9.25109
rs4703855	5	71693899	0.998688	T	C	Psoriasis	PS	AT258	-0.00053344	0.026258	0.00024003	-2.22239	Inflammatory Bowel Diseases	IBD	CA211	-0.0710611	7.15618e-11	0.0109034	-6.51735
rs4728142	7	128573967	0.979228	A	G	Psoriasis	PS	AT258	0.00097452	8.645e-06	0.00021906	4.44864	Inflammatory Bowel Diseases	IBD	CA211	0.0507346	5.5085e-07	0.0101313	5.0077
rs2538470	7	148220448	0.999945	G	A	Psoriasis	PS	AT258	-9.9365e-05	0.65845	0.00022478	-0.442054	Inflammatory Bowel Diseases	IBD	CA211	-0.0675599	2.99906e-11	0.0101646	-6.64661
rs6651252	8	129567181	0.995217	C	T	Psoriasis	PS	AT258	-0.00078913	0.014572	0.00032304	-2.44282	Inflammatory Bowel Diseases	IBD	CA211	-0.0908484	9.08232e-10	0.014833	-6.12475
rs10758669	9	4981602	1	A	C	Psoriasis	PS	AT258	-0.0004368	0.056135	0.00022869	-1.91001	Inflammatory Bowel Diseases	IBD	CA211	-0.148762	4.69865e-48	0.0102138	-14.5649
rs10761659	10	64445564	0.999996	G	A	Psoriasis	PS	AT258	0.00020271	0.35323	0.00021836	0.928329	Inflammatory Bowel Diseases	IBD	CA211	0.153811	4.971e-53	0.0100347	15.328
rs11229555	11	58408687	0.999754	T	G	Psoriasis	PS	AT258	0.00025765	0.31359	0.00025567	1.00774	Inflammatory Bowel Diseases	IBD	CA211	-0.0787515	5.22518e-12	0.0114144	-6.89932
rs11230563	11	60776209	0.939535	T	C	Psoriasis	PS	AT258	-0.00013238	0.56401	0.00022947	-0.576895	Inflammatory Bowel Diseases	IBD	CA211	-0.081194	1.7061e-14	0.0105845	-7.67104
rs559928	11	64150370	0.994153	C	T	Psoriasis	PS	AT258	0.00047475	0.086902	0.00027731	1.71198	Inflammatory Bowel Diseases	IBD	CA211	0.094388	3.32553e-13	0.0129645	7.28052
rs941823	13	41013977	0.995464	C	T	Psoriasis	PS	AT258	-8.7272e-05	0.72678	0.00024977	-0.349409	Inflammatory Bowel Diseases	IBD	CA211	0.0830172	6.18793e-13	0.0115361	7.19628
rs2145623	14	35839236	0.987541	C	G	Psoriasis	PS	AT258	0.0016618	6.5481e-12	0.00024198	6.86751	Inflammatory Bowel Diseases	IBD	CA211	-0.0446516	8.48078e-05	0.0113606	-3.93039
rs1569328	14	75741751	0.993801	T	C	Psoriasis	PS	AT258	-0.00025784	0.37183	0.00028872	-0.893045	Inflammatory Bowel Diseases	IBD	CA211	-0.0809722	3.20961e-09	0.0136766	-5.9205
rs7404095	16	23864590	0.9918	C	T	Psoriasis	PS	AT258	-0.00025901	0.24039	0.00022062	-1.17401	Inflammatory Bowel Diseases	IBD	CA211	0.0557396	3.09965e-08	0.0100691	5.53571
rs7236492	18	77220616	0.999782	T	C	Psoriasis	PS	AT258	0.00020734	0.47203	0.0002883	0.719181	Inflammatory Bowel Diseases	IBD	CA211	-0.0802595	1.45451e-08	0.014163	-5.66684
rs6058869	20	31348750	0.954378	T	C	Psoriasis	PS	AT258	0.00085077	0.00012606	0.0002219	3.83402	Inflammatory Bowel Diseases	IBD	CA211	0.0556615	2.63496e-08	0.0100037	5.56411
rs259964	20	57824309	0.99993	G	A	Psoriasis	PS	AT258	-5.138e-05	0.81453	0.00021903	-0.23458	Inflammatory Bowel Diseases	IBD	CA211	-0.0674584	6.92964e-12	0.00983489	-6.85909
rs6062496	20	62329099	1	A	G	Psoriasis	PS	AT258	-4.9395e-05	0.82119	0.00021855	-0.226012	Inflammatory Bowel Diseases	IBD	CA211	0.123216	2.10807e-33	0.0102312	12.0432
rs4409785	11	95311422	0.999999	G	A	Liver Cirrhosis, Biliary	PBC	CA209	-0.0215301	0.5946	0.0404563	-0.532182	Vitiligo	VIT	CA489	-0.3257	1.133e-11	0.04811	-6.76991
rs1800693	12	6440009	0.902684	G	A	Liver Cirrhosis, Biliary	PBC	CA209	0.24059	1.176e-14	0.0311702	7.71862	Vitiligo	VIT	CA489	-0.0207825	0.6041	0.04018	-0.517236
rs911263	14	68753593	0.999972	G	A	Liver Cirrhosis, Biliary	PBC	CA209	-0.227654	9.951e-11	0.0351986	-6.46769	Vitiligo	VIT	CA489	-0.0178399	0.6879	0.04337	-0.411342
rs7731626	5	55444683	0.993169	A	G	Colitis, Ulcerative	UC	AT344	9.325e-05	0.61905	0.00018755	0.497201	Arthritis, Rheumatoid	RA	PH380	-0.18633	7.3e-24	0.018449	-10.0997
rs694739	11	64097233	0.997761	G	A	Arthritis, Rheumatoid	RA	CA104	-0.0599623	0.001659	0.0190639	-3.14533	Cholangitis, Sclerosing	PSC	PH317	-0.147558	1.29e-06	0.031	-4.75994
rs3184504	12	111884608	0.998955	T	C	Arthritis, Rheumatoid	RA	CA104	0.0429637	0.02075	0.0185789	2.3125	Cholangitis, Sclerosing	PSC	PH317	0.18648	5.05e-10	0.03	6.216
rs9979383	21	36715761	0.986219	C	T	Arthritis, Rheumatoid	RA	CA104	-0.0970617	5.229e-07	0.0193438	-5.01771	Cholangitis, Sclerosing	PSC	PH317	0.002996	0.933	0.032	0.093625
rs3024505	1	206939904	0.998599	A	G	Liver Cirrhosis, Biliary	PBC	CA063	0.126721	0.00307531	0.0428095	2.96011	Diabetes Mellitus, Type 1	T1D	CA266	-0.182722	6.74469e-09	0.0315192	-5.79716
rs2111485	2	163110536	0.940328	A	G	Liver Cirrhosis, Biliary	PBC	CA063	0.110109	0.000792885	0.0328168	3.35527	Diabetes Mellitus, Type 1	T1D	CA266	-0.174592	1.57217e-14	0.0227288	-7.68152
rs694739	11	64097233	0.999844	G	A	Liver Cirrhosis, Biliary	PBC	CA063	-0.176857	1.6887e-07	0.0338113	-5.2307	Diabetes Mellitus, Type 1	T1D	CA266	0.0973923	1.96158e-05	0.0228127	4.26922
rs1800693	12	6440009	0.956217	T	C	Liver Cirrhosis, Biliary	PBC	CA063	-0.194799	1.83513e-09	0.032403	-6.01177	Diabetes Mellitus, Type 1	T1D	CA266	-0.0346912	0.125395	0.0226368	-1.53252
rs653178	12	112007756	0.998477	C	T	Liver Cirrhosis, Biliary	PBC	CA063	0.166616	2.44912e-07	0.0322801	5.16155	Diabetes Mellitus, Type 1	T1D	CA266	0.287149	3.20665e-38	0.0222147	12.9261
rs911263	14	68753593	0.999997	C	T	Liver Cirrhosis, Biliary	PBC	CA063	-0.218529	2.2475e-09	0.0365505	-5.97883	Diabetes Mellitus, Type 1	T1D	CA266	0.11205	4.92767e-06	0.0245301	4.56784
rs11203203	21	43836186	0.989988	A	G	Liver Cirrhosis, Biliary	PBC	CA063	-0.0103534	0.757574	0.0335422	-0.308668	Diabetes Mellitus, Type 1	T1D	CA266	0.162969	4.43011e-13	0.0225041	7.24173
rs71624119	5	55440730	0.999635	A	G	Multiple Sclerosis	MS	AT459	-0.00020864	0.12638	0.00013649	-1.52861	Arthritis, Rheumatoid	RA	CA104	-0.206532	5.591e-20	0.022567	-9.15196
rs9979383	21	36715761	0.925854	T	C	Multiple Sclerosis	MS	AT459	-0.0001767	0.14149	0.00012018	-1.47029	Arthritis, Rheumatoid	RA	CA104	0.0970617	5.229e-07	0.0193438	5.01771
rs7574865	2	191964633	0.97809	T	G	Arthritis, Juvenile	JIA	CA138	0.322083	8.21e-08	0.0600627	5.36245	Multiple Sclerosis	MS	CA318	-0.0489802	0.02983	0.0225472	-2.17234
rs3118470	10	6101713	0.990551	C	T	Arthritis, Juvenile	JIA	CA138	0.181488	0.001222	0.056124	3.23369	Multiple Sclerosis	MS	CA318	0.115736	2.046e-09	0.0193084	5.99411
rs1250550	10	81060317	0.934089	A	C	Arthritis, Juvenile	JIA	CA138	-0.0287082	0.6107	0.0563929	-0.509075	Multiple Sclerosis	MS	CA318	0.0915759	1.373e-06	0.0189642	4.82888
rs4409785	11	95311422	0.996293	C	T	Arthritis, Juvenile	JIA	CA138	-0.0701006	0.3264	0.0714299	-0.981391	Multiple Sclerosis	MS	CA318	0.101834	5.626e-06	0.0224306	4.53998
rs9979383	21	36715761	0.942258	C	T	Arthritis, Juvenile	JIA	CA138	-0.233952	4.47e-05	0.0573167	-4.08174	Multiple Sclerosis	MS	CA318	0.0282959	0.1252	0.0184541	1.53331
rs2283792	22	22131125	0.979669	T	G	Arthritis, Juvenile	JIA	CA138	0.0314987	0.5527	0.0530531	0.593719	Multiple Sclerosis	MS	CA318	-0.0887219	3.989e-06	0.0192374	-4.61195
rs6679677	1	114303808	1	A	C	Crohn Disease	CD	PH322	-0.125716	0.238	0.106466	-1.18081	Arthritis, Rheumatoid	RA	PH379	0.593327	3.1e-149	0.022565	26.2941
rs7731626	5	55444683	0.99933	A	G	Crohn Disease	CD	PH322	-0.137628	0.0294	0.063181	-2.17831	Arthritis, Rheumatoid	RA	PH379	-0.198451	7.9e-23	0.021658	-9.16294
rs4239702	20	44749251	0.946496	C	T	Crohn Disease	CD	PH322	-0.024532	0.695	0.062572	-0.39206	Arthritis, Rheumatoid	RA	PH379	0.139262	4.2e-14	0.0174	8.00356
rs2155219	11	76299194	0.999397	T	G	Arthritis, Rheumatoid	RA	AT551	-0.00016368	0.45381	0.0002185	-0.749108	Asthma	ATH	PH435	0.105671	1.08e-17	0.012338	8.56468
rs2104286	10	6099045	0.999987	C	T	Multiple Sclerosis	MS	CA021	-0.18983	7.61e-23	0.0192926	-9.83948	Arthritis, Rheumatoid	RA	CA391	-0.0833816	0.00217872	0.0272069	-3.06472
rs1800693	12	6440009	0.983959	C	T	Multiple Sclerosis	MS	CA021	0.134531	6.92e-16	0.0166665	8.07192	Arthritis, Rheumatoid	RA	CA391	-0.0202027	0.445759	0.0264952	-0.762504
rs1800693	12	6440009	0.955687	T	C	Liver Cirrhosis, Biliary	PBC	CA063	-0.194799	1.83513e-09	0.032403	-6.01177	Inflammatory Bowel Diseases	IBD	OT353	0.0109399	0.763445	0.036	0.303887
rs4845604	1	151801680	0.99994	A	G	Spondylitis, Ankylosing	AS	AT141	0.00013995	0.37093	0.00015641	0.894764	Inflammatory Bowel Diseases	IBD	CA211	-0.123592	1.20759e-17	0.0144514	-8.55224
rs10800309	1	161472158	0.960888	G	A	Spondylitis, Ankylosing	AS	AT141	-0.00018841	0.10631	0.00011667	-1.6149	Inflammatory Bowel Diseases	IBD	CA211	-0.132111	6.15533e-37	0.010405	-12.6969
rs1517352	2	191931464	0.985506	C	A	Spondylitis, Ankylosing	AS	AT141	0.00010198	0.36757	0.00011318	0.901043	Inflammatory Bowel Diseases	IBD	CA211	0.0778816	3.86556e-14	0.0102944	7.56544
rs395157	5	38867732	0.999787	T	C	Spondylitis, Ankylosing	AS	AT141	0.00018308	0.094462	0.00010947	1.67242	Inflammatory Bowel Diseases	IBD	CA211	0.0913628	2.22222e-20	0.0098759	9.25109
rs4703855	5	71693899	0.990283	T	C	Spondylitis, Ankylosing	AS	AT141	0.00012658	0.29002	0.00011963	1.0581	Inflammatory Bowel Diseases	IBD	CA211	-0.0710611	7.15618e-11	0.0109034	-6.51735
rs56167332	5	158827769	0.970773	A	C	Spondylitis, Ankylosing	AS	AT141	-1.9093e-05	0.87002	0.00011668	-0.163636	Inflammatory Bowel Diseases	IBD	CA211	0.155855	7.16555e-50	0.0104967	14.848
rs2538470	7	148220448	0.999981	G	A	Spondylitis, Ankylosing	AS	AT141	-4.6199e-06	0.96714	0.00011215	-0.0411939	Inflammatory Bowel Diseases	IBD	CA211	-0.0675599	2.99906e-11	0.0101646	-6.64661
rs6651252	8	129567181	0.996247	C	T	Spondylitis, Ankylosing	AS	AT141	-0.00038647	0.01648	0.00016116	-2.39805	Inflammatory Bowel Diseases	IBD	CA211	-0.0908484	9.08232e-10	0.014833	-6.12475
rs10758669	9	4981602	1	A	C	Spondylitis, Ankylosing	AS	AT141	-0.0001155	0.31133	0.00011408	-1.01245	Inflammatory Bowel Diseases	IBD	CA211	-0.148762	4.69865e-48	0.0102138	-14.5649
rs10761659	10	64445564	0.999997	G	A	Spondylitis, Ankylosing	AS	AT141	0.00016409	0.13202	0.00010894	1.50624	Inflammatory Bowel Diseases	IBD	CA211	0.153811	4.971e-53	0.0100347	15.328
rs11229555	11	58408687	0.999685	T	G	Spondylitis, Ankylosing	AS	AT141	-4.8627e-05	0.70298	0.00012753	-0.381299	Inflammatory Bowel Diseases	IBD	CA211	-0.0787515	5.22518e-12	0.0114144	-6.89932
rs11230563	11	60776209	0.987929	T	C	Spondylitis, Ankylosing	AS	AT141	0.00020859	0.068385	0.00011446	1.82238	Inflammatory Bowel Diseases	IBD	CA211	-0.081194	1.7061e-14	0.0105845	-7.67104
rs559928	11	64150370	0.996609	C	T	Spondylitis, Ankylosing	AS	AT141	5.7604e-05	0.67708	0.00013832	0.416455	Inflammatory Bowel Diseases	IBD	CA211	0.094388	3.32553e-13	0.0129645	7.28052
rs941823	13	41013977	0.998227	C	T	Spondylitis, Ankylosing	AS	AT141	0.00014708	0.2378	0.00012459	1.18051	Inflammatory Bowel Diseases	IBD	CA211	0.0830172	6.18793e-13	0.0115361	7.19628
rs1569328	14	75741751	0.981226	T	C	Spondylitis, Ankylosing	AS	AT141	-9.6558e-05	0.50263	0.00014404	-0.670355	Inflammatory Bowel Diseases	IBD	CA211	-0.0809722	3.20961e-09	0.0136766	-5.9205
rs7404095	16	23864590	0.989988	C	T	Spondylitis, Ankylosing	AS	AT141	9.656e-05	0.38035	0.00011007	0.87726	Inflammatory Bowel Diseases	IBD	CA211	0.0557396	3.09965e-08	0.0100691	5.53571
rs3853824	17	54880993	0.907438	C	T	Spondylitis, Ankylosing	AS	AT141	-9.6273e-05	0.40023	0.00011445	-0.84118	Inflammatory Bowel Diseases	IBD	CA211	0.064031	7.70121e-10	0.0104099	6.15096
rs7236492	18	77220616	0.999955	T	C	Spondylitis, Ankylosing	AS	AT141	-0.00025925	0.071429	0.00014381	-1.80273	Inflammatory Bowel Diseases	IBD	CA211	-0.0802595	1.45451e-08	0.014163	-5.66684
rs259964	20	57824309	0.999967	G	A	Spondylitis, Ankylosing	AS	AT141	-0.00014616	0.181	0.00010926	-1.33773	Inflammatory Bowel Diseases	IBD	CA211	-0.0674584	6.92964e-12	0.00983489	-6.85909
rs6062496	20	62329099	1	A	G	Spondylitis, Ankylosing	AS	AT141	-6.9393e-06	0.94925	0.00010902	-0.0636516	Inflammatory Bowel Diseases	IBD	CA211	0.123216	2.10807e-33	0.0102312	12.0432
rs71624119	5	55440730	0.921778	A	G	Demyelinating Autoimmune Diseases, CNS	CNSDD	AT252	-0.00017696	0.22846	0.00014694	-1.2043	Multiple Sclerosis	MS	CA021	-0.116871	2.7e-09	0.0196459	-5.94887
rs2104286	10	6099045	0.99276	C	T	Demyelinating Autoimmune Diseases, CNS	CNSDD	AT252	-0.00035934	0.010228	0.00013993	-2.568	Multiple Sclerosis	MS	CA021	-0.18983	7.61e-23	0.0192926	-9.83948
rs1800693	12	6440009	0.988358	C	T	Demyelinating Autoimmune Diseases, CNS	CNSDD	AT252	0.00038617	0.0023909	0.00012716	3.03688	Multiple Sclerosis	MS	CA021	0.134531	6.92e-16	0.0166665	8.07192
rs6426833	1	20171860	1	G	A	Colitis, Ulcerative	UC	CA011	0.262364	3.93e-35	0.0212144	12.3673	Celiac Disease	CeD	CA395	0.001998	0.9164	0.0190339	0.104971
rs11209026	1	67705958	0.998478	A	G	Colitis, Ulcerative	UC	CA011	0.553885	5.12e-28	0.0504744	10.9736	Celiac Disease	CeD	CA395	0.00796817	0.8288	0.0368482	0.216243
rs3024505	1	206939904	0.999998	A	G	Colitis, Ulcerative	UC	CA011	0.223144	5.76e-17	0.0266598	8.37004	Celiac Disease	CeD	CA395	-0.0459392	0.07346	0.0256638	-1.79004
rs1980422	2	204610396	0.99677	C	T	Colitis, Ulcerative	UC	CA011	0.0861777	0.000234	0.0234232	3.67916	Celiac Disease	CeD	CA395	0.172271	1.427e-15	0.0215422	7.99692
rs11676348	2	219010146	0.917148	T	C	Colitis, Ulcerative	UC	CA011	0.122218	8.78e-09	0.0212451	5.75276	Celiac Disease	CeD	CA395	0.0401818	0.0291	0.0184129	2.18226
rs4676406	2	241579108	0.999923	G	T	Colitis, Ulcerative	UC	CA011	0.131028	8.32e-11	0.0201746	6.4947	Celiac Disease	CeD	CA395	-0.0440564	0.01775	0.0185817	-2.37095
rs10758669	9	4981602	0.990995	C	A	Colitis, Ulcerative	UC	CA011	0.14842	8.52e-13	0.0207507	7.15252	Celiac Disease	CeD	CA395	0.0227395	0.2466	0.0196254	1.15868
rs2155219	11	76299194	0.901122	T	G	Colitis, Ulcerative	UC	CA011	0.113329	6.33e-08	0.020951	5.40922	Celiac Disease	CeD	CA395	0.0369752	0.04577	0.0185097	1.99761
rs4409785	11	95311422	0.988911	C	T	Colitis, Ulcerative	UC	CA011	0.0392207	0.136	0.0263076	1.49085	Celiac Disease	CeD	CA395	0.103459	1.252e-05	0.0236789	4.36923
rs941823	13	41013977	0.962611	T	C	Colitis, Ulcerative	UC	CA011	0.122218	3.93e-07	0.024095	5.07232	Celiac Disease	CeD	CA395	0.0323166	0.132	0.0214541	1.50631
rs7236492	18	77220616	0.911564	T	C	Colitis, Ulcerative	UC	CA011	0.10436	0.000286	0.0287678	3.62766	Celiac Disease	CeD	CA395	-0.0594316	0.02154	0.0258563	-2.29853
rs2111485	2	163110536	0.979524	G	A	Inflammatory Bowel Diseases	IBD	AT575	-0.00062824	0.0013207	0.00019562	-3.21153	Vitiligo	VIT	CA489	0.250001	1.829e-09	0.04169	5.99667
rs4409785	11	95311422	0.994864	C	T	Arthritis, Rheumatoid	RA	AT551	0.00067222	0.020152	0.00028931	2.32353	Celiac Disease	CeD	CA395	0.103459	1.252e-05	0.0236789	4.36923
rs6426833	1	20171860	1	A	G	Diabetes Mellitus, Type 1	T1D	AT280	6.6903e-05	0.69274	0.00016931	0.395151	Colitis, Ulcerative	UC	CA011	-0.262364	3.93e-35	0.0212144	-12.3673
rs11209026	1	67705958	0.997648	A	G	Diabetes Mellitus, Type 1	T1D	AT280	-0.00015357	0.65001	0.00033844	-0.453758	Colitis, Ulcerative	UC	CA011	0.553885	5.12e-28	0.0504744	10.9736
rs3024505	1	206939904	1	A	G	Diabetes Mellitus, Type 1	T1D	AT280	-0.00050553	0.030518	0.00023368	-2.16334	Colitis, Ulcerative	UC	CA011	0.223144	5.76e-17	0.0266598	8.37004
rs4676406	2	241579108	0.995986	T	G	Diabetes Mellitus, Type 1	T1D	AT280	-0.0002094	0.2171	0.00016965	-1.23431	Colitis, Ulcerative	UC	CA011	-0.131028	8.32e-11	0.0201746	-6.4947
rs10758669	9	4981602	0.997168	A	C	Diabetes Mellitus, Type 1	T1D	AT280	-0.00035232	0.047038	0.0001774	-1.98602	Colitis, Ulcerative	UC	CA011	-0.14842	8.52e-13	0.0207507	-7.15252
rs1893217	18	12809340	0.959799	G	A	Diabetes Mellitus, Type 1	T1D	AT280	0.0012019	9.3955e-08	0.00022515	5.33822	Colitis, Ulcerative	UC	CA011	0.113329	4.78e-05	0.0278714	4.06613
rs2836878	21	40465534	0.997808	A	G	Diabetes Mellitus, Type 1	T1D	AT280	6.2826e-05	0.74207	0.0001909	0.329104	Colitis, Ulcerative	UC	CA011	0.223144	1.86e-22	0.0228885	9.74916
rs7517847	1	67681669	0.997712	T	G	Crohn Disease	CD	CA210	0.335814	1.37722e-159	0.0124758	26.9173	Cholangitis, Sclerosing	PSC	PH317	0.037296	0.261	0.034	1.09694
rs4845604	1	151801680	0.966052	A	G	Crohn Disease	CD	CA210	-0.0912898	1.39357e-07	0.0173354	-5.26609	Cholangitis, Sclerosing	PSC	PH317	0.019803	0.667	0.048	0.412562
rs10800309	1	161472158	0.976586	A	G	Crohn Disease	CD	CA210	0.0904086	8.47872e-13	0.0126389	7.15319	Cholangitis, Sclerosing	PSC	PH317	0.042101	0.235	0.036	1.16947
rs13407913	2	25097644	0.994737	A	G	Crohn Disease	CD	CA210	-0.114508	9.63641e-22	0.0119519	-9.58074	Cholangitis, Sclerosing	PSC	PH317	0.002996	0.907	0.03	0.0998667
rs2538470	7	148220448	0.9999	A	G	Crohn Disease	CD	CA210	0.0749643	1.04598e-09	0.0122847	6.10223	Cholangitis, Sclerosing	PSC	PH317	0.012916	0.713	0.035	0.369029
rs6651252	8	129567181	1	T	C	Crohn Disease	CD	CA210	0.149029	3.86009e-16	0.0183017	8.1429	Cholangitis, Sclerosing	PSC	PH317	-0.020783	0.622	0.043	-0.483326
rs10758669	9	4981602	1	A	C	Crohn Disease	CD	CA210	-0.14975	4.18463e-34	0.012299	-12.1757	Cholangitis, Sclerosing	PSC	PH317	-0.057325	0.104	0.036	-1.59236
rs10748781	10	101283330	0.997579	A	C	Crohn Disease	CD	CA210	-0.183963	1.57008e-51	0.0121813	-15.102	Cholangitis, Sclerosing	PSC	PH317	-0.131905	0.000152	0.035	-3.76871
rs7933433	11	128194450	0.903777	T	G	Crohn Disease	CD	CA210	0.0612603	2.64358e-06	0.0130432	4.69673	Cholangitis, Sclerosing	PSC	PH317	0.111541	0.000535	0.033	3.38003
rs3184504	12	111884608	0.999829	T	C	Crohn Disease	CD	CA210	0.067651	1.71018e-08	0.0119969	5.63902	Cholangitis, Sclerosing	PSC	PH317	0.18648	5.05e-10	0.03	6.216
rs1569328	14	75741751	0.999944	T	C	Crohn Disease	CD	CA210	-0.109215	6.47381e-11	0.0167191	-6.53237	Cholangitis, Sclerosing	PSC	PH317	-0.067659	0.0922	0.041	-1.65022
rs3853824	17	54880993	0.940417	T	C	Crohn Disease	CD	CA210	-0.0813612	1.17319e-10	0.0126283	-6.44276	Cholangitis, Sclerosing	PSC	PH317	-0.024693	0.424	0.031	-0.796548
rs7236492	18	77220616	0.999995	T	C	Crohn Disease	CD	CA210	-0.0996611	9.09447e-09	0.017342	-5.74681	Cholangitis, Sclerosing	PSC	PH317	0.112435	0.0137	0.047	2.39223
rs259964	20	57824309	0.998443	A	G	Crohn Disease	CD	CA210	0.0713342	2.08239e-09	0.0119064	5.99125	Cholangitis, Sclerosing	PSC	PH317	0.083422	0.0129	0.034	2.45359
rs4845604	1	151801680	0.999965	A	G	Psoriasis	PS	AT548	-0.00043188	0.04802	0.00021843	-1.9772	Colitis, Ulcerative	UC	CA212	-0.163695	1.19524e-18	0.0185697	-8.81516
rs2816958	1	200101920	0.954694	G	A	Psoriasis	PS	AT548	0.00035325	0.14135	0.00024018	1.47077	Colitis, Ulcerative	UC	CA212	0.180824	1.13671e-18	0.0204998	8.82078
rs2666218	2	9402988	0.94175	G	A	Psoriasis	PS	AT548	-2.4543e-05	0.88417	0.00016846	-0.14569	Colitis, Ulcerative	UC	CA212	0.0607263	1.04552e-05	0.0137778	4.40754
rs1517352	2	191931464	0.955999	C	A	Psoriasis	PS	AT548	-0.0001215	0.44207	0.00015806	-0.768695	Colitis, Ulcerative	UC	CA212	0.0777839	2.09992e-09	0.0129859	5.98988
rs395157	5	38867732	0.999997	T	C	Psoriasis	PS	AT548	0.00053412	0.00047893	0.00015294	3.49235	Colitis, Ulcerative	UC	CA212	0.0853513	8.76743e-12	0.0125049	6.82541
rs4728142	7	128573967	0.995899	A	G	Psoriasis	PS	AT548	0.00049064	0.0013071	0.00015264	3.21436	Colitis, Ulcerative	UC	CA212	0.0969671	1.9181e-14	0.0126655	7.656
rs2538470	7	148220448	0.989917	G	A	Psoriasis	PS	AT548	-9.0589e-05	0.56299	0.00015662	-0.5784	Colitis, Ulcerative	UC	CA212	-0.0659816	2.71398e-07	0.0128312	-5.1423
rs10758669	9	4981602	0.999966	A	C	Psoriasis	PS	AT548	-0.00017681	0.26711	0.00015933	-1.10971	Colitis, Ulcerative	UC	CA212	-0.143218	1.0375e-28	0.0128828	-11.117
rs10761659	10	64445564	1	G	A	Psoriasis	PS	AT548	0.000287	0.059293	0.00015217	1.88605	Colitis, Ulcerative	UC	CA212	0.117315	1.49807e-20	0.0126238	9.29316
rs2497318	10	94432000	0.973389	T	C	Psoriasis	PS	AT548	-0.00030758	0.044158	0.00015283	-2.01256	Colitis, Ulcerative	UC	CA212	-0.0714375	1.1464e-08	0.0125164	-5.70751
rs11229555	11	58408687	0.926491	T	G	Psoriasis	PS	AT548	0.0001962	0.27069	0.00017812	1.1015	Colitis, Ulcerative	UC	CA212	-0.0823351	1.21469e-08	0.0144507	-5.69765
rs11230563	11	60776209	0.904551	T	C	Psoriasis	PS	AT548	1.0135e-05	0.94945	0.00015987	0.0633953	Colitis, Ulcerative	UC	CA212	-0.0750666	1.90297e-08	0.0133556	-5.6206
rs559928	11	64150370	0.935276	C	T	Psoriasis	PS	AT548	0.0002331	0.22761	0.0001932	1.20652	Colitis, Ulcerative	UC	CA212	0.0883517	6.34097e-08	0.0163345	5.40891
rs11168249	12	48208368	0.971882	C	T	Psoriasis	PS	AT548	-3.6794e-05	0.80953	0.00015265	-0.241035	Colitis, Ulcerative	UC	CA212	0.062427	7.40219e-07	0.0126102	4.9505
rs941823	13	41013977	0.999226	C	T	Psoriasis	PS	AT548	0.00025405	0.14429	0.000174	1.46006	Colitis, Ulcerative	UC	CA212	0.108669	1.39146e-13	0.0146906	7.39717
rs7404095	16	23864590	0.995761	C	T	Psoriasis	PS	AT548	-0.00028396	0.064761	0.00015375	-1.84689	Colitis, Ulcerative	UC	CA212	0.0717686	1.52417e-08	0.0126826	5.65882
rs259964	20	57824309	0.931773	G	A	Psoriasis	PS	AT548	-0.00024638	0.10637	0.00015258	-1.61476	Colitis, Ulcerative	UC	CA212	-0.0569393	4.46447e-06	0.0124091	-4.5885
rs6062496	20	62329099	1	A	G	Psoriasis	PS	AT548	-3.3552e-05	0.82558	0.00015225	-0.220374	Colitis, Ulcerative	UC	CA212	0.113898	9.13838e-19	0.0128769	8.84515
rs3184504	12	111884608	0.987557	C	T	Inflammatory Bowel Diseases	IBD	AT575	-0.00019907	0.29732	0.00019101	-1.0422	Cholangitis, Sclerosing	PSC	PH317	-0.18648	5.05e-10	0.03	-6.216
rs7517847	1	67681669	0.99718	T	G	Crohn Disease	CD	CA210	0.335814	1.37722e-159	0.0124758	26.9173	Arthritis, Rheumatoid	RA	PH378	0	0.88	0.025531	0
rs4845604	1	151801680	0.986027	A	G	Crohn Disease	CD	CA210	-0.0912898	1.39357e-07	0.0173354	-5.26609	Arthritis, Rheumatoid	RA	PH378	0	0.96	0.081511	0
rs10800309	1	161472158	0.984139	A	G	Crohn Disease	CD	CA210	0.0904086	8.47872e-13	0.0126389	7.15319	Arthritis, Rheumatoid	RA	PH378	0.00995	0.71	0.030345	0.327896
rs13407913	2	25097644	0.995664	A	G	Crohn Disease	CD	CA210	-0.114508	9.63641e-22	0.0119519	-9.58074	Arthritis, Rheumatoid	RA	PH378	0.00995	0.58	0.022635	0.439585
rs212388	6	159490436	0.918559	T	C	Crohn Disease	CD	CA210	-0.102377	1.79519e-16	0.0124319	-8.23504	Arthritis, Rheumatoid	RA	PH378	0.067659	0.0084	0.026126	2.58972
rs9297145	7	98759117	0.999678	A	C	Crohn Disease	CD	CA210	-0.0734182	4.05074e-08	0.0133764	-5.48862	Arthritis, Rheumatoid	RA	PH378	0.019803	0.61	0.040098	0.493865
rs2538470	7	148220448	0.999885	A	G	Crohn Disease	CD	CA210	0.0749643	1.04598e-09	0.0122847	6.10223	Arthritis, Rheumatoid	RA	PH378	-0.020203	0.51	0.031276	-0.645959
rs10758669	9	4981602	1	A	C	Crohn Disease	CD	CA210	-0.14975	4.18463e-34	0.012299	-12.1757	Arthritis, Rheumatoid	RA	PH378	0.019803	0.42	0.02503	0.791171
rs10748781	10	101283330	0.999847	A	C	Crohn Disease	CD	CA210	-0.183963	1.57008e-51	0.0121813	-15.102	Arthritis, Rheumatoid	RA	PH378	0.067659	0.035	0.033426	2.02414
rs11229555	11	58408687	0.936921	T	G	Crohn Disease	CD	CA210	-0.0678674	9.93202e-07	0.0138704	-4.89298	Arthritis, Rheumatoid	RA	PH378	-0.030459	0.37	0.031599	-0.963923
rs559928	11	64150370	0.941608	T	C	Crohn Disease	CD	CA210	-0.099124	3.74526e-10	0.0158237	-6.26429	Arthritis, Rheumatoid	RA	PH378	-0.051293	0.12	0.035149	-1.4593
rs1569328	14	75741751	0.999658	T	C	Crohn Disease	CD	CA210	-0.109215	6.47381e-11	0.0167191	-6.53237	Arthritis, Rheumatoid	RA	PH378	-0.01005	0.65	0.030959	-0.324623
rs3853824	17	54880993	0.917869	T	C	Crohn Disease	CD	CA210	-0.0813612	1.17319e-10	0.0126283	-6.44276	Arthritis, Rheumatoid	RA	PH378	0	0.87	0.030345	0
rs259964	20	57824309	0.9947	A	G	Crohn Disease	CD	CA210	0.0713342	2.08239e-09	0.0119064	5.99125	Arthritis, Rheumatoid	RA	PH378	0.076961	0.076	0.042616	1.80592
rs6062496	20	62329099	0.999969	A	G	Crohn Disease	CD	CA210	0.120078	3.81584e-22	0.0124099	9.67597	Arthritis, Rheumatoid	RA	PH378	0.039221	0.36	0.039324	0.997381
rs7574865	2	191964633	0.999808	G	T	Arthritis, Rheumatoid	RA	PH380	-0.131028	4.6e-18	0.01343	-9.75637	Asthma	ATH	PH435	-0.006918	0.623	0.014057	-0.492139
rs2155219	11	76299194	0.999612	T	G	Arthritis, Rheumatoid	RA	PH380	-0.030459	0.0083	0.013221	-2.30383	Asthma	ATH	PH435	0.105671	1.08e-17	0.012338	8.56468
rs653178	12	112007756	0.971935	T	C	Arthritis, Rheumatoid	RA	PH380	-0.083382	5.5e-07	0.013793	-6.04524	Asthma	ATH	PH435	0.045617	0.000261	0.012494	3.65111
rs911263	14	68753593	0.905335	T	C	Arthritis, Rheumatoid	RA	PH380	0.09531	8e-10	0.016166	5.89571	Asthma	ATH	PH435	-0.05684	1.06e-05	0.012902	-4.40552
rs17293632	15	67442596	0.96507	T	C	Arthritis, Rheumatoid	RA	PH380	0.067659	0.00015	0.016773	4.0338	Asthma	ATH	PH435	0.113776	1.9e-15	0.014316	7.94747
rs9979383	21	36715761	0.9999	T	C	Arthritis, Rheumatoid	RA	PH380	0.086178	1.7e-09	0.014046	6.13541	Asthma	ATH	PH435	0.045456	0.000605	0.013254	3.42961
rs4845604	1	151801680	1	A	G	Colitis, Ulcerative	UC	CA212	-0.163695	1.19524e-18	0.0185697	-8.81516	Arthritis, Rheumatoid	RA	PH378	0	0.96	0.081511	0
rs2666218	2	9402988	0.987397	A	G	Colitis, Ulcerative	UC	CA212	-0.0607263	1.04552e-05	0.0137778	-4.40754	Arthritis, Rheumatoid	RA	PH378	-0.030459	0.43	0.034064	-0.89417
rs395157	5	38867732	0.999472	T	C	Colitis, Ulcerative	UC	CA212	0.0853513	8.76743e-12	0.0125049	6.82541	Arthritis, Rheumatoid	RA	PH378	0	0.89	0.030345	0
rs56167332	5	158827769	0.929994	A	C	Colitis, Ulcerative	UC	CA212	0.141368	7.27136e-27	0.0131737	10.7311	Arthritis, Rheumatoid	RA	PH378	0	0.97	0.030649	0
rs2538470	7	148220448	0.992364	A	G	Colitis, Ulcerative	UC	CA212	0.0659816	2.71398e-07	0.0128312	5.1423	Arthritis, Rheumatoid	RA	PH378	-0.020203	0.51	0.031276	-0.645959
rs10758669	9	4981602	0.999948	A	C	Colitis, Ulcerative	UC	CA212	-0.143218	1.0375e-28	0.0128828	-11.117	Arthritis, Rheumatoid	RA	PH378	0.019803	0.42	0.02503	0.791171
rs10761659	10	64445564	1	A	G	Colitis, Ulcerative	UC	CA212	-0.117315	1.49807e-20	0.0126238	-9.29316	Arthritis, Rheumatoid	RA	PH378	0.086178	0.0037	0.028113	3.06541
rs2497318	10	94432000	0.971867	T	C	Colitis, Ulcerative	UC	CA212	-0.0714375	1.1464e-08	0.0125164	-5.70751	Arthritis, Rheumatoid	RA	PH378	0.019803	0.72	0.045135	0.43875
rs11229555	11	58408687	0.928335	T	G	Colitis, Ulcerative	UC	CA212	-0.0823351	1.21469e-08	0.0144507	-5.69765	Arthritis, Rheumatoid	RA	PH378	-0.030459	0.37	0.031599	-0.963923
rs11168249	12	48208368	0.996666	T	C	Colitis, Ulcerative	UC	CA212	-0.062427	7.40219e-07	0.0126102	-4.9505	Arthritis, Rheumatoid	RA	PH378	-0.072571	0.1	0.043997	-1.64945
rs941823	13	41013977	0.998785	T	C	Colitis, Ulcerative	UC	CA212	-0.108669	1.39146e-13	0.0146906	-7.39717	Arthritis, Rheumatoid	RA	PH378	-0.01005	0.74	0.041319	-0.24323
rs7404095	16	23864590	0.901148	T	C	Colitis, Ulcerative	UC	CA212	-0.0717686	1.52417e-08	0.0126826	-5.65882	Arthritis, Rheumatoid	RA	PH378	-0.083382	0.0016	0.027756	-3.00411
rs6062496	20	62329099	1	A	G	Colitis, Ulcerative	UC	CA212	0.113898	9.13838e-19	0.0128769	8.84515	Arthritis, Rheumatoid	RA	PH378	0.039221	0.36	0.039324	0.997381
rs4728142	7	128573967	0.970555	G	A	Lupus Erythematosus, Systemic	SLE	DB815	-0.494296	7.296e-07	0.0991899	-4.98333	Inflammatory Bowel Diseases	IBD	OT353	-0.119559	0.000327052	0.034	-3.51645
rs3184504	12	111884608	0.999974	T	C	Lupus Erythematosus, Systemic	SLE	DB815	-0.18633	0.04884	0.0944752	-1.97226	Inflammatory Bowel Diseases	IBD	OT353	0.18648	5.04693e-10	0.03	6.21599
rs2836878	21	40465534	0.999854	G	A	Lupus Erythematosus, Systemic	SLE	DB815	-0.0202027	0.8349	0.0969082	-0.208473	Inflammatory Bowel Diseases	IBD	OT353	0.298622	8.93341e-14	0.041	7.28346
rs4845604	1	151801680	0.947549	A	G	Inflammatory Bowel Diseases	IBD	AT575	-0.0012333	7.4698e-06	0.00027531	-4.47968	Multiple Sclerosis	MS	CA021	-0.0286053	0.217	0.0231707	-1.23454
rs71624119	5	55440730	0.920085	A	G	Inflammatory Bowel Diseases	IBD	AT575	-0.00010111	0.65324	0.00022506	-0.449258	Multiple Sclerosis	MS	CA021	-0.116871	2.7e-09	0.0196459	-5.94887
rs2104286	10	6099045	0.943116	C	T	Inflammatory Bowel Diseases	IBD	AT575	-0.00024971	0.24375	0.00021422	-1.16567	Multiple Sclerosis	MS	CA021	-0.18983	7.61e-23	0.0192926	-9.83948
rs1800693	12	6440009	0.976042	C	T	Inflammatory Bowel Diseases	IBD	AT575	0.00025751	0.18599	0.00019471	1.32253	Multiple Sclerosis	MS	CA021	0.134531	6.92e-16	0.0166665	8.07192
rs2155219	11	76299194	0.99957	T	G	Inflammatory Bowel Diseases	IBD	AT210	0.0016998	0.00096464	0.00051498	3.30071	Asthma	ATH	PH435	0.105671	1.08e-17	0.012338	8.56468
rs71624119	5	55440730	0.939935	A	G	Arthritis, Rheumatoid	RA	BE151	-0.000814384	4.21154e-06	0.000177012	-4.60073	Diabetes Mellitus, Type 1	T1D	CA266	-0.105138	5.53245e-05	0.0260765	-4.03191
rs6679677	1	114303808	1	A	C	Diabetes Mellitus, Type 1	T1D	CA266	0.675492	4.0313e-95	0.032644	20.6927	Arthritis, Rheumatoid	RA	PH379	0.593327	3.1e-149	0.022565	26.2941
rs71624119	5	55440730	0.99999	A	G	Diabetes Mellitus, Type 1	T1D	CA266	-0.105138	5.53245e-05	0.0260765	-4.03191	Arthritis, Rheumatoid	RA	PH379	-0.174353	1e-16	0.021145	-8.24559
rs72928038	6	90976768	0.997808	A	G	Diabetes Mellitus, Type 1	T1D	CA266	0.192272	4.48008e-12	0.0277804	6.92114	Arthritis, Rheumatoid	RA	PH379	0.086178	0.00013	0.021173	4.07018
rs4409785	11	95311422	0.999479	C	T	Diabetes Mellitus, Type 1	T1D	CA266	0.0964913	0.000678282	0.0283947	3.39821	Arthritis, Rheumatoid	RA	PH379	0.083382	1.2e-05	0.019526	4.27031
rs653178	12	112007756	0.997923	T	C	Diabetes Mellitus, Type 1	T1D	CA266	-0.287149	3.20665e-38	0.0222147	-12.9261	Arthritis, Rheumatoid	RA	PH379	-0.083382	5.6e-07	0.013793	-6.04524
rs4239702	20	44749251	0.980628	T	C	Diabetes Mellitus, Type 1	T1D	CA266	0.0358497	0.143714	0.0245193	1.4621	Arthritis, Rheumatoid	RA	PH379	-0.139262	4.2e-14	0.0174	-8.00356
rs11203203	21	43836186	0.997737	A	G	Diabetes Mellitus, Type 1	T1D	CA266	0.162969	4.43011e-13	0.0225041	7.24173	Arthritis, Rheumatoid	RA	PH379	0.086178	4.7e-08	0.014046	6.13541
rs3806308	1	20142866	0.997754	A	T	Colitis, Ulcerative	UC	CA175	-0.356675	9.816e-08	0.0669	-5.33146	Celiac Disease	CeD	CA395	-0.0198966	0.2991	0.0191611	-1.03839
rs4409785	11	95311422	0.989919	G	T	Colitis, Ulcerative	UC	CA175	0.113329	0.1471	0.0781636	1.44989	Celiac Disease	CeD	CA395	-0.103459	1.252e-05	0.0236789	-4.36923
rs7574865	2	191964633	0.99994	T	G	Liver Cirrhosis, Biliary	PBC	CA063	0.233569	6.44561e-10	0.0377997	6.17913	Arthritis, Rheumatoid	RA	PH380	0.131028	4.6e-18	0.01343	9.75637
rs3093023	6	167534290	0.999999	A	G	Liver Cirrhosis, Biliary	PBC	CA063	0.108944	0.00083848	0.0326202	3.33977	Arthritis, Rheumatoid	RA	PH380	0.14842	2.7e-28	0.013198	11.2456
rs1800693	12	6440009	0.938257	T	C	Liver Cirrhosis, Biliary	PBC	CA063	-0.194799	1.83513e-09	0.032403	-6.01177	Arthritis, Rheumatoid	RA	PH380	0.019803	0.12	0.01501	1.31932
rs653178	12	112007756	0.926675	C	T	Liver Cirrhosis, Biliary	PBC	CA063	0.166616	2.44912e-07	0.0322801	5.16155	Arthritis, Rheumatoid	RA	PH380	0.083382	5.5e-07	0.013793	6.04524
rs2104286	10	6099045	0.998851	C	T	Multiple Sclerosis	MS	CA021	-0.18983	7.61e-23	0.0192926	-9.83948	Asthma	ATH	PH435	0.006957	0.616	0.013862	0.501876
rs1800693	12	6440009	0.943169	C	T	Multiple Sclerosis	MS	CA021	0.134531	6.92e-16	0.0166665	8.07192	Asthma	ATH	PH435	-0.010386	0.445	0.013594	-0.764014
rs2283792	22	22131125	0.959016	T	G	Multiple Sclerosis	MS	CA021	-0.0806679	1.14e-06	0.0165786	-4.86579	Asthma	ATH	PH435	-0.006052	0.603	0.011625	-0.520602
rs2111485	2	163110536	0.993365	G	A	Psoriasis	PS	AT258	0.0013323	2.3364e-09	0.00022307	5.97256	Diabetes Mellitus, Type 1	T1D	CA265	0.164993	3.81382e-18	0.0189991	8.68421
rs12188300	5	158829527	0.943999	T	A	Psoriasis	PS	AT258	0.004994	7.1287e-41	0.00037299	13.3891	Diabetes Mellitus, Type 1	T1D	CA265	-0.0369752	0.247579	0.0319786	-1.15625
rs61839660	10	6094697	0.999783	T	C	Psoriasis	PS	AT258	0.00068583	0.060357	0.00036516	1.87816	Diabetes Mellitus, Type 1	T1D	CA265	-0.471925	2.84401e-39	0.0359943	-13.1111
rs28998802	17	26124908	0.987661	A	G	Psoriasis	PS	AT258	0.001806	1.2224e-08	0.00031703	5.69662	Diabetes Mellitus, Type 1	T1D	CA265	0.0120274	0.644412	0.0260593	0.461538
rs4845604	1	151801680	0.999964	A	G	Multiple Sclerosis	MS	CA021	-0.0286053	0.217	0.0231707	-1.23454	Colitis, Ulcerative	UC	CA212	-0.163695	1.19524e-18	0.0185697	-8.81516
rs2816958	1	200101920	0.944828	A	G	Multiple Sclerosis	MS	CA021	0.0178399	0.495	0.0261437	0.682378	Colitis, Ulcerative	UC	CA212	-0.180824	1.13671e-18	0.0204998	-8.82078
rs2666218	2	9402988	0.966985	G	A	Multiple Sclerosis	MS	CA021	0.0109399	0.599	0.0208047	0.525839	Colitis, Ulcerative	UC	CA212	0.0607263	1.04552e-05	0.0137778	4.40754
rs1517352	2	191931464	0.981509	A	C	Multiple Sclerosis	MS	CA021	-0.0525573	0.00179	0.0168289	-3.12303	Colitis, Ulcerative	UC	CA212	-0.0777839	2.09992e-09	0.0129859	-5.98988
rs7556897	2	228660112	0.999268	C	T	Multiple Sclerosis	MS	CA021	0.0266419	0.123	0.0172741	1.5423	Colitis, Ulcerative	UC	CA212	-0.072938	2.85879e-08	0.0131423	-5.54987
rs3774937	4	103434253	0.912145	C	T	Multiple Sclerosis	MS	CA021	0.0760347	1.14e-05	0.0173249	4.38876	Colitis, Ulcerative	UC	CA212	0.099276	4.60804e-14	0.0131621	7.54256
rs395157	5	38867732	0.999157	T	C	Multiple Sclerosis	MS	CA021	0.0119286	0.463	0.0162533	0.733916	Colitis, Ulcerative	UC	CA212	0.0853513	8.76743e-12	0.0125049	6.82541
rs56167332	5	158827769	0.997924	A	C	Multiple Sclerosis	MS	CA021	-0.0010005	0.935	0.0122677	-0.0815557	Colitis, Ulcerative	UC	CA212	0.141368	7.27136e-27	0.0131737	10.7311
rs4728142	7	128573967	0.988511	A	G	Multiple Sclerosis	MS	CA021	0.0620354	0.000201	0.0166862	3.71776	Colitis, Ulcerative	UC	CA212	0.0969671	1.9181e-14	0.0126655	7.656
rs2538470	7	148220448	0.99654	A	G	Multiple Sclerosis	MS	CA021	0.0363319	0.032	0.0169426	2.14441	Colitis, Ulcerative	UC	CA212	0.0659816	2.71398e-07	0.0128312	5.1423
rs2104286	10	6099045	0.998128	C	T	Multiple Sclerosis	MS	CA021	-0.18983	7.61e-23	0.0192926	-9.83948	Colitis, Ulcerative	UC	CA212	-0.0501093	0.000664122	0.0147208	-3.40398
rs10761659	10	64445564	1	A	G	Multiple Sclerosis	MS	CA021	0.0314987	0.0537	0.0163269	1.92925	Colitis, Ulcerative	UC	CA212	-0.117315	1.49807e-20	0.0126238	-9.29316
rs2497318	10	94432000	0.943775	T	C	Multiple Sclerosis	MS	CA021	0.0898407	5.68e-08	0.0165495	5.42859	Colitis, Ulcerative	UC	CA212	-0.0714375	1.1464e-08	0.0125164	-5.70751
rs11229555	11	58408687	0.907132	T	G	Multiple Sclerosis	MS	CA021	0.0119286	0.524	0.0187205	0.637192	Colitis, Ulcerative	UC	CA212	-0.0823351	1.21469e-08	0.0144507	-5.69765
rs1800693	12	6440009	0.958935	C	T	Multiple Sclerosis	MS	CA021	0.134531	6.92e-16	0.0166665	8.07192	Colitis, Ulcerative	UC	CA212	-0.0186184	0.155666	0.0131134	-1.4198
rs11168249	12	48208368	0.956603	C	T	Multiple Sclerosis	MS	CA021	-0.0178585	0.291	0.0169126	-1.05593	Colitis, Ulcerative	UC	CA212	0.062427	7.40219e-07	0.0126102	4.9505
rs941823	13	41013977	0.998779	T	C	Multiple Sclerosis	MS	CA021	-0.0197946	0.301	0.0191383	-1.03429	Colitis, Ulcerative	UC	CA212	-0.108669	1.39146e-13	0.0146906	-7.39717
rs7404095	16	23864590	0.995163	T	C	Multiple Sclerosis	MS	CA021	-0.0217345	0.193	0.0166963	-1.30176	Colitis, Ulcerative	UC	CA212	-0.0717686	1.52417e-08	0.0126826	-5.65882
rs259964	20	57824309	0.919505	A	G	Multiple Sclerosis	MS	CA021	0.0168571	0.295	0.0160971	1.04722	Colitis, Ulcerative	UC	CA212	0.0569393	4.46447e-06	0.0124091	4.5885
rs6062496	20	62329099	0.999977	G	A	Multiple Sclerosis	MS	CA021	-0.002002	0.905	0.0167746	-0.119348	Colitis, Ulcerative	UC	CA212	-0.113898	9.13838e-19	0.0128769	-8.84515
rs6426833	1	20171860	1	G	A	Colitis, Ulcerative	UC	CA011	0.262364	3.93e-35	0.0212144	12.3673	Scleroderma, Systemic	SSC	CA487	-0.0101514	0.6644	0.0233982	-0.433851
rs7554511	1	200877562	0.999978	A	C	Colitis, Ulcerative	UC	CA011	0.173953	2.04e-13	0.0236795	7.34615	Scleroderma, Systemic	SSC	CA487	-0.0572055	0.2624	0.0510417	-1.12076
rs17085007	13	27531267	0.955361	C	T	Colitis, Ulcerative	UC	CA011	0.14842	3.3e-09	0.0250882	5.91593	Scleroderma, Systemic	SSC	CA487	-0.0721407	0.04263	0.0355827	-2.02741
rs2836878	21	40465534	0.999568	A	G	Colitis, Ulcerative	UC	CA011	0.223144	1.86e-22	0.0228885	9.74916	Scleroderma, Systemic	SSC	CA487	-0.0442654	0.09432	0.0264572	-1.67309
rs28998802	17	26124908	0.978504	A	G	Psoriasis	PS	AT258	0.001806	1.2224e-08	0.00031703	5.69662	Lupus Erythematosus, Systemic	SLE	CA176	0.126234	0.116747	0.0804714	1.56868
rs4845604	1	151801680	0.999961	A	G	Spondylitis	SP	AT342	-0.00020446	0.21951	0.00016652	-1.22784	Inflammatory Bowel Diseases	IBD	CA211	-0.123592	1.20759e-17	0.0144514	-8.55224
rs10800309	1	161472158	0.956917	G	A	Spondylitis	SP	AT342	0.00013088	0.29199	0.0001242	1.05378	Inflammatory Bowel Diseases	IBD	CA211	-0.132111	6.15533e-37	0.010405	-12.6969
rs11691685	2	145481827	0.903864	G	A	Spondylitis	SP	AT342	0.0001459	0.50549	0.00021912	0.665845	Inflammatory Bowel Diseases	IBD	CA211	-0.122467	7.26875e-11	0.0187977	-6.515
rs1517352	2	191931464	0.986203	C	A	Spondylitis	SP	AT342	3.7785e-05	0.75385	0.0001205	0.313568	Inflammatory Bowel Diseases	IBD	CA211	0.0778816	3.86556e-14	0.0102944	7.56544
rs395157	5	38867732	0.999057	T	C	Spondylitis	SP	AT342	-4.0787e-05	0.72642	0.00011657	-0.349893	Inflammatory Bowel Diseases	IBD	CA211	0.0913628	2.22222e-20	0.0098759	9.25109
rs4703855	5	71693899	0.98383	T	C	Spondylitis	SP	AT342	8.695e-05	0.49488	0.00012739	0.68255	Inflammatory Bowel Diseases	IBD	CA211	-0.0710611	7.15618e-11	0.0109034	-6.51735
rs56167332	5	158827769	0.972958	A	C	Spondylitis	SP	AT342	-0.00012702	0.30663	0.00012424	-1.02238	Inflammatory Bowel Diseases	IBD	CA211	0.155855	7.16555e-50	0.0104967	14.848
rs2538470	7	148220448	0.999972	G	A	Spondylitis	SP	AT342	-4.1846e-05	0.72607	0.00011944	-0.350352	Inflammatory Bowel Diseases	IBD	CA211	-0.0675599	2.99906e-11	0.0101646	-6.64661
rs6651252	8	129567181	0.98319	C	T	Spondylitis	SP	AT342	-0.00018833	0.27244	0.00017161	-1.09743	Inflammatory Bowel Diseases	IBD	CA211	-0.0908484	9.08232e-10	0.014833	-6.12475
rs10758669	9	4981602	1	A	C	Spondylitis	SP	AT342	4.2252e-05	0.72808	0.00012153	0.347667	Inflammatory Bowel Diseases	IBD	CA211	-0.148762	4.69865e-48	0.0102138	-14.5649
rs10761659	10	64445564	0.999996	G	A	Spondylitis	SP	AT342	0.00014233	0.22012	0.00011608	1.22614	Inflammatory Bowel Diseases	IBD	CA211	0.153811	4.971e-53	0.0100347	15.328
rs11229555	11	58408687	0.999794	T	G	Spondylitis	SP	AT342	0.00025146	0.064109	0.00013582	1.85142	Inflammatory Bowel Diseases	IBD	CA211	-0.0787515	5.22518e-12	0.0114144	-6.89932
rs11230563	11	60776209	0.939092	T	C	Spondylitis	SP	AT342	2.7768e-05	0.81981	0.0001219	0.227793	Inflammatory Bowel Diseases	IBD	CA211	-0.081194	1.7061e-14	0.0105845	-7.67104
rs559928	11	64150370	0.997746	C	T	Spondylitis	SP	AT342	2.6215e-05	0.85876	0.00014732	0.177946	Inflammatory Bowel Diseases	IBD	CA211	0.094388	3.32553e-13	0.0129645	7.28052
rs941823	13	41013977	0.997813	C	T	Spondylitis	SP	AT342	1.8198e-05	0.89093	0.00013272	0.137116	Inflammatory Bowel Diseases	IBD	CA211	0.0830172	6.18793e-13	0.0115361	7.19628
rs1569328	14	75741751	0.991536	T	C	Spondylitis	SP	AT342	5.965e-05	0.6974	0.00015341	0.388827	Inflammatory Bowel Diseases	IBD	CA211	-0.0809722	3.20961e-09	0.0136766	-5.9205
rs7404095	16	23864590	0.991245	C	T	Spondylitis	SP	AT342	1.5368e-05	0.89573	0.00011726	0.131059	Inflammatory Bowel Diseases	IBD	CA211	0.0557396	3.09965e-08	0.0100691	5.53571
rs7236492	18	77220616	0.999881	T	C	Spondylitis	SP	AT342	0.00017953	0.24136	0.00015324	1.17156	Inflammatory Bowel Diseases	IBD	CA211	-0.0802595	1.45451e-08	0.014163	-5.66684
rs259964	20	57824309	0.999904	G	A	Spondylitis	SP	AT342	-0.00012394	0.28699	0.0001164	-1.06478	Inflammatory Bowel Diseases	IBD	CA211	-0.0674584	6.92964e-12	0.00983489	-6.85909
rs6062496	20	62329099	1	A	G	Spondylitis	SP	AT342	0.00035029	0.0025614	0.00011614	3.0161	Inflammatory Bowel Diseases	IBD	CA211	0.123216	2.10807e-33	0.0102312	12.0432
rs17849502	1	183532580	1	T	G	Multiple Sclerosis	MS	CA021	0.0487902	0.205	0.0384952	1.26743	Lupus Erythematosus, Systemic	SLE	CA022	0.81093	3.22899e-58	0.050414	16.0854
rs71624119	5	55440730	0.967962	A	G	Multiple Sclerosis	MS	CA021	-0.116871	2.7e-09	0.0196459	-5.94887	Lupus Erythematosus, Systemic	SLE	CA022	-0.127833	0.000236618	0.0347721	-3.67633
rs1800693	12	6440009	0.928605	C	T	Multiple Sclerosis	MS	CA021	0.134531	6.92e-16	0.0166665	8.07192	Lupus Erythematosus, Systemic	SLE	CA022	0.0582689	0.0549719	0.0303626	1.9191
rs6679677	1	114303808	1	A	C	Lupus Erythematosus, Systemic	SLE	CA022	0.336472	4.54552e-13	0.0464854	7.23824	Arthritis, Rheumatoid	RA	PH379	0.593327	3.1e-149	0.022565	26.2941
rs7731626	5	55444683	0.999382	A	G	Lupus Erythematosus, Systemic	SLE	CA022	-0.116534	0.000184467	0.0311639	-3.73939	Arthritis, Rheumatoid	RA	PH379	-0.198451	7.9e-23	0.021658	-9.16294
rs4239702	20	44749251	0.971657	T	C	Lupus Erythematosus, Systemic	SLE	CA022	0.0676586	0.0220084	0.0295424	2.29022	Arthritis, Rheumatoid	RA	PH379	-0.139262	4.2e-14	0.0174	-8.00356
rs4845604	1	151801680	0.999904	A	G	Demyelinating Autoimmune Diseases, CNS	CNSDD	AT252	7.6896e-05	0.66865	0.00017966	0.428008	Colitis, Ulcerative	UC	CA212	-0.163695	1.19524e-18	0.0185697	-8.81516
rs2816958	1	200101920	0.956874	G	A	Demyelinating Autoimmune Diseases, CNS	CNSDD	AT252	0.00017591	0.37322	0.00019755	0.890458	Colitis, Ulcerative	UC	CA212	0.180824	1.13671e-18	0.0204998	8.82078
rs1517352	2	191931464	0.963291	C	A	Demyelinating Autoimmune Diseases, CNS	CNSDD	AT252	0.0001998	0.12423	0.00012997	1.53728	Colitis, Ulcerative	UC	CA212	0.0777839	2.09992e-09	0.0129859	5.98988
rs395157	5	38867732	0.999305	T	C	Demyelinating Autoimmune Diseases, CNS	CNSDD	AT252	-4.6589e-05	0.71097	0.00012573	-0.370548	Colitis, Ulcerative	UC	CA212	0.0853513	8.76743e-12	0.0125049	6.82541
rs56167332	5	158827769	0.929692	A	C	Demyelinating Autoimmune Diseases, CNS	CNSDD	AT252	-8.8216e-06	0.94751	0.000134	-0.0658328	Colitis, Ulcerative	UC	CA212	0.141368	7.27136e-27	0.0131737	10.7311
rs9271366	6	32586854	1	A	G	Demyelinating Autoimmune Diseases, CNS	CNSDD	AT252	-0.0036597	8.6988e-97	0.00017526	-20.8815	Colitis, Ulcerative	UC	CA212	-0.285188	1.38727e-61	0.0172229	-16.5586
rs4728142	7	128573967	0.986151	A	G	Demyelinating Autoimmune Diseases, CNS	CNSDD	AT252	0.00029005	0.020861	0.00012553	2.3106	Colitis, Ulcerative	UC	CA212	0.0969671	1.9181e-14	0.0126655	7.656
rs2538470	7	148220448	0.931541	G	A	Demyelinating Autoimmune Diseases, CNS	CNSDD	AT252	2.0192e-05	0.87544	0.00012881	0.156758	Colitis, Ulcerative	UC	CA212	-0.0659816	2.71398e-07	0.0128312	-5.1423
rs10758669	9	4981602	0.999989	A	C	Demyelinating Autoimmune Diseases, CNS	CNSDD	AT252	-0.00038215	0.0035377	0.00013102	-2.91673	Colitis, Ulcerative	UC	CA212	-0.143218	1.0375e-28	0.0128828	-11.117
rs10761659	10	64445564	1	G	A	Demyelinating Autoimmune Diseases, CNS	CNSDD	AT252	-4.9806e-05	0.69069	0.00012517	-0.397907	Colitis, Ulcerative	UC	CA212	0.117315	1.49807e-20	0.0126238	9.29316
rs2497318	10	94432000	0.925522	T	C	Demyelinating Autoimmune Diseases, CNS	CNSDD	AT252	0.00029387	0.019402	0.00012571	2.33768	Colitis, Ulcerative	UC	CA212	-0.0714375	1.1464e-08	0.0125164	-5.70751
rs559928	11	64150370	0.920979	C	T	Demyelinating Autoimmune Diseases, CNS	CNSDD	AT252	-0.00012904	0.41657	0.00015884	-0.81239	Colitis, Ulcerative	UC	CA212	0.0883517	6.34097e-08	0.0163345	5.40891
rs941823	13	41013977	0.998899	C	T	Demyelinating Autoimmune Diseases, CNS	CNSDD	AT252	5.1305e-05	0.71999	0.00014312	0.358475	Colitis, Ulcerative	UC	CA212	0.108669	1.39146e-13	0.0146906	7.39717
rs7404095	16	23864590	0.993086	C	T	Demyelinating Autoimmune Diseases, CNS	CNSDD	AT252	0.00020892	0.098444	0.00012643	1.65246	Colitis, Ulcerative	UC	CA212	0.0717686	1.52417e-08	0.0126826	5.65882
rs6062496	20	62329099	1	A	G	Demyelinating Autoimmune Diseases, CNS	CNSDD	AT252	8.7589e-05	0.48424	0.00012522	0.699481	Colitis, Ulcerative	UC	CA212	0.113898	9.13838e-19	0.0128769	8.84515
rs12188300	5	158829527	0.953954	T	A	Psoriasis	PS	AT258	0.004994	7.1287e-41	0.00037299	13.3891	Crohn Disease	CD	PH322	-0.163203	0.103	0.100099	-1.63042
rs28998802	17	26124908	0.986031	A	G	Psoriasis	PS	AT258	0.001806	1.2224e-08	0.00031703	5.69662	Crohn Disease	CD	PH322	-0.114745	0.18	0.085659	-1.33956
rs1800693	12	6440009	0.920446	T	C	Liver Cirrhosis, Biliary	PBC	CA063	-0.194799	1.83513e-09	0.032403	-6.01177	Crohn Disease	CD	PH322	0.001957	0.975	0.06189	0.0316206
rs2111485	2	163110536	0.969261	G	A	Inflammatory Bowel Diseases	IBD	AT575	-0.00062824	0.0013207	0.00019562	-3.21153	Lupus Erythematosus, Systemic	SLE	CA185	-0.136674	2.12497e-08	0.0243996	-5.60149
rs2155219	11	76299194	0.999162	T	G	Multiple Sclerosis	MS	AT459	7.1075e-05	0.53983	0.00011593	0.613085	Asthma	ATH	PH435	0.105671	1.08e-17	0.012338	8.56468
rs17849502	1	183532580	1	G	T	Lupus Erythematosus, Systemic	SLE	CA185	0.767314	1.68157e-75	0.0417322	18.3866	Diabetes Mellitus, Type 1	T1D	CA265	-0.087003	0.0383188	0.0420015	-2.07143
rs2111485	2	163110536	0.99154	A	G	Lupus Erythematosus, Systemic	SLE	CA185	0.136674	2.12497e-08	0.0243996	5.60149	Diabetes Mellitus, Type 1	T1D	CA265	-0.164993	3.81382e-18	0.0189991	-8.68421
rs61839660	10	6094697	0.999544	C	T	Lupus Erythematosus, Systemic	SLE	CA185	0.111341	0.0122317	0.0444407	2.50538	Diabetes Mellitus, Type 1	T1D	CA265	0.471925	2.84401e-39	0.0359943	13.1111
rs6600247	1	25305114	0.901519	C	T	Arthritis, Rheumatoid	RA	AT454	-4.0388e-06	0.959	7.8571e-05	-0.0514032	Spondylitis, Ankylosing	AS	CA064	0.0328332	2.57555e-15	0.00415088	7.90992
rs4129267	1	154426264	0.999981	T	C	Arthritis, Rheumatoid	RA	AT454	1.7076e-06	0.98286	7.9472e-05	0.0214868	Spondylitis, Ankylosing	AS	CA064	-0.0307685	3.32131e-13	0.00422605	-7.28068
rs4409785	11	95311422	0.923364	C	T	Arthritis, Rheumatoid	RA	AT454	0.00038052	0.00023963	0.00010359	3.67333	Spondylitis, Ankylosing	AS	CA064	-0.00682323	0.215267	0.0055061	-1.23921
rs11624293	14	88488821	0.941981	C	T	Arthritis, Rheumatoid	RA	AT454	-1.6248e-05	0.90478	0.00013582	-0.119629	Spondylitis, Ankylosing	AS	CA064	0.0428679	1.49177e-10	0.00669161	6.40621
rs3184504	12	111884608	0.994765	C	T	Psoriasis	PS	AT548	-0.00054702	0.00031128	0.00015171	-3.6057	Inflammatory Bowel Diseases	IBD	OT353	-0.18648	5.04693e-10	0.03	-6.21599
rs7574865	2	191964633	0.980625	G	T	Arthritis, Rheumatoid	RA	AT551	-0.001247	1.983e-06	0.00026224	-4.75519	Multiple Sclerosis	MS	CA318	0.0489802	0.02983	0.0225472	2.17234
rs3093024	6	167532793	0.948729	G	A	Arthritis, Rheumatoid	RA	AT551	-0.0010343	3.0571e-06	0.00022163	-4.66679	Multiple Sclerosis	MS	CA318	0.0229616	0.2336	0.0192771	1.19114
rs4409785	11	95311422	0.917077	C	T	Arthritis, Rheumatoid	RA	AT551	0.00067222	0.020152	0.00028931	2.32353	Multiple Sclerosis	MS	CA318	0.101834	5.626e-06	0.0224306	4.53998
rs6426833	1	20171860	1	G	A	Colitis, Ulcerative	UC	CA011	0.262364	3.93e-35	0.0212144	12.3673	Asthma	ATH	PH435	0.012216	0.301	0.011808	1.03455
rs11209026	1	67705958	0.998541	A	G	Colitis, Ulcerative	UC	CA011	0.553885	5.12e-28	0.0504744	10.9736	Asthma	ATH	PH435	-0.026249	0.306	0.025656	-1.02311
rs4129267	1	154426264	0.957257	T	C	Colitis, Ulcerative	UC	CA011	0.0198026	0.401	0.0235791	0.839837	Asthma	ATH	PH435	0.064627	8.13e-08	0.012048	5.36413
rs7554511	1	200877562	0.957945	A	C	Colitis, Ulcerative	UC	CA011	0.173953	2.04e-13	0.0236795	7.34615	Asthma	ATH	PH435	-0.007948	0.573	0.014085	-0.564288
rs3024505	1	206939904	0.999984	A	G	Colitis, Ulcerative	UC	CA011	0.223144	5.76e-17	0.0266598	8.37004	Asthma	ATH	PH435	0.012911	0.453	0.017195	0.750858
rs4676406	2	241579108	0.999427	G	T	Colitis, Ulcerative	UC	CA011	0.131028	8.32e-11	0.0201746	6.4947	Asthma	ATH	PH435	0.012313	0.317	0.012298	1.00122
rs2155219	11	76299194	0.999998	T	G	Colitis, Ulcerative	UC	CA011	0.113329	6.33e-08	0.020951	5.40922	Asthma	ATH	PH435	0.105671	1.08e-17	0.012338	8.56468
rs11168249	12	48208368	0.976191	C	T	Colitis, Ulcerative	UC	CA011	0.076961	8.19e-05	0.0195394	3.93877	Asthma	ATH	PH435	-0.05039	4.4e-05	0.012334	-4.08545
rs2836878	21	40465534	0.997907	A	G	Colitis, Ulcerative	UC	CA011	0.223144	1.86e-22	0.0228885	9.74916	Asthma	ATH	PH435	0.000174	0.99	0.013858	0.0125559
rs71624119	5	55440730	0.944141	G	A	Neuromyelitis Optica	NMO	CA103	0.4643	0.01343	0.187419	-2.47734	Diabetes Mellitus, Type 1	T1D	CA266	0.105138	5.53245e-05	0.0260765	4.03191
rs2155219	11	76299194	0.998903	C	A	Liver Cirrhosis, Biliary	PBC	CA209	-0.047511	0.1208	0.0306241	-1.55142	Asthma	ATH	PH435	-0.105671	1.08e-17	0.012338	-8.56468
rs911263	14	68753593	1	G	A	Liver Cirrhosis, Biliary	PBC	CA209	-0.227654	9.951e-11	0.0351986	-6.46769	Asthma	ATH	PH435	0.05684	1.06e-05	0.012902	4.40552
rs2816958	1	200101920	0.947867	G	A	Colitis, Ulcerative	UC	AT344	0.0017038	3.2006e-09	0.00028775	5.92111	Liver Cirrhosis, Biliary	PBC	CA209	-0.00697561	0.8799	0.0461668	-0.151096
rs10931468	2	191538562	0.905146	A	C	Colitis, Ulcerative	UC	AT344	-0.00011921	0.65454	0.00026642	-0.447451	Liver Cirrhosis, Biliary	PBC	CA209	0.319907	4.361e-14	0.0423732	7.54975
rs911263	14	68753593	0.999246	T	C	Colitis, Ulcerative	UC	AT344	-2.813e-05	0.88892	0.0002014	-0.139672	Liver Cirrhosis, Biliary	PBC	CA209	0.227654	9.951e-11	0.0351986	6.46769
rs2111485	2	163110536	0.980345	G	A	Spondylitis, Ankylosing	AS	AT141	-1.7166e-05	0.87739	0.00011126	-0.154287	Vitiligo	VIT	CA152	0.287682	2.69e-22	0.03	9.5894
rs4845604	1	151801680	0.999928	G	A	Lupus Erythematosus, Systemic	SLE	CA185	0.0139924	0.671735	0.033019	0.423768	Inflammatory Bowel Diseases	IBD	CA211	0.123592	1.20759e-17	0.0144514	8.55224
rs17849502	1	183532580	1	G	T	Lupus Erythematosus, Systemic	SLE	CA185	0.767314	1.68157e-75	0.0417322	18.3866	Inflammatory Bowel Diseases	IBD	CA211	0.0697222	0.00438867	0.0244744	2.84879
rs395157	5	38867732	0.999505	C	T	Lupus Erythematosus, Systemic	SLE	CA185	0.0277917	0.241588	0.0237327	1.17103	Inflammatory Bowel Diseases	IBD	CA211	-0.0913628	2.22222e-20	0.0098759	-9.25109
rs4703855	5	71693899	0.998656	C	T	Lupus Erythematosus, Systemic	SLE	CA185	-0.0609166	0.018211	0.0257979	-2.3613	Inflammatory Bowel Diseases	IBD	CA211	0.0710611	7.15618e-11	0.0109034	6.51735
rs56167332	5	158827769	0.965552	C	A	Lupus Erythematosus, Systemic	SLE	CA185	0.0113867	0.647587	0.0249097	0.457119	Inflammatory Bowel Diseases	IBD	CA211	-0.155855	7.16555e-50	0.0104967	-14.848
rs2538470	7	148220448	0.999971	A	G	Lupus Erythematosus, Systemic	SLE	CA185	-0.00739089	0.762148	0.0244197	-0.302661	Inflammatory Bowel Diseases	IBD	CA211	0.0675599	2.99906e-11	0.0101646	6.64661
rs6651252	8	129567181	0.999758	T	C	Lupus Erythematosus, Systemic	SLE	CA185	-0.12939	0.000312447	0.0358944	-3.60474	Inflammatory Bowel Diseases	IBD	CA211	0.0908484	9.08232e-10	0.014833	6.12475
rs10758669	9	4981602	1	C	A	Lupus Erythematosus, Systemic	SLE	CA185	-0.0106859	0.691789	0.0269555	-0.396427	Inflammatory Bowel Diseases	IBD	CA211	0.148762	4.69865e-48	0.0102138	14.5649
rs10761659	10	64445564	0.999994	A	G	Lupus Erythematosus, Systemic	SLE	CA185	-0.00500275	0.847802	0.0260663	-0.191924	Inflammatory Bowel Diseases	IBD	CA211	-0.153811	4.971e-53	0.0100347	-15.328
rs11229555	11	58408687	0.999717	G	T	Lupus Erythematosus, Systemic	SLE	CA185	0.00690776	0.816521	0.029772	0.232022	Inflammatory Bowel Diseases	IBD	CA211	0.0787515	5.22518e-12	0.0114144	6.89932
rs11230563	11	60776209	0.901105	C	T	Lupus Erythematosus, Systemic	SLE	CA185	0.0169723	0.534008	0.0272911	0.621899	Inflammatory Bowel Diseases	IBD	CA211	0.081194	1.7061e-14	0.0105845	7.67104
rs559928	11	64150370	0.993879	T	C	Lupus Erythematosus, Systemic	SLE	CA185	0.051318	0.126064	0.0335453	1.52981	Inflammatory Bowel Diseases	IBD	CA211	-0.094388	3.32553e-13	0.0129645	-7.28052
rs941823	13	41013977	0.998185	T	C	Lupus Erythematosus, Systemic	SLE	CA185	-0.0152954	0.609621	0.0299549	-0.510614	Inflammatory Bowel Diseases	IBD	CA211	-0.0830172	6.18793e-13	0.0115361	-7.19628
rs1569328	14	75741751	0.997798	C	T	Lupus Erythematosus, Systemic	SLE	CA185	-0.0787024	0.0261983	0.0353996	-2.22326	Inflammatory Bowel Diseases	IBD	CA211	0.0809722	3.20961e-09	0.0136766	5.9205
rs7404095	16	23864590	0.994702	T	C	Lupus Erythematosus, Systemic	SLE	CA185	0.0215796	0.416357	0.0265511	0.812757	Inflammatory Bowel Diseases	IBD	CA211	-0.0557396	3.09965e-08	0.0100691	-5.53571
rs3853824	17	54880993	0.901731	T	C	Lupus Erythematosus, Systemic	SLE	CA185	-0.0274316	0.312649	0.0271686	-1.00968	Inflammatory Bowel Diseases	IBD	CA211	-0.064031	7.70121e-10	0.0104099	-6.15096
rs7236492	18	77220616	0.999881	C	T	Lupus Erythematosus, Systemic	SLE	CA185	0.0227671	0.520468	0.0354283	0.642625	Inflammatory Bowel Diseases	IBD	CA211	0.0802595	1.45451e-08	0.014163	5.66684
rs259964	20	57824309	0.999094	A	G	Lupus Erythematosus, Systemic	SLE	CA185	-0.0427277	0.103169	0.0262185	-1.62968	Inflammatory Bowel Diseases	IBD	CA211	0.0674584	6.92964e-12	0.00983489	6.85909
rs1800693	12	6440009	0.921326	C	T	Arthritis, Rheumatoid	RA	AT454	0.00015797	0.047522	7.9716e-05	1.98166	Liver Cirrhosis, Biliary	PBC	CA063	0.194799	1.83513e-09	0.032403	6.01177
rs4845604	1	151801680	0.999921	G	A	Lupus Erythematosus, Systemic	SLE	CA185	0.0139924	0.671735	0.033019	0.423768	Colitis, Ulcerative	UC	CA212	0.163695	1.19524e-18	0.0185697	8.81516
rs17849502	1	183532580	1	G	T	Lupus Erythematosus, Systemic	SLE	CA185	0.767314	1.68157e-75	0.0417322	18.3866	Colitis, Ulcerative	UC	CA212	0.0586391	0.0571098	0.0308226	1.90247
rs2816958	1	200101920	0.952786	A	G	Lupus Erythematosus, Systemic	SLE	CA185	0.0102086	0.779071	0.0363905	0.280529	Colitis, Ulcerative	UC	CA212	-0.180824	1.13671e-18	0.0204998	-8.82078
rs395157	5	38867732	0.999722	C	T	Lupus Erythematosus, Systemic	SLE	CA185	0.0277917	0.241588	0.0237327	1.17103	Colitis, Ulcerative	UC	CA212	-0.0853513	8.76743e-12	0.0125049	-6.82541
rs56167332	5	158827769	0.920114	C	A	Lupus Erythematosus, Systemic	SLE	CA185	0.0113867	0.647587	0.0249097	0.457119	Colitis, Ulcerative	UC	CA212	-0.141368	7.27136e-27	0.0131737	-10.7311
rs2538470	7	148220448	0.988107	A	G	Lupus Erythematosus, Systemic	SLE	CA185	-0.00739089	0.762148	0.0244197	-0.302661	Colitis, Ulcerative	UC	CA212	0.0659816	2.71398e-07	0.0128312	5.1423
rs10758669	9	4981602	0.999942	C	A	Lupus Erythematosus, Systemic	SLE	CA185	-0.0106859	0.691789	0.0269555	-0.396427	Colitis, Ulcerative	UC	CA212	0.143218	1.0375e-28	0.0128828	11.117
rs10761659	10	64445564	0.999999	A	G	Lupus Erythematosus, Systemic	SLE	CA185	-0.00500275	0.847802	0.0260663	-0.191924	Colitis, Ulcerative	UC	CA212	-0.117315	1.49807e-20	0.0126238	-9.29316
rs2497318	10	94432000	0.959213	C	T	Lupus Erythematosus, Systemic	SLE	CA185	-0.00213015	0.935127	0.0261701	-0.0813963	Colitis, Ulcerative	UC	CA212	0.0714375	1.1464e-08	0.0125164	5.70751
rs11229555	11	58408687	0.938734	G	T	Lupus Erythematosus, Systemic	SLE	CA185	0.00690776	0.816521	0.029772	0.232022	Colitis, Ulcerative	UC	CA212	0.0823351	1.21469e-08	0.0144507	5.69765
rs11230563	11	60776209	0.913407	C	T	Lupus Erythematosus, Systemic	SLE	CA185	0.0169723	0.534008	0.0272911	0.621899	Colitis, Ulcerative	UC	CA212	0.0750666	1.90297e-08	0.0133556	5.6206
rs11168249	12	48208368	0.984309	T	C	Lupus Erythematosus, Systemic	SLE	CA185	-8.7645e-05	0.997285	0.0257603	-0.00340233	Colitis, Ulcerative	UC	CA212	-0.062427	7.40219e-07	0.0126102	-4.9505
rs941823	13	41013977	0.997643	T	C	Lupus Erythematosus, Systemic	SLE	CA185	-0.0152954	0.609621	0.0299549	-0.510614	Colitis, Ulcerative	UC	CA212	-0.108669	1.39146e-13	0.0146906	-7.39717
rs7404095	16	23864590	0.995488	T	C	Lupus Erythematosus, Systemic	SLE	CA185	0.0215796	0.416357	0.0265511	0.812757	Colitis, Ulcerative	UC	CA212	-0.0717686	1.52417e-08	0.0126826	-5.65882
rs12188300	5	158829527	0.938594	T	A	Psoriasis	PS	AT258	0.004994	7.1287e-41	0.00037299	13.3891	Arthritis, Rheumatoid	RA	AT551	0.00062755	0.093314	0.00037395	1.67817
rs28998802	17	26124908	0.960025	A	G	Psoriasis	PS	AT258	0.001806	1.2224e-08	0.00031703	5.69662	Arthritis, Rheumatoid	RA	AT551	2.5756e-05	0.93547	0.00031811	0.0809657
rs4409785	11	95311422	0.927009	C	T	Inflammatory Bowel Diseases	IBD	AT210	0.00026353	0.69914	0.00068187	0.386481	Celiac Disease	CeD	CA395	0.103459	1.252e-05	0.0236789	4.36923
rs7517847	1	67681669	1	T	G	Crohn Disease	CD	CA210	0.335814	1.37722e-159	0.0124758	26.9173	Asthma	ATH	PH435	-0.013926	0.246	0.01201	-1.15953
rs4845604	1	151801680	0.988229	A	G	Crohn Disease	CD	CA210	-0.0912898	1.39357e-07	0.0173354	-5.26609	Asthma	ATH	PH435	-0.03423	0.0459	0.017146	-1.99638
rs10800309	1	161472158	0.975693	A	G	Crohn Disease	CD	CA210	0.0904086	8.47872e-13	0.0126389	7.15319	Asthma	ATH	PH435	-0.00136	0.913	0.012509	-0.108722
rs13407913	2	25097644	0.995948	A	G	Crohn Disease	CD	CA210	-0.114508	9.63641e-22	0.0119519	-9.58074	Asthma	ATH	PH435	0.004982	0.676	0.011923	0.417848
rs2538470	7	148220448	0.997169	A	G	Crohn Disease	CD	CA210	0.0749643	1.04598e-09	0.0122847	6.10223	Asthma	ATH	PH435	0.005747	0.64	0.012295	0.467426
rs6651252	8	129567181	0.999972	T	C	Crohn Disease	CD	CA210	0.149029	3.86009e-16	0.0183017	8.1429	Asthma	ATH	PH435	-0.015107	0.375	0.017045	-0.886301
rs10758669	9	4981602	1	A	C	Crohn Disease	CD	CA210	-0.14975	4.18463e-34	0.012299	-12.1757	Asthma	ATH	PH435	-0.022437	0.0767	0.012675	-1.77018
rs11229555	11	58408687	0.913023	T	G	Crohn Disease	CD	CA210	-0.0678674	9.93202e-07	0.0138704	-4.89298	Asthma	ATH	PH435	0.012933	0.352	0.01389	0.931102
rs2155219	11	76299194	1	T	G	Crohn Disease	CD	CA210	0.172686	6.47391e-46	0.0121402	14.2243	Asthma	ATH	PH435	0.105671	1.08e-17	0.012338	8.56468
rs11616188	12	6502742	0.994396	A	G	Crohn Disease	CD	CA210	0.0764578	2.1912e-09	0.0127793	5.98296	Asthma	ATH	PH435	-0.032129	0.0367	0.015382	-2.08874
rs1569328	14	75741751	0.999559	T	C	Crohn Disease	CD	CA210	-0.109215	6.47381e-11	0.0167191	-6.53237	Asthma	ATH	PH435	0.002711	0.87	0.016569	0.163619
rs3853824	17	54880993	0.949237	T	C	Crohn Disease	CD	CA210	-0.0813612	1.17319e-10	0.0126283	-6.44276	Asthma	ATH	PH435	-0.038948	0.00142	0.01221	-3.18984
rs7236492	18	77220616	0.999951	T	C	Crohn Disease	CD	CA210	-0.0996611	9.09447e-09	0.017342	-5.74681	Asthma	ATH	PH435	-0.017873	0.302	0.017309	-1.03258
rs11879191	19	10512911	0.999703	A	G	Crohn Disease	CD	CA210	-0.143008	4.81162e-20	0.0155984	-9.16814	Asthma	ATH	PH435	-0.022505	0.126	0.014692	-1.53179
rs259964	20	57824309	0.997417	A	G	Crohn Disease	CD	CA210	0.0713342	2.08239e-09	0.0119064	5.99125	Asthma	ATH	PH435	0.001573	0.895	0.011909	0.132085
rs7731626	5	55444683	0.974907	G	A	Neuromyelitis Optica	NMO	CA103	0.2277	0.1231	0.147529	-1.54342	Arthritis, Rheumatoid	RA	PH380	0.18633	7.3e-24	0.018449	10.0997
rs1800693	12	6440009	0.927785	C	T	Diabetes Mellitus, Type 1	T1D	AT280	0.00030161	0.079935	0.00017224	1.7511	Liver Cirrhosis, Biliary	PBC	CA063	0.194799	1.83513e-09	0.032403	6.01177
rs10761659	10	64445564	0.944314	G	A	Crohn Disease	CD	AT487	0.00068624	3.3791e-07	0.00013453	5.10102	Celiac Disease	CeD	CA395	-0.0207825	0.2681	0.0187657	-1.10747
rs4409785	11	95311422	0.931534	C	T	Crohn Disease	CD	AT487	-9.9058e-05	0.57709	0.00017764	-0.557633	Celiac Disease	CeD	CA395	0.103459	1.252e-05	0.0236789	4.36923
rs6679677	1	114303808	1	A	C	Diabetes Mellitus, Type 1	T1D	AT280	0.002662	1.5849e-21	0.00027934	9.52961	Arthritis, Rheumatoid	RA	PH379	0.593327	3.1e-149	0.022565	26.2941
rs7731626	5	55444683	0.998682	A	G	Diabetes Mellitus, Type 1	T1D	AT280	-4.4583e-05	0.79823	0.0001744	-0.255636	Arthritis, Rheumatoid	RA	PH379	-0.198451	7.9e-23	0.021658	-9.16294
rs4239702	20	44749251	0.95377	C	T	Diabetes Mellitus, Type 1	T1D	AT280	0.00016314	0.38964	0.00018964	0.860262	Arthritis, Rheumatoid	RA	PH379	0.139262	4.2e-14	0.0174	8.00356
rs3184504	12	111884608	0.984753	C	T	Demyelinating Autoimmune Diseases, CNS	CNSDD	AT252	-0.00021694	0.082021	0.00012475	-1.739	Cholangitis, Sclerosing	PSC	PH317	-0.18648	5.05e-10	0.03	-6.216
rs7517847	1	67681669	0.997255	T	G	Crohn Disease	CD	CA210	0.335814	1.37722e-159	0.0124758	26.9173	Narcolepsy	NL	GA049	-0.001361	0.2257	0.001123	-1.21193
rs4845604	1	151801680	0.971619	A	G	Crohn Disease	CD	CA210	-0.0912898	1.39357e-07	0.0173354	-5.26609	Narcolepsy	NL	GA049	-0.001511	0.3569	0.00164	-0.921341
rs10800309	1	161472158	0.991895	A	G	Crohn Disease	CD	CA210	0.0904086	8.47872e-13	0.0126389	7.15319	Narcolepsy	NL	GA049	-0.001463	0.2218	0.001197	-1.22222
rs13407913	2	25097644	0.995661	A	G	Crohn Disease	CD	CA210	-0.114508	9.63641e-22	0.0119519	-9.58074	Narcolepsy	NL	GA049	-0.0001009	0.9285	0.001124	-0.0897687
rs925255	2	28614794	0.980083	T	C	Crohn Disease	CD	CA210	-0.100044	1.07238e-16	0.0120586	-8.29648	Narcolepsy	NL	GA049	0.0008021	0.4763	0.001126	0.712345
rs2538470	7	148220448	0.997221	A	G	Crohn Disease	CD	CA210	0.0749643	1.04598e-09	0.0122847	6.10223	Narcolepsy	NL	GA049	0.0001284	0.9115	0.001154	0.111265
rs6651252	8	129567181	0.999978	T	C	Crohn Disease	CD	CA210	0.149029	3.86009e-16	0.0183017	8.1429	Narcolepsy	NL	GA049	-0.001962	0.2355	0.001654	-1.18622
rs10758669	9	4981602	1	A	C	Crohn Disease	CD	CA210	-0.14975	4.18463e-34	0.012299	-12.1757	Narcolepsy	NL	GA049	-4.213e-06	0.9971	0.001171	-0.00359778
rs10748781	10	101283330	0.99935	A	C	Crohn Disease	CD	CA210	-0.183963	1.57008e-51	0.0121813	-15.102	Narcolepsy	NL	GA049	-0.0007989	0.484	0.001142	-0.699562
rs1569328	14	75741751	0.999993	T	C	Crohn Disease	CD	CA210	-0.109215	6.47381e-11	0.0167191	-6.53237	Narcolepsy	NL	GA049	-0.004037	0.00644	0.001482	-2.72402
rs3853824	17	54880993	0.922771	T	C	Crohn Disease	CD	CA210	-0.0813612	1.17319e-10	0.0126283	-6.44276	Narcolepsy	NL	GA049	0.001243	0.2902	0.001176	1.05697
rs7236492	18	77220616	0.999788	T	C	Crohn Disease	CD	CA210	-0.0996611	9.09447e-09	0.017342	-5.74681	Narcolepsy	NL	GA049	-0.000337	0.8209	0.001489	-0.226326
rs259964	20	57824309	0.99736	A	G	Crohn Disease	CD	CA210	0.0713342	2.08239e-09	0.0119064	5.99125	Narcolepsy	NL	GA049	-0.0004328	0.7005	0.001125	-0.384711
rs6062496	20	62329099	0.999928	A	G	Crohn Disease	CD	CA210	0.120078	3.81584e-22	0.0124099	9.67597	Narcolepsy	NL	GA049	0.0006186	0.5816	0.001122	0.551337
rs6426833	1	20171860	1	G	A	Colitis, Ulcerative	UC	CA011	0.262364	3.93e-35	0.0212144	12.3673	Neuromyelitis Optica	NMO	CA101	-0.0059	0.9573	0.110163	-0.0535568
rs11209026	1	67705958	0.998105	A	G	Colitis, Ulcerative	UC	CA011	0.553885	5.12e-28	0.0504744	10.9736	Neuromyelitis Optica	NMO	CA101	-0.5194	0.04983	0.264457	1.96403
rs3024505	1	206939904	0.999998	A	G	Colitis, Ulcerative	UC	CA011	0.223144	5.76e-17	0.0266598	8.37004	Neuromyelitis Optica	NMO	CA101	-0.1754	0.2823	0.163041	1.0758
rs4676406	2	241579108	0.999266	G	T	Colitis, Ulcerative	UC	CA011	0.131028	8.32e-11	0.0201746	6.4947	Neuromyelitis Optica	NMO	CA101	0.0763	0.5013	0.113421	-0.672713
rs10758669	9	4981602	0.989089	C	A	Colitis, Ulcerative	UC	CA011	0.14842	8.52e-13	0.0207507	7.15252	Neuromyelitis Optica	NMO	CA101	0.1264	0.2765	0.116084	-1.08887
rs2836878	21	40465534	0.997945	A	G	Colitis, Ulcerative	UC	CA011	0.223144	1.86e-22	0.0228885	9.74916	Neuromyelitis Optica	NMO	CA101	0.0641	0.5918	0.119496	0.536419
rs3184504	12	111884608	0.985565	C	T	Colitis, Ulcerative	UC	BE104	-0.000182658	0.322864	0.000184766	-0.988591	Inflammatory Bowel Diseases	IBD	OT353	-0.18648	5.04693e-10	0.03	-6.21599
rs4845604	1	151801680	0.999949	G	A	Neuromyelitis Optica	NMO	CA101	0.0289	0.8588	0.162403	-0.177952	Colitis, Ulcerative	UC	CA212	0.163695	1.19524e-18	0.0185697	8.81516
rs2816958	1	200101920	0.94891	G	A	Neuromyelitis Optica	NMO	CA101	0.0218	0.8993	0.172222	-0.126581	Colitis, Ulcerative	UC	CA212	0.180824	1.13671e-18	0.0204998	8.82078
rs2666218	2	9402988	0.980421	G	A	Neuromyelitis Optica	NMO	CA101	-0.0474	0.7061	0.125657	-0.377217	Colitis, Ulcerative	UC	CA212	0.0607263	1.04552e-05	0.0137778	4.40754
rs1517352	2	191931464	0.964634	C	A	Neuromyelitis Optica	NMO	CA101	-0.2151	0.05196	0.110534	-1.94601	Colitis, Ulcerative	UC	CA212	0.0777839	2.09992e-09	0.0129859	5.98988
rs395157	5	38867732	0.999428	C	T	Neuromyelitis Optica	NMO	CA101	-0.1037	0.346	0.109984	-0.942864	Colitis, Ulcerative	UC	CA212	-0.0853513	8.76743e-12	0.0125049	-6.82541
rs56167332	5	158827769	0.965367	C	A	Neuromyelitis Optica	NMO	CA101	-0.177	0.1238	0.114902	-1.54044	Colitis, Ulcerative	UC	CA212	-0.141368	7.27136e-27	0.0131737	-10.7311
rs4728142	7	128573967	0.979995	G	A	Neuromyelitis Optica	NMO	CA101	-0.0192	0.8607	0.109381	-0.175533	Colitis, Ulcerative	UC	CA212	-0.0969671	1.9181e-14	0.0126655	-7.656
rs2538470	7	148220448	0.993322	G	A	Neuromyelitis Optica	NMO	CA101	-0.1169	0.2995	0.11261	-1.0381	Colitis, Ulcerative	UC	CA212	-0.0659816	2.71398e-07	0.0128312	-5.1423
rs10758669	9	4981602	0.999967	C	A	Neuromyelitis Optica	NMO	CA101	0.1264	0.2765	0.116084	-1.08887	Colitis, Ulcerative	UC	CA212	0.143218	1.0375e-28	0.0128828	11.117
rs10761659	10	64445564	1	G	A	Neuromyelitis Optica	NMO	CA101	0.0289	0.7921	0.10961	-0.263662	Colitis, Ulcerative	UC	CA212	0.117315	1.49807e-20	0.0126238	9.29316
rs2497318	10	94432000	0.977993	C	T	Neuromyelitis Optica	NMO	CA101	-0.126	0.2426	0.10776	-1.16927	Colitis, Ulcerative	UC	CA212	0.0714375	1.1464e-08	0.0125164	5.70751
rs11229555	11	58408687	0.910846	G	T	Neuromyelitis Optica	NMO	CA101	-0.0777	0.5412	0.127121	-0.611229	Colitis, Ulcerative	UC	CA212	0.0823351	1.21469e-08	0.0144507	5.69765
rs11230563	11	60776209	0.93905	C	T	Neuromyelitis Optica	NMO	CA101	-0.1108	0.3239	0.112258	-0.987008	Colitis, Ulcerative	UC	CA212	0.0750666	1.90297e-08	0.0133556	5.6206
rs559928	11	64150370	0.951717	C	T	Neuromyelitis Optica	NMO	CA101	0.1338	0.3459	0.141879	-0.943059	Colitis, Ulcerative	UC	CA212	0.0883517	6.34097e-08	0.0163345	5.40891
rs11168249	12	48208368	0.99073	C	T	Neuromyelitis Optica	NMO	CA101	-0.0498	0.6465	0.108548	-0.458782	Colitis, Ulcerative	UC	CA212	0.062427	7.40219e-07	0.0126102	4.9505
rs941823	13	41013977	0.998633	C	T	Neuromyelitis Optica	NMO	CA101	0.0393	0.7624	0.129951	-0.302421	Colitis, Ulcerative	UC	CA212	0.108669	1.39146e-13	0.0146906	7.39717
rs7404095	16	23864590	0.99461	C	T	Neuromyelitis Optica	NMO	CA101	0.1336	0.2353	0.112496	-1.1876	Colitis, Ulcerative	UC	CA212	0.0717686	1.52417e-08	0.0126826	5.65882
rs259964	20	57824309	0.907697	G	A	Neuromyelitis Optica	NMO	CA101	-0.0746	0.4899	0.107999	-0.690747	Colitis, Ulcerative	UC	CA212	-0.0569393	4.46447e-06	0.0124091	-4.5885
rs6062496	20	62329099	0.999999	G	A	Neuromyelitis Optica	NMO	CA101	-0.1025	0.3537	0.110463	-0.927909	Colitis, Ulcerative	UC	CA212	-0.113898	9.13838e-19	0.0128769	-8.84515
rs4409785	11	95311422	0.917674	C	T	Arthritis, Rheumatoid	RA	AT454	0.00038052	0.00023963	0.00010359	3.67333	Liver Cirrhosis, Biliary	PBC	CA209	0.0215301	0.5946	0.0404563	0.532182
rs911263	14	68753593	0.999946	T	C	Arthritis, Rheumatoid	RA	AT454	0.00010258	0.23676	8.6705e-05	1.18309	Liver Cirrhosis, Biliary	PBC	CA209	0.227654	9.951e-11	0.0351986	6.46769
rs6426833	1	20171860	1	G	A	Colitis, Ulcerative	UC	CA011	0.262364	3.93e-35	0.0212144	12.3673	Lupus Erythematosus, Systemic	SLE	CA022	0.0487902	0.0660187	0.026541	1.8383
rs11209026	1	67705958	0.998683	A	G	Colitis, Ulcerative	UC	CA011	0.553885	5.12e-28	0.0504744	10.9736	Lupus Erythematosus, Systemic	SLE	CA022	-0.040822	0.529874	0.0649826	-0.628198
rs3024505	1	206939904	0.999999	A	G	Colitis, Ulcerative	UC	CA011	0.223144	5.76e-17	0.0266598	8.37004	Lupus Erythematosus, Systemic	SLE	CA022	0.122218	0.00221457	0.0399425	3.05984
rs4676406	2	241579108	0.999628	G	T	Colitis, Ulcerative	UC	CA011	0.131028	8.32e-11	0.0201746	6.4947	Lupus Erythematosus, Systemic	SLE	CA022	-0.040822	0.206508	0.0323157	-1.26323
rs10758669	9	4981602	0.999324	C	A	Colitis, Ulcerative	UC	CA011	0.14842	8.52e-13	0.0207507	7.15252	Lupus Erythematosus, Systemic	SLE	CA022	0.0861777	0.00163792	0.0273661	3.14907
rs2836878	21	40465534	0.997971	A	G	Colitis, Ulcerative	UC	CA011	0.223144	1.86e-22	0.0228885	9.74916	Lupus Erythematosus, Systemic	SLE	CA022	-0.0202027	0.517569	0.0312205	-0.647097
rs6426833	1	20171860	1	A	G	Arthritis, Rheumatoid	RA	AT551	5.2494e-07	0.99809	0.00021889	0.00239819	Colitis, Ulcerative	UC	CA011	-0.262364	3.93e-35	0.0212144	-12.3673
rs11209026	1	67705958	0.998638	A	G	Arthritis, Rheumatoid	RA	AT551	0.00026671	0.54215	0.00043754	0.609567	Colitis, Ulcerative	UC	CA011	0.553885	5.12e-28	0.0504744	10.9736
rs3024505	1	206939904	0.999974	A	G	Arthritis, Rheumatoid	RA	AT551	0.00028921	0.33842	0.00030211	0.9573	Colitis, Ulcerative	UC	CA011	0.223144	5.76e-17	0.0266598	8.37004
rs4676406	2	241579108	0.999213	T	G	Arthritis, Rheumatoid	RA	AT551	-0.00017903	0.41444	0.00021937	-0.81611	Colitis, Ulcerative	UC	CA011	-0.131028	8.32e-11	0.0201746	-6.4947
rs10758669	9	4981602	0.988293	A	C	Arthritis, Rheumatoid	RA	AT551	0.00018425	0.4219	0.00022942	0.803112	Colitis, Ulcerative	UC	CA011	-0.14842	8.52e-13	0.0207507	-7.15252
rs2836878	21	40465534	0.998384	A	G	Arthritis, Rheumatoid	RA	AT551	0.00013603	0.58163	0.00024687	0.551019	Colitis, Ulcerative	UC	CA011	0.223144	1.86e-22	0.0228885	9.74916
rs3806308	1	20142866	0.991757	A	T	Colitis, Ulcerative	UC	CA175	-0.356675	9.816e-08	0.0669	-5.33146	Cholangitis, Sclerosing	PSC	PH317	-0.050693	0.0844	0.03	-1.68977
rs3184504	12	111884608	0.99974	A	T	Colitis, Ulcerative	UC	CA175	-0.0100503	0.8942	0.0755705	-0.132993	Cholangitis, Sclerosing	PSC	PH317	0.18648	5.05e-10	0.03	6.216
rs2836878	21	40465534	0.999999	A	T	Colitis, Ulcerative	UC	CA175	-0.223144	0.002151	0.0727129	-3.06883	Cholangitis, Sclerosing	PSC	PH317	-0.298622	8.93e-14	0.041	-7.28346
rs4845604	1	151801680	0.999928	A	G	Spondylitis, Ankylosing	AS	AT141	0.00013995	0.37093	0.00015641	0.894764	Colitis, Ulcerative	UC	CA212	-0.163695	1.19524e-18	0.0185697	-8.81516
rs2816958	1	200101920	0.954691	G	A	Spondylitis, Ankylosing	AS	AT141	0.00010314	0.5487	0.00017199	0.599686	Colitis, Ulcerative	UC	CA212	0.180824	1.13671e-18	0.0204998	8.82078
rs2666218	2	9402988	0.933502	G	A	Spondylitis, Ankylosing	AS	AT141	1.2097e-05	0.92012	0.00012063	0.100282	Colitis, Ulcerative	UC	CA212	0.0607263	1.04552e-05	0.0137778	4.40754
rs1517352	2	191931464	0.954568	C	A	Spondylitis, Ankylosing	AS	AT141	0.00010198	0.36757	0.00011318	0.901043	Colitis, Ulcerative	UC	CA212	0.0777839	2.09992e-09	0.0129859	5.98988
rs395157	5	38867732	0.999876	T	C	Spondylitis, Ankylosing	AS	AT141	0.00018308	0.094462	0.00010947	1.67242	Colitis, Ulcerative	UC	CA212	0.0853513	8.76743e-12	0.0125049	6.82541
rs56167332	5	158827769	0.931401	A	C	Spondylitis, Ankylosing	AS	AT141	-1.9093e-05	0.87002	0.00011668	-0.163636	Colitis, Ulcerative	UC	CA212	0.141368	7.27136e-27	0.0131737	10.7311
rs4728142	7	128573967	0.981725	A	G	Spondylitis, Ankylosing	AS	AT141	1.269e-05	0.90757	0.0001093	0.116102	Colitis, Ulcerative	UC	CA212	0.0969671	1.9181e-14	0.0126655	7.656
rs2538470	7	148220448	0.988237	G	A	Spondylitis, Ankylosing	AS	AT141	-4.6199e-06	0.96714	0.00011215	-0.0411939	Colitis, Ulcerative	UC	CA212	-0.0659816	2.71398e-07	0.0128312	-5.1423
rs10758669	9	4981602	0.999944	A	C	Spondylitis, Ankylosing	AS	AT141	-0.0001155	0.31133	0.00011408	-1.01245	Colitis, Ulcerative	UC	CA212	-0.143218	1.0375e-28	0.0128828	-11.117
rs10761659	10	64445564	1	G	A	Spondylitis, Ankylosing	AS	AT141	0.00016409	0.13202	0.00010894	1.50624	Colitis, Ulcerative	UC	CA212	0.117315	1.49807e-20	0.0126238	9.29316
rs2497318	10	94432000	0.958011	T	C	Spondylitis, Ankylosing	AS	AT141	-0.00012432	0.25586	0.00010941	-1.13628	Colitis, Ulcerative	UC	CA212	-0.0714375	1.1464e-08	0.0125164	-5.70751
rs11230563	11	60776209	0.937766	T	C	Spondylitis, Ankylosing	AS	AT141	0.00020859	0.068385	0.00011446	1.82238	Colitis, Ulcerative	UC	CA212	-0.0750666	1.90297e-08	0.0133556	-5.6206
rs559928	11	64150370	0.910554	C	T	Spondylitis, Ankylosing	AS	AT141	5.7604e-05	0.67708	0.00013832	0.416455	Colitis, Ulcerative	UC	CA212	0.0883517	6.34097e-08	0.0163345	5.40891
rs11168249	12	48208368	0.959197	C	T	Spondylitis, Ankylosing	AS	AT141	-8.2541e-06	0.93981	0.00010931	-0.0755109	Colitis, Ulcerative	UC	CA212	0.062427	7.40219e-07	0.0126102	4.9505
rs941823	13	41013977	0.999058	C	T	Spondylitis, Ankylosing	AS	AT141	0.00014708	0.2378	0.00012459	1.18051	Colitis, Ulcerative	UC	CA212	0.108669	1.39146e-13	0.0146906	7.39717
rs7404095	16	23864590	0.991575	C	T	Spondylitis, Ankylosing	AS	AT141	9.656e-05	0.38035	0.00011007	0.87726	Colitis, Ulcerative	UC	CA212	0.0717686	1.52417e-08	0.0126826	5.65882
rs6062496	20	62329099	1	A	G	Spondylitis, Ankylosing	AS	AT141	-6.9393e-06	0.94925	0.00010902	-0.0636516	Colitis, Ulcerative	UC	CA212	0.113898	9.13838e-19	0.0128769	8.84515
rs911263	14	68753593	0.99995	T	C	Spondylitis, Ankylosing	AS	AT141	0.00014175	0.23916	0.00012042	1.17713	Liver Cirrhosis, Biliary	PBC	CA209	0.227654	9.951e-11	0.0351986	6.46769
rs4845604	1	151801680	0.99995	A	G	Colitis, Ulcerative	UC	CA212	-0.163695	1.19524e-18	0.0185697	-8.81516	Inflammatory Bowel Diseases	IBD	OT353	0.0198026	0.666939	0.048	0.412555
rs2816958	1	200101920	0.949297	A	G	Colitis, Ulcerative	UC	CA212	-0.180824	1.13671e-18	0.0204998	-8.82078	Inflammatory Bowel Diseases	IBD	OT353	0.00399202	0.936501	0.046	0.0867831
rs2666218	2	9402988	0.98238	A	G	Colitis, Ulcerative	UC	CA212	-0.0607263	1.04552e-05	0.0137778	-4.40754	Inflammatory Bowel Diseases	IBD	OT353	-0.0009995	0.975921	0.032	-0.0312344
rs1517352	2	191931464	0.967325	A	C	Colitis, Ulcerative	UC	CA212	-0.0777839	2.09992e-09	0.0129859	-5.98988	Inflammatory Bowel Diseases	IBD	OT353	-0.0276152	0.381795	0.032	-0.862974
rs395157	5	38867732	0.999843	T	C	Colitis, Ulcerative	UC	CA212	0.0853513	8.76743e-12	0.0125049	6.82541	Inflammatory Bowel Diseases	IBD	OT353	0.0610951	0.0794868	0.035	1.74557
rs56167332	5	158827769	0.928974	A	C	Colitis, Ulcerative	UC	CA212	0.141368	7.27136e-27	0.0131737	10.7311	Inflammatory Bowel Diseases	IBD	OT353	-0.0168571	0.635912	0.036	-0.468253
rs4728142	7	128573967	0.997933	A	G	Colitis, Ulcerative	UC	CA212	0.0969671	1.9181e-14	0.0126655	7.656	Inflammatory Bowel Diseases	IBD	OT353	0.119559	0.000327052	0.034	3.51645
rs2538470	7	148220448	0.992982	A	G	Colitis, Ulcerative	UC	CA212	0.0659816	2.71398e-07	0.0128312	5.1423	Inflammatory Bowel Diseases	IBD	OT353	0.0129162	0.71309	0.035	0.369035
rs10758669	9	4981602	0.99987	A	C	Colitis, Ulcerative	UC	CA212	-0.143218	1.0375e-28	0.0128828	-11.117	Inflammatory Bowel Diseases	IBD	OT353	-0.0573251	0.104203	0.036	-1.59236
rs10761659	10	64445564	1	A	G	Colitis, Ulcerative	UC	CA212	-0.117315	1.49807e-20	0.0126238	-9.29316	Inflammatory Bowel Diseases	IBD	OT353	-0.0392207	0.210295	0.031	-1.26518
rs2497318	10	94432000	0.920811	T	C	Colitis, Ulcerative	UC	CA212	-0.0714375	1.1464e-08	0.0125164	-5.70751	Inflammatory Bowel Diseases	IBD	OT353	-0.08158	0.00467711	0.029	-2.8131
rs694739	11	64097233	0.975028	A	G	Colitis, Ulcerative	UC	CA212	0.052725	4.27753e-05	0.012885	4.09195	Inflammatory Bowel Diseases	IBD	OT353	0.147558	1.2895e-06	0.031	4.75992
rs3184504	12	111884608	0.999766	T	C	Colitis, Ulcerative	UC	CA212	0.053406	1.86891e-05	0.012478	4.28001	Inflammatory Bowel Diseases	IBD	OT353	0.18648	5.04693e-10	0.03	6.21599
rs941823	13	41013977	0.998382	T	C	Colitis, Ulcerative	UC	CA212	-0.108669	1.39146e-13	0.0146906	-7.39717	Inflammatory Bowel Diseases	IBD	OT353	0.00299551	0.932187	0.037	0.0809597
rs7404095	16	23864590	0.998526	T	C	Colitis, Ulcerative	UC	CA212	-0.0717686	1.52417e-08	0.0126826	-5.65882	Inflammatory Bowel Diseases	IBD	OT353	-0.0592119	0.0529483	0.031	-1.91006
rs259964	20	57824309	0.960889	A	G	Colitis, Ulcerative	UC	CA212	0.0569393	4.46447e-06	0.0124091	4.5885	Inflammatory Bowel Diseases	IBD	OT353	0.0834216	0.012859	0.034	2.45358
rs11209026	1	67705958	1	A	G	Colitis, Ulcerative	UC	CA011	0.553885	5.12e-28	0.0504744	10.9736	Lupus Erythematosus, Systemic	SLE	DB815	0.0100503	0.9487	0.156171	0.0643546
rs3024505	1	206939904	1	A	G	Colitis, Ulcerative	UC	CA011	0.223144	5.76e-17	0.0266598	8.37004	Lupus Erythematosus, Systemic	SLE	DB815	0.131028	0.3178	0.131099	0.99946
rs2310173	2	102663628	0.924503	T	G	Colitis, Ulcerative	UC	CA011	0.113329	8.44e-08	0.0211534	5.35746	Lupus Erythematosus, Systemic	SLE	DB815	-0.0676586	0.4762	0.0949354	-0.712681
rs4676406	2	241579108	0.999809	G	T	Colitis, Ulcerative	UC	CA011	0.131028	8.32e-11	0.0201746	6.4947	Lupus Erythematosus, Systemic	SLE	DB815	0.0943107	0.3011	0.0911582	1.03458
rs4728142	7	128573967	0.926756	A	G	Colitis, Ulcerative	UC	CA011	0.0953102	1.68e-06	0.0199038	4.78854	Lupus Erythematosus, Systemic	SLE	DB815	0.494296	7.296e-07	0.0991899	4.98333
rs10758669	9	4981602	0.992057	C	A	Colitis, Ulcerative	UC	CA011	0.14842	8.52e-13	0.0207507	7.15252	Lupus Erythematosus, Systemic	SLE	DB815	0.0582689	0.5212	0.0908025	0.641711
rs941823	13	41013977	0.975154	T	C	Colitis, Ulcerative	UC	CA011	0.122218	3.93e-07	0.024095	5.07232	Lupus Erythematosus, Systemic	SLE	DB815	-0.150823	0.1617	0.107703	-1.40035
rs2836878	21	40465534	1	A	G	Colitis, Ulcerative	UC	CA011	0.223144	1.86e-22	0.0228885	9.74916	Lupus Erythematosus, Systemic	SLE	DB815	0.0202027	0.8349	0.0969082	0.208473
rs4845604	1	151801680	0.999911	A	G	Demyelinating Autoimmune Diseases, CNS	CNSDD	AT252	7.6896e-05	0.66865	0.00017966	0.428008	Inflammatory Bowel Diseases	IBD	CA211	-0.123592	1.20759e-17	0.0144514	-8.55224
rs10800309	1	161472158	0.931841	G	A	Demyelinating Autoimmune Diseases, CNS	CNSDD	AT252	6.2314e-05	0.64192	0.000134	0.46503	Inflammatory Bowel Diseases	IBD	CA211	-0.132111	6.15533e-37	0.010405	-12.6969
rs2816958	1	200101920	0.901509	G	A	Demyelinating Autoimmune Diseases, CNS	CNSDD	AT252	0.00017591	0.37322	0.00019755	0.890458	Inflammatory Bowel Diseases	IBD	CA211	0.0990023	3.64148e-10	0.0157932	6.26867
rs1517352	2	191931464	0.988161	C	A	Demyelinating Autoimmune Diseases, CNS	CNSDD	AT252	0.0001998	0.12423	0.00012997	1.53728	Inflammatory Bowel Diseases	IBD	CA211	0.0778816	3.86556e-14	0.0102944	7.56544
rs395157	5	38867732	0.998604	T	C	Demyelinating Autoimmune Diseases, CNS	CNSDD	AT252	-4.6589e-05	0.71097	0.00012573	-0.370548	Inflammatory Bowel Diseases	IBD	CA211	0.0913628	2.22222e-20	0.0098759	9.25109
rs4703855	5	71693899	0.982732	T	C	Demyelinating Autoimmune Diseases, CNS	CNSDD	AT252	-4.2948e-05	0.75459	0.00013739	-0.312599	Inflammatory Bowel Diseases	IBD	CA211	-0.0710611	7.15618e-11	0.0109034	-6.51735
rs56167332	5	158827769	0.969974	A	C	Demyelinating Autoimmune Diseases, CNS	CNSDD	AT252	-8.8216e-06	0.94751	0.000134	-0.0658328	Inflammatory Bowel Diseases	IBD	CA211	0.155855	7.16555e-50	0.0104967	14.848
rs9271366	6	32586854	0.999999	A	G	Demyelinating Autoimmune Diseases, CNS	CNSDD	AT252	-0.0036597	8.6988e-97	0.00017526	-20.8815	Inflammatory Bowel Diseases	IBD	CA211	-0.136233	1.87202e-21	0.0143223	-9.51193
rs2538470	7	148220448	0.999808	G	A	Demyelinating Autoimmune Diseases, CNS	CNSDD	AT252	2.0192e-05	0.87544	0.00012881	0.156758	Inflammatory Bowel Diseases	IBD	CA211	-0.0675599	2.99906e-11	0.0101646	-6.64661
rs6651252	8	129567181	0.972199	C	T	Demyelinating Autoimmune Diseases, CNS	CNSDD	AT252	0.00015704	0.39612	0.00018507	0.848544	Inflammatory Bowel Diseases	IBD	CA211	-0.0908484	9.08232e-10	0.014833	-6.12475
rs10758669	9	4981602	1	A	C	Demyelinating Autoimmune Diseases, CNS	CNSDD	AT252	-0.00038215	0.0035377	0.00013102	-2.91673	Inflammatory Bowel Diseases	IBD	CA211	-0.148762	4.69865e-48	0.0102138	-14.5649
rs10761659	10	64445564	0.999996	G	A	Demyelinating Autoimmune Diseases, CNS	CNSDD	AT252	-4.9806e-05	0.69069	0.00012517	-0.397907	Inflammatory Bowel Diseases	IBD	CA211	0.153811	4.971e-53	0.0100347	15.328
rs11229555	11	58408687	0.999639	T	G	Demyelinating Autoimmune Diseases, CNS	CNSDD	AT252	-0.00012357	0.39877	0.00014644	-0.843827	Inflammatory Bowel Diseases	IBD	CA211	-0.0787515	5.22518e-12	0.0114144	-6.89932
rs559928	11	64150370	0.997	C	T	Demyelinating Autoimmune Diseases, CNS	CNSDD	AT252	-0.00012904	0.41657	0.00015884	-0.81239	Inflammatory Bowel Diseases	IBD	CA211	0.094388	3.32553e-13	0.0129645	7.28052
rs941823	13	41013977	0.998254	C	T	Demyelinating Autoimmune Diseases, CNS	CNSDD	AT252	5.1305e-05	0.71999	0.00014312	0.358475	Inflammatory Bowel Diseases	IBD	CA211	0.0830172	6.18793e-13	0.0115361	7.19628
rs1569328	14	75741751	0.996526	T	C	Demyelinating Autoimmune Diseases, CNS	CNSDD	AT252	0.00022281	0.17802	0.00016543	1.34685	Inflammatory Bowel Diseases	IBD	CA211	-0.0809722	3.20961e-09	0.0136766	-5.9205
rs7404095	16	23864590	0.992006	C	T	Demyelinating Autoimmune Diseases, CNS	CNSDD	AT252	0.00020892	0.098444	0.00012643	1.65246	Inflammatory Bowel Diseases	IBD	CA211	0.0557396	3.09965e-08	0.0100691	5.53571
rs3853824	17	54880993	0.910755	C	T	Demyelinating Autoimmune Diseases, CNS	CNSDD	AT252	0.0001702	0.19547	0.00013147	1.29459	Inflammatory Bowel Diseases	IBD	CA211	0.064031	7.70121e-10	0.0104099	6.15096
rs7236492	18	77220616	0.999819	T	C	Demyelinating Autoimmune Diseases, CNS	CNSDD	AT252	-5.1522e-05	0.75512	0.00016519	-0.311895	Inflammatory Bowel Diseases	IBD	CA211	-0.0802595	1.45451e-08	0.014163	-5.66684
rs259964	20	57824309	0.999892	G	A	Demyelinating Autoimmune Diseases, CNS	CNSDD	AT252	0.00013067	0.29776	0.00012549	1.04128	Inflammatory Bowel Diseases	IBD	CA211	-0.0674584	6.92964e-12	0.00983489	-6.85909
rs6062496	20	62329099	1	A	G	Demyelinating Autoimmune Diseases, CNS	CNSDD	AT252	8.7589e-05	0.48424	0.00012522	0.699481	Inflammatory Bowel Diseases	IBD	CA211	0.123216	2.10807e-33	0.0102312	12.0432
rs2111485	2	163110536	0.997134	G	A	Colitis, Ulcerative	UC	AT344	-0.00052253	0.0049831	0.00018608	-2.80809	Vitiligo	VIT	CA152	0.287682	2.69e-22	0.03	9.5894
rs2111485	2	163110536	0.958814	G	A	Psoriasis	PS	AT548	0.00065106	2.7867e-05	0.00015537	4.19038	Lupus Erythematosus, Systemic	SLE	CA185	-0.136674	2.12497e-08	0.0243996	-5.60149
rs7556897	2	228660112	0.999715	G	A	Liver Cirrhosis, Biliary	PBC	CA209	-0.170907	2.247e-07	0.0330086	-5.17765	Celiac Disease	CeD	CA395	0.0492953	0.01105	0.0193976	2.54131
rs4409785	11	95311422	0.953972	G	A	Liver Cirrhosis, Biliary	PBC	CA209	-0.0215301	0.5946	0.0404563	-0.532182	Celiac Disease	CeD	CA395	-0.103459	1.252e-05	0.0236789	-4.36923
rs911263	14	68753593	0.966476	G	A	Liver Cirrhosis, Biliary	PBC	CA209	-0.227654	9.951e-11	0.0351986	-6.46769	Celiac Disease	CeD	CA395	-0.0126801	0.5311	0.0202448	-0.626337
rs1569328	14	75741751	0.932966	A	G	Liver Cirrhosis, Biliary	PBC	CA209	-0.157941	0.00018	0.0421677	-3.74555	Celiac Disease	CeD	CA395	0.0719257	0.004284	0.0251777	2.85673
rs4845604	1	151801680	0.999976	A	G	Crohn Disease	CD	AT487	-0.00037044	0.05531	0.0001933	-1.9164	Inflammatory Bowel Diseases	IBD	CA211	-0.123592	1.20759e-17	0.0144514	-8.55224
rs2816958	1	200101920	0.903752	G	A	Crohn Disease	CD	AT487	0.00029077	0.17129	0.00021254	1.36807	Inflammatory Bowel Diseases	IBD	CA211	0.0990023	3.64148e-10	0.0157932	6.26867
rs1517352	2	191931464	0.962677	C	A	Crohn Disease	CD	AT487	0.00025695	0.065969	0.00013975	1.83864	Inflammatory Bowel Diseases	IBD	CA211	0.0778816	3.86556e-14	0.0102944	7.56544
rs3774937	4	103434253	0.963155	C	T	Crohn Disease	CD	AT487	0.00032107	0.022471	0.00014068	2.28227	Inflammatory Bowel Diseases	IBD	CA211	0.0463274	1.0667e-05	0.0105213	4.40319
rs395157	5	38867732	0.999182	T	C	Crohn Disease	CD	AT487	0.00032661	0.015682	0.00013517	2.41629	Inflammatory Bowel Diseases	IBD	CA211	0.0913628	2.22222e-20	0.0098759	9.25109
rs4703855	5	71693899	0.977759	T	C	Crohn Disease	CD	AT487	-0.0001596	0.27995	0.00014772	-1.08042	Inflammatory Bowel Diseases	IBD	CA211	-0.0710611	7.15618e-11	0.0109034	-6.51735
rs56167332	5	158827769	0.996867	A	C	Crohn Disease	CD	AT487	0.00083135	7.9053e-09	0.00014407	5.77046	Inflammatory Bowel Diseases	IBD	CA211	0.155855	7.16555e-50	0.0104967	14.848
rs2538470	7	148220448	0.999978	G	A	Crohn Disease	CD	AT487	-0.00012352	0.37238	0.00013847	-0.892034	Inflammatory Bowel Diseases	IBD	CA211	-0.0675599	2.99906e-11	0.0101646	-6.64661
rs6651252	8	129567181	0.970844	C	T	Crohn Disease	CD	AT487	-0.00053973	0.006689	0.00019902	-2.71194	Inflammatory Bowel Diseases	IBD	CA211	-0.0908484	9.08232e-10	0.014833	-6.12475
rs10758669	9	4981602	1	A	C	Crohn Disease	CD	AT487	-0.00053608	0.00014114	0.00014084	-3.80631	Inflammatory Bowel Diseases	IBD	CA211	-0.148762	4.69865e-48	0.0102138	-14.5649
rs10761659	10	64445564	1	G	A	Crohn Disease	CD	AT487	0.00068624	3.3791e-07	0.00013453	5.10102	Inflammatory Bowel Diseases	IBD	CA211	0.153811	4.971e-53	0.0100347	15.328
rs11229555	11	58408687	0.999268	T	G	Crohn Disease	CD	AT487	-0.00015003	0.3406	0.00015743	-0.952995	Inflammatory Bowel Diseases	IBD	CA211	-0.0787515	5.22518e-12	0.0114144	-6.89932
rs11230563	11	60776209	0.963361	T	C	Crohn Disease	CD	AT487	0.00014185	0.31542	0.0001413	1.00389	Inflammatory Bowel Diseases	IBD	CA211	-0.081194	1.7061e-14	0.0105845	-7.67104
rs559928	11	64150370	0.997847	C	T	Crohn Disease	CD	AT487	0.00033136	0.052316	0.00017076	1.9405	Inflammatory Bowel Diseases	IBD	CA211	0.094388	3.32553e-13	0.0129645	7.28052
rs941823	13	41013977	0.999881	C	T	Crohn Disease	CD	AT487	0.00037772	0.014094	0.00015386	2.45496	Inflammatory Bowel Diseases	IBD	CA211	0.0830172	6.18793e-13	0.0115361	7.19628
rs1569328	14	75741751	0.998336	T	C	Crohn Disease	CD	AT487	-0.00033833	0.057175	0.00017789	-1.90191	Inflammatory Bowel Diseases	IBD	CA211	-0.0809722	3.20961e-09	0.0136766	-5.9205
rs7404095	16	23864590	0.986748	C	T	Crohn Disease	CD	AT487	0.00034382	0.011429	0.00013593	2.52939	Inflammatory Bowel Diseases	IBD	CA211	0.0557396	3.09965e-08	0.0100691	5.53571
rs7236492	18	77220616	0.999972	T	C	Crohn Disease	CD	AT487	-0.00038273	0.031164	0.0001776	-2.15501	Inflammatory Bowel Diseases	IBD	CA211	-0.0802595	1.45451e-08	0.014163	-5.66684
rs259964	20	57824309	0.999937	G	A	Crohn Disease	CD	AT487	-0.00021019	0.11924	0.00013491	-1.558	Inflammatory Bowel Diseases	IBD	CA211	-0.0674584	6.92964e-12	0.00983489	-6.85909
rs6062496	20	62329099	1	A	G	Crohn Disease	CD	AT487	0.00027553	0.040681	0.00013462	2.04672	Inflammatory Bowel Diseases	IBD	CA211	0.123216	2.10807e-33	0.0102312	12.0432
rs2111485	2	163110536	0.974232	G	A	Arthritis, Rheumatoid	RA	AT454	-3.4109e-05	0.67012	8.007e-05	-0.42599	Vitiligo	VIT	CA152	0.287682	2.69e-22	0.03	9.5894
rs2111485	2	163110536	0.985281	G	A	Diabetes Mellitus, Type 1	T1D	AT280	0.00027147	0.11676	0.00017307	1.56856	Vitiligo	VIT	CA152	0.287682	2.69e-22	0.03	9.5894
rs7731626	5	55444683	0.993688	A	G	Narcolepsy	NL	GA049	-0.0004781	0.6779	0.001151	-0.415378	Arthritis, Rheumatoid	RA	PH380	-0.18633	7.3e-24	0.018449	-10.0997
rs7517847	1	67681669	0.997652	G	T	Inflammatory Bowel Diseases	IBD	AT210	-0.0016369	0.0015834	0.00051819	-3.15888	Crohn Disease	CD	CA210	-0.335814	1.37722e-159	0.0124758	-26.9173
rs4845604	1	151801680	0.954182	A	G	Inflammatory Bowel Diseases	IBD	AT210	-0.00050795	0.49313	0.00074118	-0.685326	Crohn Disease	CD	CA210	-0.0912898	1.39357e-07	0.0173354	-5.26609
rs13407913	2	25097644	0.995745	G	A	Inflammatory Bowel Diseases	IBD	AT210	0.00087839	0.089841	0.00051784	1.69626	Crohn Disease	CD	CA210	0.114508	9.63641e-22	0.0119519	9.58074
rs2538470	7	148220448	0.999864	G	A	Inflammatory Bowel Diseases	IBD	AT210	-0.0001287	0.8087	0.00053157	-0.242113	Crohn Disease	CD	CA210	-0.0749643	1.04598e-09	0.0122847	-6.10223
rs6651252	8	129567181	0.999975	C	T	Inflammatory Bowel Diseases	IBD	AT210	-0.00031559	0.67951	0.00076391	-0.413125	Crohn Disease	CD	CA210	-0.149029	3.86009e-16	0.0183017	-8.1429
rs10758669	9	4981602	0.999999	A	C	Inflammatory Bowel Diseases	IBD	AT210	-0.00056861	0.2929	0.00054062	-1.05177	Crohn Disease	CD	CA210	-0.14975	4.18463e-34	0.012299	-12.1757
rs61839660	10	6094697	0.918504	T	C	Inflammatory Bowel Diseases	IBD	AT210	0.0019957	0.02082	0.00086348	2.31123	Crohn Disease	CD	CA210	0.148159	3.19236e-13	0.0203346	7.28604
rs10748781	10	101283330	0.999799	A	C	Inflammatory Bowel Diseases	IBD	AT210	-0.0011169	0.032721	0.00052303	-2.13544	Crohn Disease	CD	CA210	-0.183963	1.57008e-51	0.0121813	-15.102
rs11229555	11	58408687	0.969223	T	G	Inflammatory Bowel Diseases	IBD	AT210	0.0010989	0.068993	0.00060432	1.81841	Crohn Disease	CD	CA210	-0.0678674	9.93202e-07	0.0138704	-4.89298
rs1569328	14	75741751	0.999932	T	C	Inflammatory Bowel Diseases	IBD	AT210	-0.00094863	0.16462	0.00068262	-1.38969	Crohn Disease	CD	CA210	-0.109215	6.47381e-11	0.0167191	-6.53237
rs3853824	17	54880993	0.939783	C	T	Inflammatory Bowel Diseases	IBD	AT210	0.00031166	0.56564	0.00054251	0.574478	Crohn Disease	CD	CA210	0.0813612	1.17319e-10	0.0126283	6.44276
rs7236492	18	77220616	0.999659	T	C	Inflammatory Bowel Diseases	IBD	AT210	-2.3371e-05	0.97264	0.00068151	-0.034293	Crohn Disease	CD	CA210	-0.0996611	9.09447e-09	0.017342	-5.74681
rs259964	20	57824309	0.997422	G	A	Inflammatory Bowel Diseases	IBD	AT210	-0.00034002	0.51118	0.00051753	-0.657005	Crohn Disease	CD	CA210	-0.0713342	2.08239e-09	0.0119064	-5.99125
rs6062496	20	62329099	0.999952	A	G	Inflammatory Bowel Diseases	IBD	AT210	0.00075259	0.14501	0.00051639	1.45741	Crohn Disease	CD	CA210	0.120078	3.81584e-22	0.0124099	9.67597
rs231804	2	204708646	0.967997	C	T	Multiple Sclerosis	MS	CA318	0.0313048	0.09685	0.0188547	1.66032	Arthritis, Rheumatoid	RA	CA391	-0.127833	4.35716e-08	0.0233455	-5.47573
rs6457617	6	32663851	1	T	C	Multiple Sclerosis	MS	CA318	-0.359966	8.232e-100	0.0169739	-21.207	Arthritis, Rheumatoid	RA	CA391	0.854415	8.88572e-285	0.0236928	36.0622
rs6933404	6	137959235	0.999998	C	T	Multiple Sclerosis	MS	CA318	-0.091896	2.221e-05	0.0216663	-4.24143	Arthritis, Rheumatoid	RA	CA391	0.207014	4.69546e-12	0.0299392	6.91449
rs3118470	10	6101713	0.994687	C	T	Multiple Sclerosis	MS	CA318	0.115736	2.046e-09	0.0193084	5.99411	Arthritis, Rheumatoid	RA	CA391	0.122218	9.18882e-07	0.0249004	4.90826
rs2111485	2	163110536	0.981365	A	G	Arthritis, Rheumatoid	RA	CA104	-0.0236781	0.2113	0.0189425	-1.25	Vitiligo	VIT	CA152	-0.287682	2.69e-22	0.03	-9.5894
rs71624119	5	55440730	0.999511	A	G	Arthritis, Rheumatoid	RA	CA104	-0.206532	5.591e-20	0.022567	-9.15196	Vitiligo	VIT	CA152	-0.0202027	0.493	0.03	-0.673424
rs72928038	6	90976768	0.995778	A	G	Arthritis, Rheumatoid	RA	CA104	0.120623	8.232e-07	0.0244683	4.92979	Vitiligo	VIT	CA152	0.239017	1.42e-11	0.04	5.97542
rs6651252	8	129567181	0.981177	C	T	Arthritis, Rheumatoid	RA	CA104	-0.120361	2.029e-05	0.0282427	-4.26168	Vitiligo	VIT	CA152	-0.150823	0.000906	0.04	-3.77057
rs694739	11	64097233	0.992962	G	A	Arthritis, Rheumatoid	RA	CA104	-0.0599623	0.001659	0.0190639	-3.14533	Vitiligo	VIT	CA152	-0.139262	6.46e-06	0.03	-4.64207
rs4409785	11	95311422	1	C	T	Arthritis, Rheumatoid	RA	CA104	0.0511683	0.03414	0.0241541	2.11841	Vitiligo	VIT	CA152	0.314811	7.2e-20	0.03	10.4937
rs9979383	21	36715761	0.935289	C	T	Arthritis, Rheumatoid	RA	CA104	-0.0970617	5.229e-07	0.0193438	-5.01771	Vitiligo	VIT	CA152	-0.0202027	0.394	0.03	-0.673424
rs3806308	1	20142866	0.951196	A	T	Colitis, Ulcerative	UC	CA175	-0.356675	9.816e-08	0.0669	-5.33146	Arthritis, Rheumatoid	RA	PH380	0	0.77	0.012822	0
rs4129267	1	154426264	0.969881	A	T	Colitis, Ulcerative	UC	CA175	0.0676586	0.2664	0.0608763	1.11141	Arthritis, Rheumatoid	RA	PH380	0.083382	3.5e-09	0.013793	6.04524
rs7574865	2	191964633	0.999989	A	T	Colitis, Ulcerative	UC	CA175	0.0198026	0.7454	0.0609849	0.324714	Arthritis, Rheumatoid	RA	PH380	0.131028	4.6e-18	0.01343	9.75637
rs231804	2	204708646	1	A	T	Colitis, Ulcerative	UC	CA175	0.0295588	0.6236	0.0602307	0.49076	Arthritis, Rheumatoid	RA	PH380	-0.131028	3.7e-20	0.01343	-9.75637
rs26232	5	102596720	0.973508	A	T	Colitis, Ulcerative	UC	CA175	-0.127833	0.05675	0.0670933	-1.90531	Arthritis, Rheumatoid	RA	PH380	0.083382	4.4e-09	0.013943	5.98021
rs6457617	6	32663851	1	A	T	Colitis, Ulcerative	UC	CA175	0.122218	0.05005	0.0623681	1.95962	Arthritis, Rheumatoid	RA	PH380	-0.760806	1e-250	0.014309	-53.1698
rs10488631	7	128594183	0.999972	G	T	Colitis, Ulcerative	UC	CA175	0.300105	0.002405	0.098871	3.03531	Arthritis, Rheumatoid	RA	PH380	-0.162519	1.3e-11	0.020897	-7.77715
rs4409785	11	95311422	0.996667	G	T	Colitis, Ulcerative	UC	CA175	0.113329	0.1471	0.0781636	1.44989	Arthritis, Rheumatoid	RA	PH380	-0.105361	3e-08	0.019742	-5.3369
rs653178	12	112007756	0.995684	G	T	Colitis, Ulcerative	UC	CA175	-0.0100503	0.8716	0.0621819	-0.161628	Arthritis, Rheumatoid	RA	PH380	0.083382	5.5e-07	0.013793	6.04524
rs9979383	21	36715761	0.986598	G	T	Colitis, Ulcerative	UC	CA175	0.0953102	0.1378	0.0642219	1.48408	Arthritis, Rheumatoid	RA	PH380	-0.086178	1.7e-09	0.014046	-6.13541
rs4845604	1	151801680	0.993064	A	G	Inflammatory Bowel Diseases	IBD	AT575	-0.0012333	7.4698e-06	0.00027531	-4.47968	Arthritis, Juvenile	JIA	CA138	0.229523	0.001248	0.071111	3.22768
rs2111485	2	163110536	0.958241	G	A	Inflammatory Bowel Diseases	IBD	AT210	-0.0014269	0.0068309	0.00052751	-2.70497	Psoriasis	PS	AT258	0.0013323	2.3364e-09	0.00022307	5.97256
rs3806308	1	20142866	0.94184	T	C	Psoriasis	PS	AT548	0.00016531	0.28939	0.00015603	1.05948	Colitis, Ulcerative	UC	CA175	0.356675	9.816e-08	0.0669	5.33146
rs10758669	9	4981602	0.992635	C	A	Colitis, Ulcerative	UC	CA011	0.14842	8.52e-13	0.0207507	7.15252	Liver Cirrhosis, Biliary	PBC	PH368	0.04688	0.62	0.09454	0.495875
rs2155219	11	76299194	0.998539	T	G	Colitis, Ulcerative	UC	CA011	0.113329	6.33e-08	0.020951	5.40922	Liver Cirrhosis, Biliary	PBC	PH368	-0.21567	0.022	0.09416	-2.29046
rs3024505	1	206939904	0.999968	A	G	Inflammatory Bowel Diseases	IBD	AT575	0.0019978	4.1733e-14	0.00026441	7.55569	Liver Cirrhosis, Biliary	PBC	CA063	0.126721	0.00307531	0.0428095	2.96011
rs1800693	12	6440009	0.930091	C	T	Inflammatory Bowel Diseases	IBD	AT575	0.00025751	0.18599	0.00019471	1.32253	Liver Cirrhosis, Biliary	PBC	CA063	0.194799	1.83513e-09	0.032403	6.01177
rs3184504	12	111884608	0.993802	C	T	Arthritis, Rheumatoid	RA	AT454	-0.00030393	0.00010168	7.82e-05	-3.88657	Inflammatory Bowel Diseases	IBD	OT353	-0.18648	5.04693e-10	0.03	-6.21599
rs3184504	12	111884608	0.990236	T	C	Lupus Erythematosus, Systemic	SLE	CA176	-0.120775	0.101089	0.0736566	-1.63971	Cholangitis, Sclerosing	PSC	PH317	0.18648	5.05e-10	0.03	6.216
rs71624119	5	55440730	0.999792	A	G	Arthritis, Rheumatoid	RA	CA104	-0.206532	5.591e-20	0.022567	-9.15196	Celiac Disease	CeD	CA395	-0.0549843	0.01148	0.0217507	-2.52793
rs72928038	6	90976768	0.99463	A	G	Arthritis, Rheumatoid	RA	CA104	0.120623	8.232e-07	0.0244683	4.92979	Celiac Disease	CeD	CA395	0.121332	8.372e-07	0.0246221	4.92777
rs4409785	11	95311422	0.993496	C	T	Arthritis, Rheumatoid	RA	CA104	0.0511683	0.03414	0.0241541	2.11841	Celiac Disease	CeD	CA395	0.103459	1.252e-05	0.0236789	4.36923
rs3806308	1	20142866	0.991688	A	T	Colitis, Ulcerative	UC	CA175	-0.356675	9.816e-08	0.0669	-5.33146	Inflammatory Bowel Diseases	IBD	OT353	-0.0506931	0.084353	0.03	-1.68977
rs3184504	12	111884608	0.999739	A	T	Colitis, Ulcerative	UC	CA175	-0.0100503	0.8942	0.0755705	-0.132993	Inflammatory Bowel Diseases	IBD	OT353	-0.18648	5.04693e-10	0.03	-6.21599
rs2836878	21	40465534	0.999999	A	T	Colitis, Ulcerative	UC	CA175	-0.223144	0.002151	0.0727129	-3.06883	Inflammatory Bowel Diseases	IBD	OT353	-0.298622	8.93341e-14	0.041	-7.28346
rs4409785	11	95311422	0.978332	C	T	Neuromyelitis Optica	NMO	CA103	0.14	0.4401	0.181256	-0.772387	Celiac Disease	CeD	CA395	0.103459	1.252e-05	0.0236789	4.36923
rs3024505	1	206939904	0.992399	A	G	Crohn Disease	CD	AT487	0.00089918	1.2764e-06	0.00018565	4.84342	Lupus Erythematosus, Systemic	SLE	DB815	0.131028	0.3178	0.131099	0.99946
rs4728142	7	128573967	0.96435	A	G	Crohn Disease	CD	AT487	0.00042905	0.001476	0.00013495	3.17933	Lupus Erythematosus, Systemic	SLE	DB815	0.494296	7.296e-07	0.0991899	4.98333
rs6426833	1	20171860	0.953511	A	G	Inflammatory Bowel Diseases	IBD	CA211	0.124193	3.06132e-36	0.00987955	12.5707	Arthritis, Rheumatoid	RA	CA391	0.0202027	0.331417	0.0208004	0.971264
rs11465804	1	67702526	1	T	G	Inflammatory Bowel Diseases	IBD	CA211	0.627173	2.41787e-153	0.0237759	26.3785	Arthritis, Rheumatoid	RA	CA391	0.0202027	0.690693	0.0507714	0.397915
rs4845604	1	151801680	0.999948	A	G	Inflammatory Bowel Diseases	IBD	CA211	-0.123592	1.20759e-17	0.0144514	-8.55224	Arthritis, Rheumatoid	RA	CA391	0.0295588	0.428415	0.0373261	0.791907
rs7608910	2	61204856	0.960731	A	G	Inflammatory Bowel Diseases	IBD	CA211	-0.126444	2.59936e-36	0.0100484	-12.5835	Arthritis, Rheumatoid	RA	CA391	0.0512933	0.533066	0.0822888	0.623333
rs1517352	2	191931464	0.987098	A	C	Inflammatory Bowel Diseases	IBD	CA211	-0.0778816	3.86556e-14	0.0102944	-7.56544	Arthritis, Rheumatoid	RA	CA391	0.0676586	0.00394625	0.0234728	2.88243
rs3774937	4	103434253	0.924466	T	C	Inflammatory Bowel Diseases	IBD	CA211	-0.0463274	1.0667e-05	0.0105213	-4.40319	Arthritis, Rheumatoid	RA	CA391	0.0202027	0.424425	0.0252923	0.798768
rs395157	5	38867732	0.999004	T	C	Inflammatory Bowel Diseases	IBD	CA211	0.0913628	2.22222e-20	0.0098759	9.25109	Arthritis, Rheumatoid	RA	CA391	-0.0100503	0.756039	0.0323488	-0.310686
rs4703855	5	71693899	0.995291	T	C	Inflammatory Bowel Diseases	IBD	CA211	-0.0710611	7.15618e-11	0.0109034	-6.51735	Arthritis, Rheumatoid	RA	CA391	-0.0202027	0.342763	0.0212947	-0.94872
rs6457617	6	32663851	1	T	C	Inflammatory Bowel Diseases	IBD	CA211	-0.0252655	0.0144617	0.0103311	-2.44558	Arthritis, Rheumatoid	RA	CA391	0.854415	8.88572e-285	0.0236928	36.0622
rs12718244	7	50175654	0.990693	A	G	Inflammatory Bowel Diseases	IBD	CA211	0.0761709	3.35254e-14	0.0100437	7.58392	Arthritis, Rheumatoid	RA	CA391	0.00995033	0.602768	0.0191197	0.520424
rs4728142	7	128573967	0.907027	A	G	Inflammatory Bowel Diseases	IBD	CA211	0.0507346	5.5085e-07	0.0101313	5.0077	Arthritis, Rheumatoid	RA	CA391	0.113329	1.07964e-05	0.0257531	4.40058
rs6651252	8	129567181	0.999704	T	C	Inflammatory Bowel Diseases	IBD	CA211	0.0908484	9.08232e-10	0.014833	6.12475	Arthritis, Rheumatoid	RA	CA391	0.127833	0.000215756	0.0345513	3.69982
rs10758669	9	4981602	1	A	C	Inflammatory Bowel Diseases	IBD	CA211	-0.148762	4.69865e-48	0.0102138	-14.5649	Arthritis, Rheumatoid	RA	CA391	-0.0295588	0.343262	0.0311887	-0.94774
rs10761659	10	64445564	0.999999	A	G	Inflammatory Bowel Diseases	IBD	CA211	-0.153811	4.971e-53	0.0100347	-15.328	Arthritis, Rheumatoid	RA	CA391	0.0582689	0.0246815	0.0259394	2.24635
rs11229555	11	58408687	0.999041	T	G	Inflammatory Bowel Diseases	IBD	CA211	-0.0787515	5.22518e-12	0.0114144	-6.89932	Arthritis, Rheumatoid	RA	CA391	0.0198026	0.493913	0.028947	0.684098
rs11230563	11	60776209	0.999568	T	C	Inflammatory Bowel Diseases	IBD	CA211	-0.081194	1.7061e-14	0.0105845	-7.67104	Arthritis, Rheumatoid	RA	CA391	0.0198026	0.527286	0.0313256	0.632154
rs559928	11	64150370	0.996996	T	C	Inflammatory Bowel Diseases	IBD	CA211	-0.094388	3.32553e-13	0.0129645	-7.28052	Arthritis, Rheumatoid	RA	CA391	-0.0100503	0.679888	0.0243576	-0.412616
rs2155219	11	76299194	1	T	G	Inflammatory Bowel Diseases	IBD	CA211	0.145313	8.70953e-48	0.0100059	14.5227	Arthritis, Rheumatoid	RA	CA391	-0.0618754	0.0179852	0.0261528	-2.36592
rs941823	13	41013977	0.981751	T	C	Inflammatory Bowel Diseases	IBD	CA211	-0.0830172	6.18793e-13	0.0115361	-7.19628	Arthritis, Rheumatoid	RA	CA391	-0.040822	0.175272	0.0301168	-1.35546
rs7404095	16	23864590	0.999751	T	C	Inflammatory Bowel Diseases	IBD	CA211	-0.0557396	3.09965e-08	0.0100691	-5.53571	Arthritis, Rheumatoid	RA	CA391	-0.0304592	0.713953	0.0830965	-0.366552
rs3853824	17	54880993	0.999975	T	C	Inflammatory Bowel Diseases	IBD	CA211	-0.064031	7.70121e-10	0.0104099	-6.15096	Arthritis, Rheumatoid	RA	CA391	-0.0100503	0.736743	0.0298966	-0.33617
rs7236492	18	77220616	0.999973	T	C	Inflammatory Bowel Diseases	IBD	CA211	-0.0802595	1.45451e-08	0.014163	-5.66684	Arthritis, Rheumatoid	RA	CA391	0.0861777	0.0174218	0.0362444	2.37768
rs11879191	19	10512911	0.997585	A	G	Inflammatory Bowel Diseases	IBD	CA211	-0.116849	5.27208e-20	0.0127589	-9.15827	Arthritis, Rheumatoid	RA	CA391	-0.0304592	0.269353	0.027576	-1.10455
rs259964	20	57824309	0.999958	A	G	Inflammatory Bowel Diseases	IBD	CA211	0.0674584	6.92964e-12	0.00983489	6.85909	Arthritis, Rheumatoid	RA	CA391	0.0295588	0.166997	0.0213897	1.38192
rs9979383	21	36715761	0.926525	T	C	Inflammatory Bowel Diseases	IBD	CA211	-0.0319035	0.00234669	0.0104861	-3.04244	Arthritis, Rheumatoid	RA	CA391	0.116534	4.94305e-06	0.0255154	4.56719
rs3024505	1	206939904	0.999969	A	G	Inflammatory Bowel Diseases	IBD	AT575	0.0019978	4.1733e-14	0.00026441	7.55569	Colitis, Ulcerative	UC	CA175	0.165514	0.05886	0.0876056	1.88931
rs2076756	16	50756881	0.974848	G	A	Inflammatory Bowel Diseases	IBD	AT575	0.001279	6.4298e-09	0.00022032	5.80519	Colitis, Ulcerative	UC	CA175	0.113329	0.1011	0.0691199	1.6396
rs2836878	21	40465534	0.999996	A	G	Inflammatory Bowel Diseases	IBD	AT575	-0.0017116	2.1974e-15	0.00021584	-7.92995	Colitis, Ulcerative	UC	CA175	-0.223144	0.002151	0.0727129	-3.06883
rs71624119	5	55440730	0.95975	A	G	Arthritis, Rheumatoid	RA	AT551	-0.001572	1.0008e-09	0.00025731	-6.10936	Multiple Sclerosis	MS	CA021	-0.116871	2.7e-09	0.0196459	-5.94887
rs2104286	10	6099045	0.990698	C	T	Arthritis, Rheumatoid	RA	AT551	-0.00063485	0.0095536	0.00024497	-2.59154	Multiple Sclerosis	MS	CA021	-0.18983	7.61e-23	0.0192926	-9.83948
rs1800693	12	6440009	0.974601	C	T	Arthritis, Rheumatoid	RA	AT551	-0.00019825	0.37331	0.00022268	-0.890291	Multiple Sclerosis	MS	CA021	0.134531	6.92e-16	0.0166665	8.07192
rs71624119	5	55440730	0.998893	A	G	Multiple Sclerosis	MS	CA021	-0.116871	2.7e-09	0.0196459	-5.94887	Diabetes Mellitus, Type 1	T1D	CA266	-0.105138	5.53245e-05	0.0260765	-4.03191
rs72928038	6	90976768	0.986598	A	G	Multiple Sclerosis	MS	CA021	0.107059	7.63e-07	0.0216517	4.9446	Diabetes Mellitus, Type 1	T1D	CA266	0.192272	4.48008e-12	0.0277804	6.92114
rs2104286	10	6099045	0.999386	C	T	Multiple Sclerosis	MS	CA021	-0.18983	7.61e-23	0.0192926	-9.83948	Diabetes Mellitus, Type 1	T1D	CA266	-0.219899	6.89378e-18	0.0255202	-8.61666
rs4409785	11	95311422	0.93071	C	T	Multiple Sclerosis	MS	CA021	0.0741794	0.000596	0.0216051	3.43343	Diabetes Mellitus, Type 1	T1D	CA266	0.0964913	0.000678282	0.0283947	3.39821
rs1800693	12	6440009	0.977629	C	T	Multiple Sclerosis	MS	CA021	0.134531	6.92e-16	0.0166665	8.07192	Diabetes Mellitus, Type 1	T1D	CA266	0.0346912	0.125395	0.0226368	1.53252
rs2283792	22	22131125	0.94941	T	G	Multiple Sclerosis	MS	CA021	-0.0806679	1.14e-06	0.0165786	-4.86579	Diabetes Mellitus, Type 1	T1D	CA266	0.039413	0.0714482	0.0218643	1.80262
rs28998802	17	26124908	0.952508	A	G	Psoriasis	PS	AT258	0.001806	1.2224e-08	0.00031703	5.69662	Arthritis, Juvenile	JIA	CA138	0.0129162	0.8675	0.0774192	0.166835
rs2104286	10	6099045	0.992571	C	T	Multiple Sclerosis	MS	CA021	-0.18983	7.61e-23	0.0192926	-9.83948	Arthritis, Juvenile	JIA	CA138	-0.124996	0.04424	0.0621314	-2.01181
rs1800693	12	6440009	0.972071	C	T	Multiple Sclerosis	MS	CA021	0.134531	6.92e-16	0.0166665	8.07192	Arthritis, Juvenile	JIA	CA138	-0.0958503	0.08614	0.0558529	-1.71612
rs231804	2	204708646	0.90587	C	T	Arthritis, Rheumatoid	RA	CA391	-0.127833	4.35716e-08	0.0233455	-5.47573	Lupus Erythematosus, Systemic	SLE	DB815	-0.040822	0.637	0.0864811	-0.472034
rs6457617	6	32663851	1	T	C	Arthritis, Rheumatoid	RA	CA391	0.854415	8.88572e-285	0.0236928	36.0622	Lupus Erythematosus, Systemic	SLE	DB815	0.371064	0.0001739	0.0984877	3.76761
rs4845604	1	151801680	0.999915	G	A	Lupus Erythematosus, Systemic	SLE	CA176	0.0495898	0.587031	0.0912993	0.543157	Inflammatory Bowel Diseases	IBD	CA211	0.123592	1.20759e-17	0.0144514	8.55224
rs10800309	1	161472158	0.911971	A	G	Lupus Erythematosus, Systemic	SLE	CA176	0.272315	0.000222004	0.0737266	3.69357	Inflammatory Bowel Diseases	IBD	CA211	0.132111	6.15533e-37	0.010405	12.6969
rs1517352	2	191931464	0.942242	A	C	Lupus Erythematosus, Systemic	SLE	CA176	-0.238385	0.000187075	0.0637923	-3.7369	Inflammatory Bowel Diseases	IBD	CA211	-0.0778816	3.86556e-14	0.0102944	-7.56544
rs395157	5	38867732	0.999124	C	T	Lupus Erythematosus, Systemic	SLE	CA176	-0.0774157	0.169381	0.0563323	-1.37427	Inflammatory Bowel Diseases	IBD	CA211	-0.0913628	2.22222e-20	0.0098759	-9.25109
rs4703855	5	71693899	0.985262	C	T	Lupus Erythematosus, Systemic	SLE	CA176	-0.0826743	0.393691	0.0969251	-0.85297	Inflammatory Bowel Diseases	IBD	CA211	0.0710611	7.15618e-11	0.0109034	6.51735
rs2538470	7	148220448	0.999986	A	G	Lupus Erythematosus, Systemic	SLE	CA176	-0.0519019	0.264257	0.0464891	-1.11643	Inflammatory Bowel Diseases	IBD	CA211	0.0675599	2.99906e-11	0.0101646	6.64661
rs6651252	8	129567181	0.989892	T	C	Lupus Erythematosus, Systemic	SLE	CA176	-0.149718	0.088024	0.0877575	-1.70604	Inflammatory Bowel Diseases	IBD	CA211	0.0908484	9.08232e-10	0.014833	6.12475
rs10758669	9	4981602	1	C	A	Lupus Erythematosus, Systemic	SLE	CA176	-0.00472716	0.911892	0.04272	-0.110654	Inflammatory Bowel Diseases	IBD	CA211	0.148762	4.69865e-48	0.0102138	14.5649
rs10761659	10	64445564	0.999995	A	G	Lupus Erythematosus, Systemic	SLE	CA176	0.0168473	0.831207	0.0790366	0.213158	Inflammatory Bowel Diseases	IBD	CA211	-0.153811	4.971e-53	0.0100347	-15.328
rs2497318	10	94432000	0.93976	C	T	Lupus Erythematosus, Systemic	SLE	CA176	0.00266644	0.807427	0.0109392	0.243752	Inflammatory Bowel Diseases	IBD	CA211	0.0635464	1.3578e-10	0.00989735	6.42055
rs11229555	11	58408687	0.99991	G	T	Lupus Erythematosus, Systemic	SLE	CA176	-0.0846977	0.10567	0.0523447	-1.61807	Inflammatory Bowel Diseases	IBD	CA211	0.0787515	5.22518e-12	0.0114144	6.89932
rs11230563	11	60776209	0.944609	C	T	Lupus Erythematosus, Systemic	SLE	CA176	-0.083437	0.112292	0.0525396	-1.58808	Inflammatory Bowel Diseases	IBD	CA211	0.081194	1.7061e-14	0.0105845	7.67104
rs559928	11	64150370	0.995645	T	C	Lupus Erythematosus, Systemic	SLE	CA176	0.165769	0.125285	0.108129	1.53306	Inflammatory Bowel Diseases	IBD	CA211	-0.094388	3.32553e-13	0.0129645	-7.28052
rs11168249	12	48208368	0.906987	T	C	Lupus Erythematosus, Systemic	SLE	CA176	-0.00597079	0.992527	0.637474	-0.00936633	Inflammatory Bowel Diseases	IBD	CA211	-0.0433186	1.56591e-05	0.0100293	-4.3192
rs941823	13	41013977	0.998812	T	C	Lupus Erythematosus, Systemic	SLE	CA176	0.0233258	0.880263	0.154846	0.150639	Inflammatory Bowel Diseases	IBD	CA211	-0.0830172	6.18793e-13	0.0115361	-7.19628
rs1569328	14	75741751	0.981325	C	T	Lupus Erythematosus, Systemic	SLE	CA176	0.0366501	0.731972	0.107004	0.342511	Inflammatory Bowel Diseases	IBD	CA211	0.0809722	3.20961e-09	0.0136766	5.9205
rs7404095	16	23864590	0.989119	T	C	Lupus Erythematosus, Systemic	SLE	CA176	0.00175845	0.873024	0.0110026	0.159822	Inflammatory Bowel Diseases	IBD	CA211	-0.0557396	3.09965e-08	0.0100691	-5.53571
rs7236492	18	77220616	0.999992	C	T	Lupus Erythematosus, Systemic	SLE	CA176	0.225469	0.00754	0.0843692	2.67241	Inflammatory Bowel Diseases	IBD	CA211	0.0802595	1.45451e-08	0.014163	5.66684
rs259964	20	57824309	0.999967	A	G	Lupus Erythematosus, Systemic	SLE	CA176	-0.119733	0.034735	0.0567013	-2.11165	Inflammatory Bowel Diseases	IBD	CA211	0.0674584	6.92964e-12	0.00983489	6.85909
rs6062496	20	62329099	1	G	A	Lupus Erythematosus, Systemic	SLE	CA176	0.0386629	0.259979	0.0343216	1.12649	Inflammatory Bowel Diseases	IBD	CA211	-0.123216	2.10807e-33	0.0102312	-12.0432
rs2111485	2	163110536	0.910254	A	G	Diabetes Mellitus, Type 1	T1D	CA265	-0.164993	3.81382e-18	0.0189991	-8.68421	Scleroderma, Systemic	SSC	CA487	-0.0143018	0.5319	0.0228786	-0.625116
rs11203203	21	43836186	0.9999	A	G	Diabetes Mellitus, Type 1	T1D	CA265	0.149971	2.90928e-15	0.0189963	7.89474	Scleroderma, Systemic	SSC	CA487	-0.0665672	0.04478	0.0331708	-2.0068
rs4409785	11	95311422	0.999747	C	T	Diabetes Mellitus, Type 1	T1D	AT280	0.00075484	0.00074448	0.00022381	3.37268	Celiac Disease	CeD	CA395	0.103459	1.252e-05	0.0236789	4.36923
rs6426833	1	20171860	1	G	A	Colitis, Ulcerative	UC	CA011	0.262364	3.93e-35	0.0212144	12.3673	Vitiligo	VIT	CA488	0.0217615	0.713	0.05795	0.375522
rs11209026	1	67705958	0.998416	A	G	Colitis, Ulcerative	UC	CA011	0.553885	5.12e-28	0.0504744	10.9736	Vitiligo	VIT	CA488	-0.0523465	0.6676	0.1204	-0.434771
rs3024505	1	206939904	0.999997	A	G	Colitis, Ulcerative	UC	CA011	0.223144	5.76e-17	0.0266598	8.37004	Vitiligo	VIT	CA488	-0.0491902	0.5353	0.07944	-0.619213
rs2111485	2	163110536	0.980689	A	G	Colitis, Ulcerative	UC	CA011	0.0861777	4.33e-06	0.0187552	4.59488	Vitiligo	VIT	CA488	-0.429553	4.765e-12	0.06257	-6.86516
rs4676406	2	241579108	0.998866	G	T	Colitis, Ulcerative	UC	CA011	0.131028	8.32e-11	0.0201746	6.4947	Vitiligo	VIT	CA488	0.00399202	0.9466	0.05784	0.0690183
rs10758669	9	4981602	0.989198	C	A	Colitis, Ulcerative	UC	CA011	0.14842	8.52e-13	0.0207507	7.15252	Vitiligo	VIT	CA488	-0.0703152	0.2516	0.06112	-1.15044
rs16940202	16	86014241	0.930873	C	T	Colitis, Ulcerative	UC	CA011	0.165514	1.27e-12	0.02332	7.09754	Vitiligo	VIT	CA488	-0.173283	0.0302	0.07989	-2.16901
rs2836878	21	40465534	0.997883	A	G	Colitis, Ulcerative	UC	CA011	0.223144	1.86e-22	0.0228885	9.74916	Vitiligo	VIT	CA488	-0.0139975	0.8261	0.06417	-0.218132
rs2111485	2	163110536	0.971122	G	A	Inflammatory Bowel Diseases	IBD	AT575	-0.00062824	0.0013207	0.00019562	-3.21153	Vitiligo	VIT	CA488	0.429553	4.765e-12	0.06257	6.86516
rs6426833	1	20171860	1	G	A	Colitis, Ulcerative	UC	CA011	0.262364	3.93e-35	0.0212144	12.3673	Vitiligo	VIT	CA152	-3.50656	0.98	0.92	-3.81148
rs11209026	1	67705958	0.998569	A	G	Colitis, Ulcerative	UC	CA011	0.553885	5.12e-28	0.0504744	10.9736	Vitiligo	VIT	CA152	-2.81341	0.94	0.84	-3.3493
rs3024505	1	206939904	0.999998	A	G	Colitis, Ulcerative	UC	CA011	0.223144	5.76e-17	0.0266598	8.37004	Vitiligo	VIT	CA152	-3.21888	0.85	0.79	-4.07453
rs7608910	2	61204856	0.901979	G	A	Colitis, Ulcerative	UC	CA011	0.173953	1.7e-14	0.0226753	7.6715	Vitiligo	VIT	CA152	-0.040822	0.165	0.03	-1.36073
rs2111485	2	163110536	0.984922	A	G	Colitis, Ulcerative	UC	CA011	0.0861777	4.33e-06	0.0187552	4.59488	Vitiligo	VIT	CA152	-0.287682	2.69e-22	0.03	-9.5894
rs4676406	2	241579108	0.999315	G	T	Colitis, Ulcerative	UC	CA011	0.131028	8.32e-11	0.0201746	6.4947	Vitiligo	VIT	CA152	0.0198026	0.473	0.03	0.660088
rs10758669	9	4981602	0.9815	C	A	Colitis, Ulcerative	UC	CA011	0.14842	8.52e-13	0.0207507	7.15252	Vitiligo	VIT	CA152	-0.0202027	0.569	0.03	-0.673424
rs2836878	21	40465534	0.998552	A	G	Colitis, Ulcerative	UC	CA011	0.223144	1.86e-22	0.0228885	9.74916	Vitiligo	VIT	CA152	-0.0202027	0.563	0.03	-0.673424
rs3806308	1	20142866	0.929874	T	C	Arthritis, Rheumatoid	RA	BE151	-1.94422e-05	0.899869	0.000154515	-0.125827	Colitis, Ulcerative	UC	CA175	0.356675	9.816e-08	0.0669	5.33146
rs4845604	1	151801680	0.999967	A	G	Multiple Sclerosis	MS	CA021	-0.0286053	0.217	0.0231707	-1.23454	Inflammatory Bowel Diseases	IBD	CA211	-0.123592	1.20759e-17	0.0144514	-8.55224
rs10800309	1	161472158	0.951483	A	G	Multiple Sclerosis	MS	CA021	0.0246926	0.15	0.0171532	1.43953	Inflammatory Bowel Diseases	IBD	CA211	0.132111	6.15533e-37	0.010405	12.6969
rs13407913	2	25097644	0.970756	G	A	Multiple Sclerosis	MS	CA021	0.0667236	5.61e-05	0.0165623	4.02864	Inflammatory Bowel Diseases	IBD	CA211	0.0917072	1.68831e-20	0.00988181	9.28041
rs1517352	2	191931464	0.99367	A	C	Multiple Sclerosis	MS	CA021	-0.0525573	0.00179	0.0168289	-3.12303	Inflammatory Bowel Diseases	IBD	CA211	-0.0778816	3.86556e-14	0.0102944	-7.56544
rs7556897	2	228660112	0.999997	C	T	Multiple Sclerosis	MS	CA021	0.0266419	0.123	0.0172741	1.5423	Inflammatory Bowel Diseases	IBD	CA211	-0.0661602	2.15805e-10	0.0104195	-6.34965
rs3774937	4	103434253	0.959355	C	T	Multiple Sclerosis	MS	CA021	0.0760347	1.14e-05	0.0173249	4.38876	Inflammatory Bowel Diseases	IBD	CA211	0.0463274	1.0667e-05	0.0105213	4.40319
rs395157	5	38867732	0.998793	T	C	Multiple Sclerosis	MS	CA021	0.0119286	0.463	0.0162533	0.733916	Inflammatory Bowel Diseases	IBD	CA211	0.0913628	2.22222e-20	0.0098759	9.25109
rs4703855	5	71693899	0.997842	T	C	Multiple Sclerosis	MS	CA021	-0.0411345	0.0225	0.0180271	-2.28182	Inflammatory Bowel Diseases	IBD	CA211	-0.0710611	7.15618e-11	0.0109034	-6.51735
rs56167332	5	158827769	0.999969	A	C	Multiple Sclerosis	MS	CA021	-0.0010005	0.935	0.0122677	-0.0815557	Inflammatory Bowel Diseases	IBD	CA211	0.155855	7.16555e-50	0.0104967	14.848
rs2538470	7	148220448	0.999992	A	G	Multiple Sclerosis	MS	CA021	0.0363319	0.032	0.0169426	2.14441	Inflammatory Bowel Diseases	IBD	CA211	0.0675599	2.99906e-11	0.0101646	6.64661
rs6651252	8	129567181	0.91079	C	T	Multiple Sclerosis	MS	CA021	0.0497421	0.0421	0.024473	2.03253	Inflammatory Bowel Diseases	IBD	CA211	-0.0908484	9.08232e-10	0.014833	-6.12475
rs10761659	10	64445564	0.999996	A	G	Multiple Sclerosis	MS	CA021	0.0314987	0.0537	0.0163269	1.92925	Inflammatory Bowel Diseases	IBD	CA211	-0.153811	4.971e-53	0.0100347	-15.328
rs2497318	10	94432000	0.998286	T	C	Multiple Sclerosis	MS	CA021	0.0898407	5.68e-08	0.0165495	5.42859	Inflammatory Bowel Diseases	IBD	CA211	-0.0635464	1.3578e-10	0.00989735	-6.42055
rs10748781	10	101283330	0.941533	C	A	Multiple Sclerosis	MS	CA021	0.0363319	0.0639	0.0196084	1.85288	Inflammatory Bowel Diseases	IBD	CA211	0.169179	2.28382e-63	0.0100678	16.8039
rs11229555	11	58408687	0.999734	T	G	Multiple Sclerosis	MS	CA021	0.0119286	0.524	0.0187205	0.637192	Inflammatory Bowel Diseases	IBD	CA211	-0.0787515	5.22518e-12	0.0114144	-6.89932
rs11230563	11	60776209	0.998453	T	C	Multiple Sclerosis	MS	CA021	-0.0149106	0.412	0.0181753	-0.820379	Inflammatory Bowel Diseases	IBD	CA211	-0.081194	1.7061e-14	0.0105845	-7.67104
rs559928	11	64150370	0.99046	T	C	Multiple Sclerosis	MS	CA021	-0.0658193	0.00211	0.0214096	-3.0743	Inflammatory Bowel Diseases	IBD	CA211	-0.094388	3.32553e-13	0.0129645	-7.28052
rs1800693	12	6440009	0.935165	C	T	Multiple Sclerosis	MS	CA021	0.134531	6.92e-16	0.0166665	8.07192	Inflammatory Bowel Diseases	IBD	CA211	-0.0276913	0.00806063	0.0104514	-2.64952
rs941823	13	41013977	0.916929	T	C	Multiple Sclerosis	MS	CA021	-0.0197946	0.301	0.0191383	-1.03429	Inflammatory Bowel Diseases	IBD	CA211	-0.0830172	6.18793e-13	0.0115361	-7.19628
rs7404095	16	23864590	0.993203	T	C	Multiple Sclerosis	MS	CA021	-0.0217345	0.193	0.0166963	-1.30176	Inflammatory Bowel Diseases	IBD	CA211	-0.0557396	3.09965e-08	0.0100691	-5.53571
rs7236492	18	77220616	0.99999	T	C	Multiple Sclerosis	MS	CA021	-0.055407	0.0163	0.0230658	-2.40213	Inflammatory Bowel Diseases	IBD	CA211	-0.0802595	1.45451e-08	0.014163	-5.66684
rs259964	20	57824309	0.999938	A	G	Multiple Sclerosis	MS	CA021	0.0168571	0.295	0.0160971	1.04722	Inflammatory Bowel Diseases	IBD	CA211	0.0674584	6.92964e-12	0.00983489	6.85909
rs6062496	20	62329099	1	G	A	Multiple Sclerosis	MS	CA021	-0.002002	0.905	0.0167746	-0.119348	Inflammatory Bowel Diseases	IBD	CA211	-0.123216	2.10807e-33	0.0102312	-12.0432
rs4845604	1	151801680	0.944264	A	G	Inflammatory Bowel Diseases	IBD	AT575	-0.0012333	7.4698e-06	0.00027531	-4.47968	Multiple Sclerosis	MS	CA318	0.0510733	0.04242	0.025167	2.02938
rs3024505	1	206939904	0.999957	A	G	Inflammatory Bowel Diseases	IBD	AT575	0.0019978	4.1733e-14	0.00026441	7.55569	Multiple Sclerosis	MS	CA318	0.0231304	0.3306	0.0237746	0.972906
rs6933404	6	137959235	0.997609	C	T	Inflammatory Bowel Diseases	IBD	AT575	0.0010505	6.0391e-06	0.00023215	4.52509	Multiple Sclerosis	MS	CA318	-0.091896	2.221e-05	0.0216663	-4.24143
rs2076756	16	50756881	0.967395	G	A	Inflammatory Bowel Diseases	IBD	AT575	0.001279	6.4298e-09	0.00022032	5.80519	Multiple Sclerosis	MS	CA318	-0.0246001	0.236	0.0207588	-1.18504
rs2836878	21	40465534	1	A	G	Inflammatory Bowel Diseases	IBD	AT575	-0.0017116	2.1974e-15	0.00021584	-7.92995	Multiple Sclerosis	MS	CA318	-0.0618754	0.001655	0.0196677	-3.14604
rs2413583	22	39659773	0.988681	T	C	Inflammatory Bowel Diseases	IBD	AT575	-0.0011628	6.7445e-06	0.0002583	-4.50174	Multiple Sclerosis	MS	CA318	0.0768684	0.001256	0.0238289	3.22585
rs2111485	2	163110536	0.955981	A	G	Liver Cirrhosis, Biliary	PBC	CA209	0.08158	0.008462	0.030983	2.63306	Diabetes Mellitus, Type 1	T1D	CA265	-0.164993	3.81382e-18	0.0189991	-8.68421
rs61839660	10	6094697	0.999912	A	G	Liver Cirrhosis, Biliary	PBC	CA209	0.139762	0.003685	0.0481284	2.90394	Diabetes Mellitus, Type 1	T1D	CA265	0.471925	2.84401e-39	0.0359943	13.1111
rs1800693	12	6440009	0.916789	G	A	Liver Cirrhosis, Biliary	PBC	CA209	0.24059	1.176e-14	0.0311702	7.71862	Diabetes Mellitus, Type 1	T1D	CA265	-0.0209784	0.269046	0.0189805	-1.10526
rs911263	14	68753593	1	G	A	Liver Cirrhosis, Biliary	PBC	CA209	-0.227654	9.951e-11	0.0351986	-6.46769	Diabetes Mellitus, Type 1	T1D	CA265	-0.0949702	6.07364e-06	0.0209934	-4.52381
rs6426833	1	20171860	1	G	A	Colitis, Ulcerative	UC	CA011	0.262364	3.93e-35	0.0212144	12.3673	Inflammatory Bowel Diseases	IBD	OT353	0.0207825	0.495006	0.031	0.670404
rs11209026	1	67705958	0.997778	A	G	Colitis, Ulcerative	UC	CA011	0.553885	5.12e-28	0.0504744	10.9736	Inflammatory Bowel Diseases	IBD	OT353	-0.136278	0.0256543	0.063	-2.16314
rs3024505	1	206939904	0.999998	A	G	Colitis, Ulcerative	UC	CA011	0.223144	5.76e-17	0.0266598	8.37004	Inflammatory Bowel Diseases	IBD	OT353	0.0158733	0.73467	0.047	0.337731
rs7608910	2	61204856	0.94817	G	A	Colitis, Ulcerative	UC	CA011	0.173953	1.7e-14	0.0226753	7.6715	Inflammatory Bowel Diseases	IBD	OT353	0.133656	0.000126871	0.035	3.81875
rs4676406	2	241579108	0.999027	G	T	Colitis, Ulcerative	UC	CA011	0.131028	8.32e-11	0.0201746	6.4947	Inflammatory Bowel Diseases	IBD	OT353	-0.0676586	0.0431033	0.034	-1.98996
rs2836878	21	40465534	0.999997	A	G	Colitis, Ulcerative	UC	CA011	0.223144	1.86e-22	0.0228885	9.74916	Inflammatory Bowel Diseases	IBD	OT353	-0.298622	8.93341e-14	0.041	-7.28346
rs3806308	1	20142866	0.971149	T	C	Crohn Disease	CD	AT487	-0.00029456	0.032897	0.00013807	-2.13341	Colitis, Ulcerative	UC	CA175	0.356675	9.816e-08	0.0669	5.33146
rs3024505	1	206939904	0.98505	A	G	Crohn Disease	CD	AT487	0.00089918	1.2764e-06	0.00018565	4.84342	Colitis, Ulcerative	UC	CA175	0.165514	0.05886	0.0876056	1.88931
rs3184504	12	111884608	0.991808	C	T	Arthritis, Rheumatoid	RA	AT551	-0.00060005	0.0060165	0.00021845	-2.74685	Cholangitis, Sclerosing	PSC	PH317	-0.18648	5.05e-10	0.03	-6.216
rs2111485	2	163110536	0.979432	G	A	Demyelinating Autoimmune Diseases, CNS	CNSDD	AT252	-1.9045e-05	0.8815	0.00012777	-0.149057	Vitiligo	VIT	CA152	0.287682	2.69e-22	0.03	9.5894
rs71624119	5	55440730	0.999976	A	G	Multiple Sclerosis	MS	CA021	-0.116871	2.7e-09	0.0196459	-5.94887	Arthritis, Rheumatoid	RA	CA104	-0.206532	5.591e-20	0.022567	-9.15196
rs72928038	6	90976768	0.995074	A	G	Multiple Sclerosis	MS	CA021	0.107059	7.63e-07	0.0216517	4.9446	Arthritis, Rheumatoid	RA	CA104	0.120623	8.232e-07	0.0244683	4.92979
rs2538470	7	148220448	0.964794	A	G	Multiple Sclerosis	MS	CA021	0.0363319	0.032	0.0169426	2.14441	Arthritis, Rheumatoid	RA	CA104	0.0749219	9.117e-05	0.0191471	3.91296
rs2104286	10	6099045	0.999416	C	T	Multiple Sclerosis	MS	CA021	-0.18983	7.61e-23	0.0192926	-9.83948	Arthritis, Rheumatoid	RA	CA104	-0.0687072	0.001186	0.0211914	-3.24223
rs1800693	12	6440009	0.977181	C	T	Multiple Sclerosis	MS	CA021	0.134531	6.92e-16	0.0166665	8.07192	Arthritis, Rheumatoid	RA	CA104	-0.0244976	0.1971	0.0189925	-1.28986
rs9979383	21	36715761	0.985484	C	T	Multiple Sclerosis	MS	CA021	0.0363319	0.0356	0.0172888	2.10147	Arthritis, Rheumatoid	RA	CA104	-0.0970617	5.229e-07	0.0193438	-5.01771
rs4409785	11	95311422	0.932377	C	T	Celiac Disease	CeD	CA395	0.103459	1.252e-05	0.0236789	4.36923	Narcolepsy	NL	GA049	0.001428	0.3336	0.001477	0.966825
rs3806308	1	20142866	0.967388	A	T	Colitis, Ulcerative	UC	CA175	-0.356675	9.816e-08	0.0669	-5.33146	Arthritis, Rheumatoid	RA	CA391	-0.00995033	0.619949	0.0200643	-0.495923
rs231804	2	204708646	0.957003	A	T	Colitis, Ulcerative	UC	CA175	0.0295588	0.6236	0.0602307	0.49076	Arthritis, Rheumatoid	RA	CA391	0.127833	4.35716e-08	0.0233455	5.47573
rs4845604	1	151801680	0.999939	A	G	Arthritis, Rheumatoid	RA	AT551	0.00023095	0.46281	0.00031455	0.734223	Colitis, Ulcerative	UC	CA212	-0.163695	1.19524e-18	0.0185697	-8.81516
rs2816958	1	200101920	0.955002	G	A	Arthritis, Rheumatoid	RA	AT551	0.00024799	0.47336	0.00034586	0.717024	Colitis, Ulcerative	UC	CA212	0.180824	1.13671e-18	0.0204998	8.82078
rs2666218	2	9402988	0.917465	G	A	Arthritis, Rheumatoid	RA	AT551	2.646e-05	0.91316	0.00024264	0.10905	Colitis, Ulcerative	UC	CA212	0.0607263	1.04552e-05	0.0137778	4.40754
rs395157	5	38867732	0.99317	T	C	Arthritis, Rheumatoid	RA	AT551	-0.00020768	0.34555	0.00022017	-0.943271	Colitis, Ulcerative	UC	CA212	0.0853513	8.76743e-12	0.0125049	6.82541
rs56167332	5	158827769	0.920236	A	C	Arthritis, Rheumatoid	RA	AT551	-6.0157e-05	0.79768	0.00023467	-0.256347	Colitis, Ulcerative	UC	CA212	0.141368	7.27136e-27	0.0131737	10.7311
rs4728142	7	128573967	0.994931	A	G	Arthritis, Rheumatoid	RA	AT551	0.00078475	0.00035753	0.00021984	3.56964	Colitis, Ulcerative	UC	CA212	0.0969671	1.9181e-14	0.0126655	7.656
rs2538470	7	148220448	0.965887	G	A	Arthritis, Rheumatoid	RA	AT551	7.1273e-06	0.97479	0.00022558	0.0315954	Colitis, Ulcerative	UC	CA212	-0.0659816	2.71398e-07	0.0128312	-5.1423
rs10758669	9	4981602	0.999958	A	C	Arthritis, Rheumatoid	RA	AT551	0.00018425	0.4219	0.00022942	0.803112	Colitis, Ulcerative	UC	CA212	-0.143218	1.0375e-28	0.0128828	-11.117
rs10761659	10	64445564	1	G	A	Arthritis, Rheumatoid	RA	AT551	-4.7285e-05	0.82915	0.00021913	-0.215785	Colitis, Ulcerative	UC	CA212	0.117315	1.49807e-20	0.0126238	9.29316
rs2497318	10	94432000	0.980738	T	C	Arthritis, Rheumatoid	RA	AT551	0.00042972	0.05086	0.00022007	1.95265	Colitis, Ulcerative	UC	CA212	-0.0714375	1.1464e-08	0.0125164	-5.70751
rs11230563	11	60776209	0.928935	T	C	Arthritis, Rheumatoid	RA	AT551	0.00040473	0.078628	0.00023013	1.7587	Colitis, Ulcerative	UC	CA212	-0.0750666	1.90297e-08	0.0133556	-5.6206
rs559928	11	64150370	0.9413	C	T	Arthritis, Rheumatoid	RA	AT551	0.00041857	0.13231	0.00027811	1.50505	Colitis, Ulcerative	UC	CA212	0.0883517	6.34097e-08	0.0163345	5.40891
rs11168249	12	48208368	0.97325	C	T	Arthritis, Rheumatoid	RA	AT551	-5.8434e-05	0.79036	0.00021981	-0.265839	Colitis, Ulcerative	UC	CA212	0.062427	7.40219e-07	0.0126102	4.9505
rs941823	13	41013977	0.990129	C	T	Arthritis, Rheumatoid	RA	AT551	0.0004315	0.085045	0.00025056	1.72214	Colitis, Ulcerative	UC	CA212	0.108669	1.39146e-13	0.0146906	7.39717
rs7404095	16	23864590	0.994262	C	T	Arthritis, Rheumatoid	RA	AT551	-2.4586e-05	0.91157	0.00022138	-0.111058	Colitis, Ulcerative	UC	CA212	0.0717686	1.52417e-08	0.0126826	5.65882
rs6062496	20	62329099	0.999998	A	G	Arthritis, Rheumatoid	RA	AT551	0.00014173	0.51807	0.00021929	0.646313	Colitis, Ulcerative	UC	CA212	0.113898	9.13838e-19	0.0128769	8.84515
rs2155219	11	76299194	0.99925	T	G	Demyelinating Autoimmune Diseases, CNS	CNSDD	AT252	5.4358e-05	0.66315	0.0001248	0.435561	Asthma	ATH	PH435	0.105671	1.08e-17	0.012338	8.56468
rs6600247	1	25305114	0.901322	C	T	Inflammatory Bowel Diseases	IBD	AT210	-1.6433e-05	0.97465	0.00051715	-0.0317761	Spondylitis, Ankylosing	AS	CA064	0.0328332	2.57555e-15	0.00415088	7.90992
rs4129267	1	154426264	0.999985	T	C	Inflammatory Bowel Diseases	IBD	AT210	-0.00045273	0.38676	0.00052308	-0.865508	Spondylitis, Ankylosing	AS	CA064	-0.0307685	3.32131e-13	0.00422605	-7.28068
rs11624293	14	88488821	0.925762	C	T	Inflammatory Bowel Diseases	IBD	AT210	0.0023872	0.0075764	0.00089395	2.6704	Spondylitis, Ankylosing	AS	CA064	0.0428679	1.49177e-10	0.00669161	6.40621
rs3184504	12	111884608	0.985793	C	T	Arthritis, Rheumatoid	RA	BE151	-0.000294383	0.0502112	0.000150336	-1.95817	Cholangitis, Sclerosing	PSC	PH317	-0.18648	5.05e-10	0.03	-6.216
rs6679677	1	114303808	1	A	C	Arthritis, Rheumatoid	RA	PH379	0.593327	3.1e-149	0.022565	26.2941	Asthma	ATH	PH435	0.007173	0.728	0.020666	0.347092
rs17264332	6	138005515	0.949359	G	A	Arthritis, Rheumatoid	RA	PH379	0.162519	7.1e-19	0.018015	9.02132	Asthma	ATH	PH435	-0.023408	0.122	0.01512	-1.54815
rs2155219	11	76299194	0.999226	T	G	Arthritis, Rheumatoid	RA	PH379	-0.030459	0.034	0.015785	-1.92962	Asthma	ATH	PH435	0.105671	1.08e-17	0.012338	8.56468
rs653178	12	112007756	0.971928	T	C	Arthritis, Rheumatoid	RA	PH379	-0.083382	5.6e-07	0.013793	-6.04524	Asthma	ATH	PH435	0.045617	0.000261	0.012494	3.65111
rs4239702	20	44749251	0.977027	C	T	Arthritis, Rheumatoid	RA	PH379	0.139262	4.2e-14	0.0174	8.00356	Asthma	ATH	PH435	-0.009957	0.526	0.015723	-0.633276
rs9979383	21	36715761	0.994121	T	C	Arthritis, Rheumatoid	RA	PH379	0.086178	2.3e-08	0.016313	5.28278	Asthma	ATH	PH435	0.045456	0.000605	0.013254	3.42961
rs11203203	21	43836186	0.910542	A	G	Arthritis, Rheumatoid	RA	PH379	0.086178	4.7e-08	0.014046	6.13541	Asthma	ATH	PH435	-0.020721	0.0994	0.012577	-1.64753
rs7517847	1	67681669	1	T	G	Crohn Disease	CD	CA210	0.335814	1.37722e-159	0.0124758	26.9173	Lupus Erythematosus, Systemic	SLE	DB815	0.0198026	0.8241	0.0890687	0.22233
rs4845604	1	151801680	0.998417	A	G	Crohn Disease	CD	CA210	-0.0912898	1.39357e-07	0.0173354	-5.26609	Lupus Erythematosus, Systemic	SLE	DB815	-0.207014	0.1358	0.13868	-1.49275
rs4129267	1	154426264	0.944901	T	C	Crohn Disease	CD	CA210	-0.0527841	3.17993e-05	0.0126879	-4.16019	Lupus Erythematosus, Systemic	SLE	DB815	0.0202027	0.8235	0.0905541	0.223101
rs3024505	1	206939904	1	A	G	Crohn Disease	CD	CA210	0.165311	3.94585e-25	0.0159634	10.3556	Lupus Erythematosus, Systemic	SLE	DB815	0.131028	0.3178	0.131099	0.99946
rs925255	2	28614794	1	T	C	Crohn Disease	CD	CA210	-0.100044	1.07238e-16	0.0120586	-8.29648	Lupus Erythematosus, Systemic	SLE	DB815	-0.116534	0.1992	0.0907134	-1.28464
rs10865331	2	62551472	0.992746	A	G	Crohn Disease	CD	CA210	0.0784447	4.40239e-10	0.0125732	6.23905	Lupus Erythematosus, Systemic	SLE	DB815	0.0953102	0.3408	0.100009	0.953015
rs2310173	2	102663628	0.93988	T	G	Crohn Disease	CD	CA210	0.0699742	7.46148e-09	0.0121059	5.7802	Lupus Erythematosus, Systemic	SLE	DB815	-0.0676586	0.4762	0.0949354	-0.712681
rs1517352	2	191931464	0.999832	A	C	Crohn Disease	CD	CA210	-0.0800097	1.31363e-10	0.0124517	-6.42559	Lupus Erythematosus, Systemic	SLE	DB815	0.198851	0.03812	0.0957782	2.07616
rs11098964	4	80887969	0.97958	A	G	Crohn Disease	CD	CA210	0.0415817	0.000969438	0.0126034	3.29925	Lupus Erythematosus, Systemic	SLE	DB815	0.182322	0.07208	0.101267	1.80041
rs7709212	5	158764177	1	T	C	Crohn Disease	CD	CA210	-0.137145	2.0418e-27	0.0126426	-10.8478	Lupus Erythematosus, Systemic	SLE	DB815	0.0676586	0.4958	0.0993011	0.681348
rs212388	6	159490436	0.999763	T	C	Crohn Disease	CD	CA210	-0.102377	1.79519e-16	0.0124319	-8.23504	Lupus Erythematosus, Systemic	SLE	DB815	0.165514	0.09955	0.100404	1.64848
rs9297145	7	98759117	0.999919	A	C	Crohn Disease	CD	CA210	-0.0734182	4.05074e-08	0.0133764	-5.48862	Lupus Erythematosus, Systemic	SLE	DB815	-0.076961	0.4627	0.104755	-0.734675
rs2538470	7	148220448	0.99997	A	G	Crohn Disease	CD	CA210	0.0749643	1.04598e-09	0.0122847	6.10223	Lupus Erythematosus, Systemic	SLE	DB815	0.0295588	0.7327	0.0865238	0.341626
rs10758669	9	4981602	1	A	C	Crohn Disease	CD	CA210	-0.14975	4.18463e-34	0.012299	-12.1757	Lupus Erythematosus, Systemic	SLE	DB815	-0.0582689	0.5212	0.0908025	-0.641711
rs1250550	10	81060317	0.999209	A	C	Crohn Disease	CD	CA210	-0.126134	8.6669e-22	0.0131503	-9.5917	Lupus Erythematosus, Systemic	SLE	DB815	-0.076961	0.4688	0.106198	-0.724694
rs559928	11	64150370	0.978689	T	C	Crohn Disease	CD	CA210	-0.099124	3.74526e-10	0.0158237	-6.26429	Lupus Erythematosus, Systemic	SLE	DB815	-0.0833816	0.5015	0.124013	-0.672362
rs7933433	11	128194450	0.9727	T	G	Crohn Disease	CD	CA210	0.0612603	2.64358e-06	0.0130432	4.69673	Lupus Erythematosus, Systemic	SLE	DB815	-0.122218	0.223	0.100235	-1.2193
rs7195296	16	11749774	0.938291	A	C	Crohn Disease	CD	CA210	0.0921337	2.56204e-11	0.0138136	6.66977	Lupus Erythematosus, Systemic	SLE	DB815	-0.150823	0.1463	0.103744	-1.45379
rs3853824	17	54880993	0.93731	T	C	Crohn Disease	CD	CA210	-0.0813612	1.17319e-10	0.0126283	-6.44276	Lupus Erythematosus, Systemic	SLE	DB815	0.0943107	0.3225	0.095283	0.989796
rs1893217	18	12809340	0.990492	A	G	Crohn Disease	CD	CA210	-0.163305	5.50095e-25	0.0158183	-10.3238	Lupus Erythematosus, Systemic	SLE	DB815	0.261365	0.02979	0.120123	2.17581
rs587259	19	34656406	0.999998	T	C	Crohn Disease	CD	CA210	-0.0755994	1.54837e-09	0.012518	-6.03924	Lupus Erythematosus, Systemic	SLE	DB815	0.174353	0.08212	0.100193	1.74017
rs4243971	20	30849517	0.983365	T	G	Crohn Disease	CD	CA210	-0.05588	3.17448e-06	0.0119935	-4.6592	Lupus Erythematosus, Systemic	SLE	DB815	0.174353	0.08025	0.0995784	1.75092
rs259964	20	57824309	0.997645	A	G	Crohn Disease	CD	CA210	0.0713342	2.08239e-09	0.0119064	5.99125	Lupus Erythematosus, Systemic	SLE	DB815	0.0100503	0.93	0.114383	0.0878657
rs2836878	21	40465534	0.999982	A	G	Crohn Disease	CD	CA210	-0.10859	4.60861e-15	0.0138558	-7.83717	Lupus Erythematosus, Systemic	SLE	DB815	0.0202027	0.8349	0.0969082	0.208473
rs4409785	11	95311422	0.926361	C	T	Diabetes Mellitus, Type 1	T1D	CA266	0.0964913	0.000678282	0.0283947	3.39821	Liver Cirrhosis, Biliary	PBC	PH368	0.12751	0.448	0.16805	0.758762
rs2542151	18	12779947	0.987233	G	T	Diabetes Mellitus, Type 1	T1D	CA266	0.239961	1.77868e-17	0.0282062	8.50741	Liver Cirrhosis, Biliary	PBC	PH368	0.08618	0.555	0.146	0.590274
rs1250550	10	81060317	0.965435	A	C	Multiple Sclerosis	MS	CA318	0.0915759	1.373e-06	0.0189642	4.82888	Cholangitis, Sclerosing	PSC	PH317	-0.063913	0.0733	0.036	-1.77536
rs694739	11	64097233	0.989784	G	A	Multiple Sclerosis	MS	CA318	-0.0806679	1.332e-05	0.018524	-4.35478	Cholangitis, Sclerosing	PSC	PH317	-0.147558	1.29e-06	0.031	-4.75994
rs1800693	12	6440009	0.999076	C	T	Multiple Sclerosis	MS	CA318	0.111184	1.836e-10	0.017442	6.37447	Cholangitis, Sclerosing	PSC	PH317	-0.01094	0.763	0.036	-0.303889
rs3184504	12	111884608	0.99996	T	C	Multiple Sclerosis	MS	CA318	0.0603422	0.0007248	0.0178526	3.38002	Cholangitis, Sclerosing	PSC	PH317	0.18648	5.05e-10	0.03	6.216
rs2836878	21	40465534	0.999999	A	G	Multiple Sclerosis	MS	CA318	-0.0618754	0.001655	0.0196677	-3.14604	Cholangitis, Sclerosing	PSC	PH317	-0.298622	8.93e-14	0.041	-7.28346
rs11203203	21	43836186	0.931638	A	G	Multiple Sclerosis	MS	CA318	-0.0403013	0.0347	0.0190835	-2.11184	Cholangitis, Sclerosing	PSC	PH317	0.147558	7.97e-07	0.03	4.9186
rs1800693	12	6440009	0.910367	T	C	Lupus Erythematosus, Systemic	SLE	CA176	0.0300441	0.593787	0.056329	0.533369	Liver Cirrhosis, Biliary	PBC	CA209	-0.24059	1.176e-14	0.0311702	-7.71862
rs911263	14	68753593	0.999987	C	T	Lupus Erythematosus, Systemic	SLE	CA176	0.0759883	0.181376	0.056852	1.3366	Liver Cirrhosis, Biliary	PBC	CA209	0.227654	9.951e-11	0.0351986	6.46769
rs4129267	1	154426264	0.998396	C	T	Lupus Erythematosus, Systemic	SLE	DB815	-0.0202027	0.8235	0.0905541	-0.223101	Arthritis, Rheumatoid	RA	PH380	0.083382	3.5e-09	0.013793	6.04524
rs6457617	6	32663851	1	C	T	Lupus Erythematosus, Systemic	SLE	DB815	-0.371064	0.0001739	0.0984877	-3.76761	Arthritis, Rheumatoid	RA	PH380	-0.760806	1e-250	0.014309	-53.1698
rs212388	6	159490436	0.998994	T	C	Lupus Erythematosus, Systemic	SLE	DB815	0.165514	0.09955	0.100404	1.64848	Arthritis, Rheumatoid	RA	PH380	0.086178	1.7e-09	0.014046	6.13541
rs10488631	7	128594183	0.999137	T	C	Lupus Erythematosus, Systemic	SLE	DB815	0.698135	2.475e-06	0.147408	4.73608	Arthritis, Rheumatoid	RA	PH380	-0.162519	1.3e-11	0.020897	-7.77715
rs653178	12	112007756	0.998926	C	T	Lupus Erythematosus, Systemic	SLE	DB815	-0.18633	0.05163	0.0956317	-1.94841	Arthritis, Rheumatoid	RA	PH380	0.083382	5.5e-07	0.013793	6.04524
rs3024505	1	206939904	0.990992	A	G	Liver Cirrhosis, Biliary	PBC	CA063	0.126721	0.00307531	0.0428095	2.96011	Lupus Erythematosus, Systemic	SLE	CA185	-0.192713	8.62613e-10	0.0314226	-6.13294
rs2111485	2	163110536	0.929393	A	G	Liver Cirrhosis, Biliary	PBC	CA063	0.110109	0.000792885	0.0328168	3.35527	Lupus Erythematosus, Systemic	SLE	CA185	0.136674	2.12497e-08	0.0243996	5.60149
rs1800693	12	6440009	0.94355	T	C	Liver Cirrhosis, Biliary	PBC	CA063	-0.194799	1.83513e-09	0.032403	-6.01177	Lupus Erythematosus, Systemic	SLE	CA185	0.0371464	0.161744	0.0265478	1.39923
rs71624119	5	55440730	0.902122	A	G	Inflammatory Bowel Diseases	IBD	AT210	-0.0002009	0.74038	0.00060632	-0.331343	Multiple Sclerosis	MS	CA021	-0.116871	2.7e-09	0.0196459	-5.94887
rs2104286	10	6099045	0.989198	C	T	Inflammatory Bowel Diseases	IBD	AT210	0.00086282	0.13498	0.00057724	1.49473	Multiple Sclerosis	MS	CA021	-0.18983	7.61e-23	0.0192926	-9.83948
rs1800693	12	6440009	0.97015	C	T	Inflammatory Bowel Diseases	IBD	AT210	-0.00015832	0.76286	0.00052471	-0.301729	Multiple Sclerosis	MS	CA021	0.134531	6.92e-16	0.0166665	8.07192
rs2283792	22	22131125	0.98999	G	T	Inflammatory Bowel Diseases	IBD	AT210	-0.001161	0.023919	0.00051409	-2.25836	Multiple Sclerosis	MS	CA021	0.0806679	1.14e-06	0.0165786	4.86579
rs4409785	11	95311422	0.968922	T	C	Lupus Erythematosus, Systemic	SLE	CA176	0.0378737	0.51408	0.0580426	0.652515	Celiac Disease	CeD	CA395	-0.103459	1.252e-05	0.0236789	-4.36923
rs7517847	1	67681669	0.997077	T	G	Crohn Disease	CD	CA210	0.335814	1.37722e-159	0.0124758	26.9173	Vitiligo	VIT	CA488	0.0246001	0.6709	0.05815	0.423046
rs4845604	1	151801680	0.976644	A	G	Crohn Disease	CD	CA210	-0.0912898	1.39357e-07	0.0173354	-5.26609	Vitiligo	VIT	CA488	-0.0553013	0.504	0.08294	-0.666763
rs10800309	1	161472158	0.972119	A	G	Crohn Disease	CD	CA210	0.0904086	8.47872e-13	0.0126389	7.15319	Vitiligo	VIT	CA488	-0.00110061	0.9858	0.06098	-0.0180486
rs13407913	2	25097644	0.994782	A	G	Crohn Disease	CD	CA210	-0.114508	9.63641e-22	0.0119519	-9.58074	Vitiligo	VIT	CA488	0.0834903	0.1563	0.05858	1.42524
rs2538470	7	148220448	0.999993	A	G	Crohn Disease	CD	CA210	0.0749643	1.04598e-09	0.0122847	6.10223	Vitiligo	VIT	CA488	-0.157005	0.009561	0.06072	-2.58572
rs6651252	8	129567181	0.999974	T	C	Crohn Disease	CD	CA210	0.149029	3.86009e-16	0.0183017	8.1429	Vitiligo	VIT	CA488	0.0649653	0.4608	0.08791	0.738998
rs10758669	9	4981602	1	A	C	Crohn Disease	CD	CA210	-0.14975	4.18463e-34	0.012299	-12.1757	Vitiligo	VIT	CA488	0.0703152	0.2516	0.06112	1.15044
rs61839660	10	6094697	0.983403	T	C	Crohn Disease	CD	CA210	0.148159	3.19236e-13	0.0203346	7.28604	Vitiligo	VIT	CA488	-0.536314	6.959e-06	0.1203	-4.45814
rs10748781	10	101283330	0.999335	A	C	Crohn Disease	CD	CA210	-0.183963	1.57008e-51	0.0121813	-15.102	Vitiligo	VIT	CA488	0.0256255	0.6597	0.05816	0.440604
rs11229555	11	58408687	0.98338	T	G	Crohn Disease	CD	CA210	-0.0678674	9.93202e-07	0.0138704	-4.89298	Vitiligo	VIT	CA488	0.139762	0.03301	0.06543	2.13605
rs559928	11	64150370	0.941815	T	C	Crohn Disease	CD	CA210	-0.099124	3.74526e-10	0.0158237	-6.26429	Vitiligo	VIT	CA488	-0.076881	0.3207	0.07728	-0.994838
rs4409785	11	95311422	0.980377	T	C	Crohn Disease	CD	CA210	0.0280086	0.0935249	0.0167007	1.67709	Vitiligo	VIT	CA488	-0.308954	6.463e-06	0.06886	-4.4867
rs1569328	14	75741751	0.999864	T	C	Crohn Disease	CD	CA210	-0.109215	6.47381e-11	0.0167191	-6.53237	Vitiligo	VIT	CA488	0.0760347	0.317	0.07572	1.00416
rs3853824	17	54880993	0.927611	T	C	Crohn Disease	CD	CA210	-0.0813612	1.17319e-10	0.0126283	-6.44276	Vitiligo	VIT	CA488	0.0148886	0.8064	0.05971	0.249349
rs7236492	18	77220616	0.999944	T	C	Crohn Disease	CD	CA210	-0.0996611	9.09447e-09	0.017342	-5.74681	Vitiligo	VIT	CA488	-0.0711738	0.3801	0.08129	-0.875554
rs259964	20	57824309	0.998008	A	G	Crohn Disease	CD	CA210	0.0713342	2.08239e-09	0.0119064	5.99125	Vitiligo	VIT	CA488	-0.0880665	0.1293	0.05809	-1.51604
rs6062496	20	62329099	0.999974	A	G	Crohn Disease	CD	CA210	0.120078	3.81584e-22	0.0124099	9.67597	Vitiligo	VIT	CA488	0.084034	0.1478	0.05822	1.44339
rs2104286	10	6099045	0.959869	C	T	Crohn Disease	CD	AT487	-0.00020775	0.16717	0.0001504	-1.38132	Multiple Sclerosis	MS	CA021	-0.18983	7.61e-23	0.0192926	-9.83948
rs10761659	10	64445564	0.93239	G	A	Crohn Disease	CD	AT487	0.00068624	3.3791e-07	0.00013453	5.10102	Multiple Sclerosis	MS	CA021	-0.0314987	0.0537	0.0163269	-1.92925
rs1800693	12	6440009	0.974494	C	T	Crohn Disease	CD	AT487	7.9547e-05	0.56067	0.00013672	0.581824	Multiple Sclerosis	MS	CA021	0.134531	6.92e-16	0.0166665	8.07192
rs7517847	1	67681669	0.996917	G	T	Diabetes Mellitus, Type 1	T1D	AT280	5.7694e-05	0.73449	0.00017011	0.339157	Crohn Disease	CD	CA210	-0.335814	1.37722e-159	0.0124758	-26.9173
rs4845604	1	151801680	0.974982	A	G	Diabetes Mellitus, Type 1	T1D	AT280	-0.00031132	0.2007	0.0002433	-1.27957	Crohn Disease	CD	CA210	-0.0912898	1.39357e-07	0.0173354	-5.26609
rs10800309	1	161472158	0.990186	G	A	Diabetes Mellitus, Type 1	T1D	AT280	-0.00030841	0.089232	0.00018147	-1.69951	Crohn Disease	CD	CA210	-0.0904086	8.47872e-13	0.0126389	-7.15319
rs13407913	2	25097644	0.99711	G	A	Diabetes Mellitus, Type 1	T1D	AT280	0.00021569	0.20426	0.0001699	1.26951	Crohn Disease	CD	CA210	0.114508	9.63641e-22	0.0119519	9.58074
rs2538470	7	148220448	0.999733	G	A	Diabetes Mellitus, Type 1	T1D	AT280	-0.00014835	0.39503	0.00017442	-0.850533	Crohn Disease	CD	CA210	-0.0749643	1.04598e-09	0.0122847	-6.10223
rs6651252	8	129567181	0.999973	C	T	Diabetes Mellitus, Type 1	T1D	AT280	7.7378e-05	0.7576	0.00025071	0.308635	Crohn Disease	CD	CA210	-0.149029	3.86009e-16	0.0183017	-8.1429
rs10758669	9	4981602	1	A	C	Diabetes Mellitus, Type 1	T1D	AT280	-0.00035232	0.047038	0.0001774	-1.98602	Crohn Disease	CD	CA210	-0.14975	4.18463e-34	0.012299	-12.1757
rs61839660	10	6094697	0.998971	T	C	Diabetes Mellitus, Type 1	T1D	AT280	-0.0012394	1.2329e-05	0.00028351	-4.37163	Crohn Disease	CD	CA210	0.148159	3.19236e-13	0.0203346	7.28604
rs10748781	10	101283330	0.999506	A	C	Diabetes Mellitus, Type 1	T1D	AT280	-0.00025875	0.13187	0.00017173	-1.50673	Crohn Disease	CD	CA210	-0.183963	1.57008e-51	0.0121813	-15.102
rs11229555	11	58408687	0.954838	T	G	Diabetes Mellitus, Type 1	T1D	AT280	-0.00019002	0.33809	0.00019836	-0.957955	Crohn Disease	CD	CA210	-0.0678674	9.93202e-07	0.0138704	-4.89298
rs559928	11	64150370	0.950873	C	T	Diabetes Mellitus, Type 1	T1D	AT280	0.00036841	0.086833	0.00021515	1.71234	Crohn Disease	CD	CA210	0.099124	3.74526e-10	0.0158237	6.26429
rs4409785	11	95311422	0.92135	C	T	Diabetes Mellitus, Type 1	T1D	AT280	0.00075484	0.00074448	0.00022381	3.37268	Crohn Disease	CD	CA210	-0.0280086	0.0935249	0.0167007	-1.67709
rs1569328	14	75741751	0.999314	T	C	Diabetes Mellitus, Type 1	T1D	AT280	1.8753e-05	0.9333	0.00022405	0.0837001	Crohn Disease	CD	CA210	-0.109215	6.47381e-11	0.0167191	-6.53237
rs3853824	17	54880993	0.910852	C	T	Diabetes Mellitus, Type 1	T1D	AT280	-0.00043874	0.01372	0.00017802	-2.46455	Crohn Disease	CD	CA210	0.0813612	1.17319e-10	0.0126283	6.44276
rs7236492	18	77220616	0.999783	T	C	Diabetes Mellitus, Type 1	T1D	AT280	-8.5493e-05	0.70232	0.00022369	-0.382194	Crohn Disease	CD	CA210	-0.0996611	9.09447e-09	0.017342	-5.74681
rs259964	20	57824309	0.989349	G	A	Diabetes Mellitus, Type 1	T1D	AT280	-0.00019416	0.25314	0.00016991	-1.14272	Crohn Disease	CD	CA210	-0.0713342	2.08239e-09	0.0119064	-5.99125
rs6062496	20	62329099	0.999953	A	G	Diabetes Mellitus, Type 1	T1D	AT280	5.5881e-05	0.74169	0.00016953	0.329623	Crohn Disease	CD	CA210	0.120078	3.81584e-22	0.0124099	9.67597
rs3806308	1	20142866	0.970598	A	T	Colitis, Ulcerative	UC	CA175	-0.356675	9.816e-08	0.0669	-5.33146	Crohn Disease	CD	PH322	0.016556	0.78	0.059342	0.278993
rs7517847	1	67681669	0.997018	G	T	Arthritis, Rheumatoid	RA	AT551	9.825e-06	0.96437	0.00021992	0.0446753	Crohn Disease	CD	CA210	-0.335814	1.37722e-159	0.0124758	-26.9173
rs4845604	1	151801680	0.941048	A	G	Arthritis, Rheumatoid	RA	AT551	0.00023095	0.46281	0.00031455	0.734223	Crohn Disease	CD	CA210	-0.0912898	1.39357e-07	0.0173354	-5.26609
rs10800309	1	161472158	0.977704	G	A	Arthritis, Rheumatoid	RA	AT551	-0.0001231	0.59978	0.00023461	-0.524701	Crohn Disease	CD	CA210	-0.0904086	8.47872e-13	0.0126389	-7.15319
rs13407913	2	25097644	0.992247	G	A	Arthritis, Rheumatoid	RA	AT551	0.00022157	0.31318	0.00021969	1.00856	Crohn Disease	CD	CA210	0.114508	9.63641e-22	0.0119519	9.58074
rs2538470	7	148220448	0.999631	G	A	Arthritis, Rheumatoid	RA	AT551	7.1273e-06	0.97479	0.00022558	0.0315954	Crohn Disease	CD	CA210	-0.0749643	1.04598e-09	0.0122847	-6.10223
rs6651252	8	129567181	0.999986	C	T	Arthritis, Rheumatoid	RA	AT551	-0.00064872	0.04534	0.00032412	-2.00148	Crohn Disease	CD	CA210	-0.149029	3.86009e-16	0.0183017	-8.1429
rs10758669	9	4981602	1	A	C	Arthritis, Rheumatoid	RA	AT551	0.00018425	0.4219	0.00022942	0.803112	Crohn Disease	CD	CA210	-0.14975	4.18463e-34	0.012299	-12.1757
rs10748781	10	101283330	0.999634	A	C	Arthritis, Rheumatoid	RA	AT551	0.00024683	0.26612	0.00022196	1.11205	Crohn Disease	CD	CA210	-0.183963	1.57008e-51	0.0121813	-15.102
rs11229555	11	58408687	0.913813	T	G	Arthritis, Rheumatoid	RA	AT551	-2.1166e-05	0.93421	0.00025641	-0.0825475	Crohn Disease	CD	CA210	-0.0678674	9.93202e-07	0.0138704	-4.89298
rs559928	11	64150370	0.961044	C	T	Arthritis, Rheumatoid	RA	AT551	0.00041857	0.13231	0.00027811	1.50505	Crohn Disease	CD	CA210	0.099124	3.74526e-10	0.0158237	6.26429
rs1569328	14	75741751	0.999973	T	C	Arthritis, Rheumatoid	RA	AT551	-0.00083763	0.0038362	0.0002897	-2.89137	Crohn Disease	CD	CA210	-0.109215	6.47381e-11	0.0167191	-6.53237
rs7236492	18	77220616	0.999916	T	C	Arthritis, Rheumatoid	RA	AT551	0.0003142	0.27743	0.00028929	1.08611	Crohn Disease	CD	CA210	-0.0996611	9.09447e-09	0.017342	-5.74681
rs259964	20	57824309	0.990199	G	A	Arthritis, Rheumatoid	RA	AT551	-0.00026092	0.23514	0.00021977	-1.18724	Crohn Disease	CD	CA210	-0.0713342	2.08239e-09	0.0119064	-5.99125
rs6062496	20	62329099	0.999826	A	G	Arthritis, Rheumatoid	RA	AT551	0.00014173	0.51807	0.00021929	0.646313	Crohn Disease	CD	CA210	0.120078	3.81584e-22	0.0124099	9.67597
rs7574865	2	191964633	0.941709	T	G	Lupus Erythematosus, Systemic	SLE	CA176	-0.431046	6.58666e-10	0.0697461	-6.18021	Multiple Sclerosis	MS	CA318	-0.0489802	0.02983	0.0225472	-2.17234
rs3118470	10	6101713	0.927556	T	C	Lupus Erythematosus, Systemic	SLE	CA176	0.0882215	0.271303	0.0801932	1.10011	Multiple Sclerosis	MS	CA318	-0.115736	2.046e-09	0.0193084	-5.99411
rs1250550	10	81060317	0.908705	C	A	Lupus Erythematosus, Systemic	SLE	CA176	0.0491044	0.204864	0.0387296	1.26788	Multiple Sclerosis	MS	CA318	-0.0915759	1.373e-06	0.0189642	-4.82888
rs2155219	11	76299194	0.999868	T	G	Arthritis, Rheumatoid	RA	AT454	-0.00017482	0.025457	7.8241e-05	-2.23438	Asthma	ATH	PH435	0.105671	1.08e-17	0.012338	8.56468
rs7517847	1	67681669	1	T	G	Inflammatory Bowel Diseases	IBD	CA211	0.25065	9.47973e-134	0.0101842	24.6117	Lupus Erythematosus, Systemic	SLE	DB815	0.0198026	0.8241	0.0890687	0.22233
rs4845604	1	151801680	1	A	G	Inflammatory Bowel Diseases	IBD	CA211	-0.123592	1.20759e-17	0.0144514	-8.55224	Lupus Erythematosus, Systemic	SLE	DB815	-0.207014	0.1358	0.13868	-1.49275
rs3024505	1	206939904	1	A	G	Inflammatory Bowel Diseases	IBD	CA211	0.196353	2.98587e-50	0.0131722	14.9066	Lupus Erythematosus, Systemic	SLE	DB815	0.131028	0.3178	0.131099	0.99946
rs925255	2	28614794	1	T	C	Inflammatory Bowel Diseases	IBD	CA211	-0.0759283	2.70285e-14	0.00997506	-7.61181	Lupus Erythematosus, Systemic	SLE	DB815	-0.116534	0.1992	0.0907134	-1.28464
rs2310173	2	102663628	0.997241	T	G	Inflammatory Bowel Diseases	IBD	CA211	0.0800313	1.10472e-15	0.00998566	8.01462	Lupus Erythematosus, Systemic	SLE	DB815	-0.0676586	0.4762	0.0949354	-0.712681
rs1517352	2	191931464	1	A	C	Inflammatory Bowel Diseases	IBD	CA211	-0.0778816	3.86556e-14	0.0102944	-7.56544	Lupus Erythematosus, Systemic	SLE	DB815	0.198851	0.03812	0.0957782	2.07616
rs11098964	4	80887969	0.965267	A	G	Inflammatory Bowel Diseases	IBD	CA211	0.0329016	0.00159064	0.0104198	3.15761	Lupus Erythematosus, Systemic	SLE	DB815	0.182322	0.07208	0.101267	1.80041
rs3774937	4	103434253	0.98773	T	C	Inflammatory Bowel Diseases	IBD	CA211	-0.0463274	1.0667e-05	0.0105213	-4.40319	Lupus Erythematosus, Systemic	SLE	DB815	0.076961	0.4448	0.100682	0.764399
rs212388	6	159490436	0.957206	T	C	Inflammatory Bowel Diseases	IBD	CA211	-0.0536913	1.93192e-07	0.0103138	-5.20577	Lupus Erythematosus, Systemic	SLE	DB815	0.165514	0.09955	0.100404	1.64848
rs1182188	7	2869985	0.999992	T	C	Inflammatory Bowel Diseases	IBD	CA211	0.0659028	1.07911e-09	0.0108086	6.09724	Lupus Erythematosus, Systemic	SLE	DB815	-0.0618754	0.5788	0.111425	-0.55531
rs4917014	7	50305863	0.990051	T	G	Inflammatory Bowel Diseases	IBD	CA211	-0.0641608	2.05133e-09	0.0107047	-5.99369	Lupus Erythematosus, Systemic	SLE	DB815	0.0295588	0.7987	0.115874	0.255094
rs9297145	7	98759117	0.999977	A	C	Inflammatory Bowel Diseases	IBD	CA211	-0.071727	9.93531e-11	0.0110896	-6.46793	Lupus Erythematosus, Systemic	SLE	DB815	-0.076961	0.4627	0.104755	-0.734675
rs4728142	7	128573967	0.985601	A	G	Inflammatory Bowel Diseases	IBD	CA211	0.0507346	5.5085e-07	0.0101313	5.0077	Lupus Erythematosus, Systemic	SLE	DB815	0.494296	7.296e-07	0.0991899	4.98333
rs2538470	7	148220448	0.999998	A	G	Inflammatory Bowel Diseases	IBD	CA211	0.0675599	2.99906e-11	0.0101646	6.64661	Lupus Erythematosus, Systemic	SLE	DB815	0.0295588	0.7327	0.0865238	0.341626
rs10758669	9	4981602	1	A	C	Inflammatory Bowel Diseases	IBD	CA211	-0.148762	4.69865e-48	0.0102138	-14.5649	Lupus Erythematosus, Systemic	SLE	DB815	-0.0582689	0.5212	0.0908025	-0.641711
rs1250550	10	81060317	0.999969	A	C	Inflammatory Bowel Diseases	IBD	CA211	-0.0965526	4.2869e-19	0.010813	-8.9293	Lupus Erythematosus, Systemic	SLE	DB815	-0.076961	0.4688	0.106198	-0.724694
rs11230563	11	60776209	0.999956	T	C	Inflammatory Bowel Diseases	IBD	CA211	-0.081194	1.7061e-14	0.0105845	-7.67104	Lupus Erythematosus, Systemic	SLE	DB815	-0.0861777	0.4025	0.102899	-0.837501
rs559928	11	64150370	0.999693	T	C	Inflammatory Bowel Diseases	IBD	CA211	-0.094388	3.32553e-13	0.0129645	-7.28052	Lupus Erythematosus, Systemic	SLE	DB815	-0.0833816	0.5015	0.124013	-0.672362
rs7933433	11	128194450	0.90006	T	G	Inflammatory Bowel Diseases	IBD	CA211	0.0485678	6.96009e-06	0.0108051	4.49491	Lupus Erythematosus, Systemic	SLE	DB815	-0.122218	0.223	0.100235	-1.2193
rs11168249	12	48208368	0.977734	T	C	Inflammatory Bowel Diseases	IBD	CA211	-0.0433186	1.56591e-05	0.0100293	-4.3192	Lupus Erythematosus, Systemic	SLE	DB815	0.0487902	0.6366	0.103239	0.472594
rs941823	13	41013977	0.999765	T	C	Inflammatory Bowel Diseases	IBD	CA211	-0.0830172	6.18793e-13	0.0115361	-7.19628	Lupus Erythematosus, Systemic	SLE	DB815	-0.150823	0.1617	0.107703	-1.40035
rs744166	17	40514201	0.924151	A	G	Inflammatory Bowel Diseases	IBD	CA211	0.100017	1.14456e-22	0.0102076	9.79829	Lupus Erythematosus, Systemic	SLE	DB815	0.105361	0.274	0.0962667	1.09446
rs3853824	17	54880993	0.901612	T	C	Inflammatory Bowel Diseases	IBD	CA211	-0.064031	7.70121e-10	0.0104099	-6.15096	Lupus Erythematosus, Systemic	SLE	DB815	0.0943107	0.3225	0.095283	0.989796
rs1893217	18	12809340	1	A	G	Inflammatory Bowel Diseases	IBD	CA211	-0.143222	1.36585e-27	0.0131583	-10.8845	Lupus Erythematosus, Systemic	SLE	DB815	0.261365	0.02979	0.120123	2.17581
rs587259	19	34656406	0.995352	T	C	Inflammatory Bowel Diseases	IBD	CA211	-0.0435162	2.32979e-05	0.0102858	-4.23069	Lupus Erythematosus, Systemic	SLE	DB815	0.174353	0.08212	0.100193	1.74017
rs4243971	20	30849517	0.996409	T	G	Inflammatory Bowel Diseases	IBD	CA211	-0.0486858	8.57296e-07	0.00989177	-4.92185	Lupus Erythematosus, Systemic	SLE	DB815	0.174353	0.08025	0.0995784	1.75092
rs259964	20	57824309	0.999933	A	G	Inflammatory Bowel Diseases	IBD	CA211	0.0674584	6.92964e-12	0.00983489	6.85909	Lupus Erythematosus, Systemic	SLE	DB815	0.0100503	0.93	0.114383	0.0878657
rs2836878	21	40465534	1	A	G	Inflammatory Bowel Diseases	IBD	CA211	-0.167409	8.25069e-48	0.0115245	-14.5264	Lupus Erythematosus, Systemic	SLE	DB815	0.0202027	0.8349	0.0969082	0.208473
rs4845604	1	151801680	0.999954	G	A	Neuromyelitis Optica	NMO	CA101	0.0289	0.8588	0.162403	-0.177952	Inflammatory Bowel Diseases	IBD	CA211	0.123592	1.20759e-17	0.0144514	8.55224
rs10800309	1	161472158	0.93975	G	A	Neuromyelitis Optica	NMO	CA101	0.0991	0.3938	0.116158	-0.85315	Inflammatory Bowel Diseases	IBD	CA211	-0.132111	6.15533e-37	0.010405	-12.6969
rs1517352	2	191931464	0.989153	C	A	Neuromyelitis Optica	NMO	CA101	-0.2151	0.05196	0.110534	-1.94601	Inflammatory Bowel Diseases	IBD	CA211	0.0778816	3.86556e-14	0.0102944	7.56544
rs395157	5	38867732	0.999136	C	T	Neuromyelitis Optica	NMO	CA101	-0.1037	0.346	0.109984	-0.942864	Inflammatory Bowel Diseases	IBD	CA211	-0.0913628	2.22222e-20	0.0098759	-9.25109
rs4703855	5	71693899	0.984975	C	T	Neuromyelitis Optica	NMO	CA101	0.1314	0.2941	0.12517	-1.04977	Inflammatory Bowel Diseases	IBD	CA211	0.0710611	7.15618e-11	0.0109034	6.51735
rs56167332	5	158827769	0.985569	C	A	Neuromyelitis Optica	NMO	CA101	-0.177	0.1238	0.114902	-1.54044	Inflammatory Bowel Diseases	IBD	CA211	-0.155855	7.16555e-50	0.0104967	-14.848
rs2538470	7	148220448	0.999984	G	A	Neuromyelitis Optica	NMO	CA101	-0.1169	0.2995	0.11261	-1.0381	Inflammatory Bowel Diseases	IBD	CA211	-0.0675599	2.99906e-11	0.0101646	-6.64661
rs6651252	8	129567181	0.97949	C	T	Neuromyelitis Optica	NMO	CA101	0.0669	0.6803	0.162305	-0.412186	Inflammatory Bowel Diseases	IBD	CA211	-0.0908484	9.08232e-10	0.014833	-6.12475
rs10758669	9	4981602	1	C	A	Neuromyelitis Optica	NMO	CA101	0.1264	0.2765	0.116084	-1.08887	Inflammatory Bowel Diseases	IBD	CA211	0.148762	4.69865e-48	0.0102138	14.5649
rs10761659	10	64445564	0.999997	G	A	Neuromyelitis Optica	NMO	CA101	0.0289	0.7921	0.10961	-0.263662	Inflammatory Bowel Diseases	IBD	CA211	0.153811	4.971e-53	0.0100347	15.328
rs11229555	11	58408687	0.999771	G	T	Neuromyelitis Optica	NMO	CA101	-0.0777	0.5412	0.127121	-0.611229	Inflammatory Bowel Diseases	IBD	CA211	0.0787515	5.22518e-12	0.0114144	6.89932
rs11230563	11	60776209	0.938138	C	T	Neuromyelitis Optica	NMO	CA101	-0.1108	0.3239	0.112258	-0.987008	Inflammatory Bowel Diseases	IBD	CA211	0.081194	1.7061e-14	0.0105845	7.67104
rs559928	11	64150370	0.998397	C	T	Neuromyelitis Optica	NMO	CA101	0.1338	0.3459	0.141879	-0.943059	Inflammatory Bowel Diseases	IBD	CA211	0.094388	3.32553e-13	0.0129645	7.28052
rs941823	13	41013977	0.99845	C	T	Neuromyelitis Optica	NMO	CA101	0.0393	0.7624	0.129951	-0.302421	Inflammatory Bowel Diseases	IBD	CA211	0.0830172	6.18793e-13	0.0115361	7.19628
rs1569328	14	75741751	0.987692	C	T	Neuromyelitis Optica	NMO	CA101	-0.0997	0.4965	0.146557	-0.680279	Inflammatory Bowel Diseases	IBD	CA211	0.0809722	3.20961e-09	0.0136766	5.9205
rs7404095	16	23864590	0.993339	C	T	Neuromyelitis Optica	NMO	CA101	0.1336	0.2353	0.112496	-1.1876	Inflammatory Bowel Diseases	IBD	CA211	0.0557396	3.09965e-08	0.0100691	5.53571
rs7236492	18	77220616	0.999879	C	T	Neuromyelitis Optica	NMO	CA101	0.0757	0.6301	0.157136	-0.481749	Inflammatory Bowel Diseases	IBD	CA211	0.0802595	1.45451e-08	0.014163	5.66684
rs259964	20	57824309	0.99993	G	A	Neuromyelitis Optica	NMO	CA101	-0.0746	0.4899	0.107999	-0.690747	Inflammatory Bowel Diseases	IBD	CA211	-0.0674584	6.92964e-12	0.00983489	-6.85909
rs6062496	20	62329099	1	G	A	Neuromyelitis Optica	NMO	CA101	-0.1025	0.3537	0.110463	-0.927909	Inflammatory Bowel Diseases	IBD	CA211	-0.123216	2.10807e-33	0.0102312	-12.0432
rs4845604	1	151801680	0.999949	G	A	Neuromyelitis Optica	NMO	CA102	0.0272	0.9118	0.245484	-0.110802	Colitis, Ulcerative	UC	CA212	0.163695	1.19524e-18	0.0185697	8.81516
rs2816958	1	200101920	0.950467	G	A	Neuromyelitis Optica	NMO	CA102	0.1512	0.5976	0.286334	-0.528054	Colitis, Ulcerative	UC	CA212	0.180824	1.13671e-18	0.0204998	8.82078
rs2666218	2	9402988	0.985657	G	A	Neuromyelitis Optica	NMO	CA102	0.181	0.3294	0.185473	-0.975885	Colitis, Ulcerative	UC	CA212	0.0607263	1.04552e-05	0.0137778	4.40754
rs1517352	2	191931464	0.966696	C	A	Neuromyelitis Optica	NMO	CA102	-0.0195	0.9089	0.170365	-0.11446	Colitis, Ulcerative	UC	CA212	0.0777839	2.09992e-09	0.0129859	5.98988
rs395157	5	38867732	0.999666	C	T	Neuromyelitis Optica	NMO	CA102	0.1687	0.3175	0.168666	-1.0002	Colitis, Ulcerative	UC	CA212	-0.0853513	8.76743e-12	0.0125049	-6.82541
rs56167332	5	158827769	0.935367	C	A	Neuromyelitis Optica	NMO	CA102	-0.1435	0.4121	0.17487	-0.820609	Colitis, Ulcerative	UC	CA212	-0.141368	7.27136e-27	0.0131737	-10.7311
rs4728142	7	128573967	0.991844	G	A	Neuromyelitis Optica	NMO	CA102	0.2777	0.1023	0.169787	-1.63558	Colitis, Ulcerative	UC	CA212	-0.0969671	1.9181e-14	0.0126655	-7.656
rs2538470	7	148220448	0.993176	G	A	Neuromyelitis Optica	NMO	CA102	-0.1072	0.5327	0.171755	-0.624146	Colitis, Ulcerative	UC	CA212	-0.0659816	2.71398e-07	0.0128312	-5.1423
rs10758669	9	4981602	0.999952	C	A	Neuromyelitis Optica	NMO	CA102	0.1286	0.4668	0.176642	-0.728024	Colitis, Ulcerative	UC	CA212	0.143218	1.0375e-28	0.0128828	11.117
rs10761659	10	64445564	1	G	A	Neuromyelitis Optica	NMO	CA102	0.1636	0.3273	0.166916	-0.980134	Colitis, Ulcerative	UC	CA212	0.117315	1.49807e-20	0.0126238	9.29316
rs2497318	10	94432000	0.967916	C	T	Neuromyelitis Optica	NMO	CA102	-0.0635	0.7005	0.165031	-0.384776	Colitis, Ulcerative	UC	CA212	0.0714375	1.1464e-08	0.0125164	5.70751
rs11229555	11	58408687	0.919117	G	T	Neuromyelitis Optica	NMO	CA102	-0.1729	0.3572	0.187687	-0.921216	Colitis, Ulcerative	UC	CA212	0.0823351	1.21469e-08	0.0144507	5.69765
rs11230563	11	60776209	0.919415	C	T	Neuromyelitis Optica	NMO	CA102	-0.0234	0.891	0.170703	-0.13708	Colitis, Ulcerative	UC	CA212	0.0750666	1.90297e-08	0.0133556	5.6206
rs559928	11	64150370	0.944827	C	T	Neuromyelitis Optica	NMO	CA102	-0.0927	0.6464	0.20199	-0.458933	Colitis, Ulcerative	UC	CA212	0.0883517	6.34097e-08	0.0163345	5.40891
rs11168249	12	48208368	0.993424	C	T	Neuromyelitis Optica	NMO	CA102	-0.1704	0.3047	0.165915	-1.02703	Colitis, Ulcerative	UC	CA212	0.062427	7.40219e-07	0.0126102	4.9505
rs941823	13	41013977	0.998238	C	T	Neuromyelitis Optica	NMO	CA102	0.1731	0.3931	0.202588	-0.854445	Colitis, Ulcerative	UC	CA212	0.108669	1.39146e-13	0.0146906	7.39717
rs7404095	16	23864590	0.995136	C	T	Neuromyelitis Optica	NMO	CA102	-0.0391	0.8162	0.168167	-0.232508	Colitis, Ulcerative	UC	CA212	0.0717686	1.52417e-08	0.0126826	5.65882
rs6062496	20	62329099	1	G	A	Neuromyelitis Optica	NMO	CA102	-0.3229	0.05753	0.169782	-1.90185	Colitis, Ulcerative	UC	CA212	-0.113898	9.13838e-19	0.0128769	-8.84515
rs2111485	2	163110536	0.974917	G	A	Psoriasis	PS	AT548	0.00065106	2.7867e-05	0.00015537	4.19038	Diabetes Mellitus, Type 1	T1D	CA265	0.164993	3.81382e-18	0.0189991	8.68421
rs61839660	10	6094697	0.999746	T	C	Psoriasis	PS	AT548	0.00025299	0.32015	0.00025447	0.994184	Diabetes Mellitus, Type 1	T1D	CA265	-0.471925	2.84401e-39	0.0359943	-13.1111
rs71624119	5	55440730	0.999446	A	G	Colitis, Ulcerative	UC	BE104	0.00021298	0.327598	0.000217557	0.978962	Arthritis, Rheumatoid	RA	CA104	-0.206532	5.591e-20	0.022567	-9.15196
rs1800693	12	6440009	0.932316	G	A	Liver Cirrhosis, Biliary	PBC	CA209	0.24059	1.176e-14	0.0311702	7.71862	Scleroderma, Systemic	SSC	CA487	0.05509	0.09209	0.0327034	1.68453
rs911263	14	68753593	0.999974	G	A	Liver Cirrhosis, Biliary	PBC	CA209	-0.227654	9.951e-11	0.0351986	-6.46769	Scleroderma, Systemic	SSC	CA487	0.0121738	0.632	0.0254193	0.478919
rs71624119	5	55440730	0.912467	A	G	Multiple Sclerosis	MS	CA021	-0.116871	2.7e-09	0.0196459	-5.94887	Narcolepsy	NL	GA049	0.000186	0.888	0.001321	0.140802
rs2104286	10	6099045	0.972046	C	T	Multiple Sclerosis	MS	CA021	-0.18983	7.61e-23	0.0192926	-9.83948	Narcolepsy	NL	GA049	-0.0007444	0.5525	0.001253	-0.594094
rs1800693	12	6440009	0.970744	C	T	Multiple Sclerosis	MS	CA021	0.134531	6.92e-16	0.0166665	8.07192	Narcolepsy	NL	GA049	8.844e-05	0.938	0.001137	0.0777836
rs11209026	1	67705958	0.961088	A	G	Liver Cirrhosis, Biliary	PBC	CA063	0.133044	0.0311009	0.0617149	2.15578	Spondylitis, Ankylosing	AS	CA064	-0.103584	1.942e-27	0.00954481	-10.8524
rs4129267	1	154426264	0.999984	T	C	Liver Cirrhosis, Biliary	PBC	CA063	-0.0192848	0.556469	0.032792	-0.588094	Spondylitis, Ankylosing	AS	CA064	-0.0307685	3.32131e-13	0.00422605	-7.28068
rs7554511	1	200877562	0.993101	A	C	Liver Cirrhosis, Biliary	PBC	CA063	-0.141218	0.000129784	0.0369017	-3.82687	Spondylitis, Ankylosing	AS	CA064	-0.0389488	2.08797e-15	0.00490785	-7.93601
rs4672505	2	62560332	0.999991	A	G	Liver Cirrhosis, Biliary	PBC	CA063	0.0209784	0.530872	0.0334757	0.626675	Spondylitis, Ankylosing	AS	CA064	0.0597772	5.13765e-47	0.00415105	14.4005
rs694739	11	64097233	0.997228	G	A	Liver Cirrhosis, Biliary	PBC	CA063	-0.176857	1.6887e-07	0.0338113	-5.2307	Spondylitis, Ankylosing	AS	CA064	-0.0134906	0.00168537	0.00429539	-3.14071
rs7933433	11	128194450	0.918269	T	G	Liver Cirrhosis, Biliary	PBC	CA063	-0.00521357	0.875353	0.0332365	-0.156863	Spondylitis, Ankylosing	AS	CA064	0.0206846	1.25977e-06	0.00426839	4.846
rs1800693	12	6440009	0.900458	T	C	Liver Cirrhosis, Biliary	PBC	CA063	-0.194799	1.83513e-09	0.032403	-6.01177	Spondylitis, Ankylosing	AS	CA064	0.0268575	7.12705e-10	0.00435768	6.16324
rs1569328	14	75741751	0.907951	T	C	Liver Cirrhosis, Biliary	PBC	CA063	-0.125563	0.00593091	0.0456332	-2.75158	Spondylitis, Ankylosing	AS	CA064	-0.0180621	0.000786936	0.00537988	-3.35735
rs11879191	19	10512911	0.986304	A	G	Liver Cirrhosis, Biliary	PBC	CA063	-0.180683	1.3693e-05	0.0415485	-4.34873	Spondylitis, Ankylosing	AS	CA064	-0.031078	3.72532e-10	0.00496047	-6.26512
rs10931468	2	191538562	0.905884	A	C	Liver Cirrhosis, Biliary	PBC	CA209	0.319907	4.361e-14	0.0423732	7.54975	Inflammatory Bowel Diseases	IBD	OT353	-0.0314987	0.468391	0.045	-0.69997
rs694739	11	64097233	0.998987	G	A	Liver Cirrhosis, Biliary	PBC	CA209	-0.165937	1.963e-07	0.0318937	-5.20281	Inflammatory Bowel Diseases	IBD	OT353	-0.147558	1.2895e-06	0.031	-4.75992
rs1800693	12	6440009	0.995453	G	A	Liver Cirrhosis, Biliary	PBC	CA209	0.24059	1.176e-14	0.0311702	7.71862	Inflammatory Bowel Diseases	IBD	OT353	-0.0109399	0.763445	0.036	-0.303887
rs3184504	12	111884608	0.998515	A	G	Liver Cirrhosis, Biliary	PBC	CA209	0.175633	1.106e-08	0.0307393	5.71362	Inflammatory Bowel Diseases	IBD	OT353	-0.18648	5.04693e-10	0.03	-6.21599
rs911263	14	68753593	0.999963	G	A	Liver Cirrhosis, Biliary	PBC	CA209	-0.227654	9.951e-11	0.0351986	-6.46769	Inflammatory Bowel Diseases	IBD	OT353	-0.0207825	0.525315	0.033	-0.629774
rs3024505	1	206939904	0.955055	A	G	Colitis, Ulcerative	UC	BE104	0.00122441	1.60894e-06	0.000255231	4.79726	Lupus Erythematosus, Systemic	SLE	DB815	0.131028	0.3178	0.131099	0.99946
rs2836878	21	40465534	0.999757	A	G	Colitis, Ulcerative	UC	BE104	-0.00124753	2.34108e-09	0.000208886	-5.9723	Lupus Erythematosus, Systemic	SLE	DB815	0.0202027	0.8349	0.0969082	0.208473
rs4409785	11	95311422	0.996618	C	T	Diabetes Mellitus, Type 1	T1D	AT280	0.00075484	0.00074448	0.00022381	3.37268	Multiple Sclerosis	MS	CA318	0.101834	5.626e-06	0.0224306	4.53998
rs1893217	18	12809340	0.998176	G	A	Diabetes Mellitus, Type 1	T1D	AT280	0.0012019	9.3955e-08	0.00022515	5.33822	Multiple Sclerosis	MS	CA318	-0.0361454	0.1347	0.0241643	-1.49582
rs2542151	18	12779947	0.989509	T	G	Diabetes Mellitus, Type 1	T1D	AT280	-0.0011044	1.0202e-06	0.00022594	-4.88802	Liver Cirrhosis, Biliary	PBC	PH368	-0.08618	0.555	0.146	-0.590274
rs7517847	1	67681669	0.997156	T	G	Lupus Erythematosus, Systemic	SLE	CA185	-0.00387973	0.869475	0.02361	-0.164326	Crohn Disease	CD	CA210	0.335814	1.37722e-159	0.0124758	26.9173
rs4845604	1	151801680	0.969109	G	A	Lupus Erythematosus, Systemic	SLE	CA185	0.0139924	0.671735	0.033019	0.423768	Crohn Disease	CD	CA210	0.0912898	1.39357e-07	0.0173354	5.26609
rs17849502	1	183532580	1	G	T	Lupus Erythematosus, Systemic	SLE	CA185	0.767314	1.68157e-75	0.0417322	18.3866	Crohn Disease	CD	CA210	0.0650239	0.0282197	0.0296342	2.19422
rs13407913	2	25097644	0.995362	A	G	Lupus Erythematosus, Systemic	SLE	CA185	0.0167994	0.480409	0.0238072	0.705644	Crohn Disease	CD	CA210	-0.114508	9.63641e-22	0.0119519	-9.58074
rs2538470	7	148220448	0.99981	A	G	Lupus Erythematosus, Systemic	SLE	CA185	-0.00739089	0.762148	0.0244197	-0.302661	Crohn Disease	CD	CA210	0.0749643	1.04598e-09	0.0122847	6.10223
rs6651252	8	129567181	1	T	C	Lupus Erythematosus, Systemic	SLE	CA185	-0.12939	0.000312447	0.0358944	-3.60474	Crohn Disease	CD	CA210	0.149029	3.86009e-16	0.0183017	8.1429
rs10758669	9	4981602	1	C	A	Lupus Erythematosus, Systemic	SLE	CA185	-0.0106859	0.691789	0.0269555	-0.396427	Crohn Disease	CD	CA210	0.14975	4.18463e-34	0.012299	12.1757
rs10748781	10	101283330	0.9993	C	A	Lupus Erythematosus, Systemic	SLE	CA185	-0.0276013	0.295558	0.0263873	-1.04601	Crohn Disease	CD	CA210	0.183963	1.57008e-51	0.0121813	15.102
rs11229555	11	58408687	0.968176	G	T	Lupus Erythematosus, Systemic	SLE	CA185	0.00690776	0.816521	0.029772	0.232022	Crohn Disease	CD	CA210	0.0678674	9.93202e-07	0.0138704	4.89298
rs1569328	14	75741751	0.999966	C	T	Lupus Erythematosus, Systemic	SLE	CA185	-0.0787024	0.0261983	0.0353996	-2.22326	Crohn Disease	CD	CA210	0.109215	6.47381e-11	0.0167191	6.53237
rs3853824	17	54880993	0.937079	T	C	Lupus Erythematosus, Systemic	SLE	CA185	-0.0274316	0.312649	0.0271686	-1.00968	Crohn Disease	CD	CA210	-0.0813612	1.17319e-10	0.0126283	-6.44276
rs7236492	18	77220616	0.999937	C	T	Lupus Erythematosus, Systemic	SLE	CA185	0.0227671	0.520468	0.0354283	0.642625	Crohn Disease	CD	CA210	0.0996611	9.09447e-09	0.017342	5.74681
rs259964	20	57824309	0.969232	A	G	Lupus Erythematosus, Systemic	SLE	CA185	-0.0427277	0.103169	0.0262185	-1.62968	Crohn Disease	CD	CA210	0.0713342	2.08239e-09	0.0119064	5.99125
rs4845604	1	151801680	0.972126	A	G	Inflammatory Bowel Diseases	IBD	AT575	-0.0012333	7.4698e-06	0.00027531	-4.47968	Lupus Erythematosus, Systemic	SLE	DB815	-0.207014	0.1358	0.13868	-1.49275
rs3024505	1	206939904	1	A	G	Inflammatory Bowel Diseases	IBD	AT575	0.0019978	4.1733e-14	0.00026441	7.55569	Lupus Erythematosus, Systemic	SLE	DB815	0.131028	0.3178	0.131099	0.99946
rs2836878	21	40465534	1	A	G	Inflammatory Bowel Diseases	IBD	AT575	-0.0017116	2.1974e-15	0.00021584	-7.92995	Lupus Erythematosus, Systemic	SLE	DB815	0.0202027	0.8349	0.0969082	0.208473
rs10761659	10	64445564	0.90254	G	A	Crohn Disease	CD	AT487	0.00068624	3.3791e-07	0.00013453	5.10102	Diabetes Mellitus, Type 1	T1D	CA266	-0.0142973	0.516541	0.0220404	-0.648686
rs6600247	1	25305114	0.921585	C	T	Multiple Sclerosis	MS	AT459	-0.00011731	0.31364	0.00011642	-1.00764	Spondylitis, Ankylosing	AS	CA064	0.0328332	2.57555e-15	0.00415088	7.90992
rs4129267	1	154426264	0.999986	T	C	Multiple Sclerosis	MS	AT459	-0.00023528	0.045716	0.00011776	-1.99796	Spondylitis, Ankylosing	AS	CA064	-0.0307685	3.32131e-13	0.00422605	-7.28068
rs11624293	14	88488821	0.941242	C	T	Multiple Sclerosis	MS	AT459	3.9793e-05	0.84324	0.00020122	0.197759	Spondylitis, Ankylosing	AS	CA064	0.0428679	1.49177e-10	0.00669161	6.40621
rs2111485	2	163110536	0.92533	G	A	Psoriasis	PS	AT548	0.00065106	2.7867e-05	0.00015537	4.19038	Vitiligo	VIT	CA489	0.250001	1.829e-09	0.04169	5.99667
rs2111485	2	163110536	0.900109	G	A	Multiple Sclerosis	MS	AT459	-1.956e-05	0.86907	0.00011866	-0.164841	Diabetes Mellitus, Type 1	T1D	CA265	0.164993	3.81382e-18	0.0189991	8.68421
rs61839660	10	6094697	0.999429	T	C	Multiple Sclerosis	MS	AT459	-7.0373e-05	0.71736	0.00019441	-0.361982	Diabetes Mellitus, Type 1	T1D	CA265	-0.471925	2.84401e-39	0.0359943	-13.1111
rs4409785	11	95311422	0.940534	C	T	Multiple Sclerosis	MS	AT459	0.00032153	0.036202	0.0001535	2.09466	Diabetes Mellitus, Type 1	T1D	CA265	0.0910283	0.00014964	0.0240075	3.79167
rs6426833	1	20171860	1	G	T	Colitis, Ulcerative	UC	CA175	-0.105361	0.08359	0.060892	-1.73029	Inflammatory Bowel Diseases	IBD	CA211	-0.124193	3.06132e-36	0.00987955	-12.5707
rs11465804	1	67702526	1	C	T	Colitis, Ulcerative	UC	CA175	-0.446287	0.0004247	0.126619	-3.52465	Inflammatory Bowel Diseases	IBD	CA211	-0.627173	2.41787e-153	0.0237759	-26.3785
rs4845604	1	151801680	0.999933	A	T	Colitis, Ulcerative	UC	CA175	-0.105361	0.2371	0.0891155	-1.18229	Inflammatory Bowel Diseases	IBD	CA211	-0.123592	1.20759e-17	0.0144514	-8.55224
rs10800309	1	161472158	0.96354	A	T	Colitis, Ulcerative	UC	CA175	0.165514	0.01249	0.0662549	2.49815	Inflammatory Bowel Diseases	IBD	CA211	0.132111	6.15533e-37	0.010405	12.6969
rs3024505	1	206939904	1	A	T	Colitis, Ulcerative	UC	CA175	0.165514	0.05886	0.0876056	1.88931	Inflammatory Bowel Diseases	IBD	CA211	0.196353	2.98587e-50	0.0131722	14.9066
rs925255	2	28614794	1	A	T	Colitis, Ulcerative	UC	CA175	0.0295588	0.6299	0.0613415	0.481873	Inflammatory Bowel Diseases	IBD	CA211	0.0759283	2.70285e-14	0.00997506	7.61181
rs1517352	2	191931464	0.999999	A	T	Colitis, Ulcerative	UC	CA175	0.0295588	0.5913	0.0550485	0.536959	Inflammatory Bowel Diseases	IBD	CA211	-0.0778816	3.86556e-14	0.0102944	-7.56544
rs3774937	4	103434253	0.9264	G	T	Colitis, Ulcerative	UC	CA175	0.0953102	0.1348	0.0637321	1.49548	Inflammatory Bowel Diseases	IBD	CA211	0.0463274	1.0667e-05	0.0105213	4.40319
rs395157	5	38867732	0.999991	G	T	Colitis, Ulcerative	UC	CA175	-0.0304592	0.6637	0.070051	-0.434815	Inflammatory Bowel Diseases	IBD	CA211	-0.0913628	2.22222e-20	0.0098759	-9.25109
rs4703855	5	71693899	0.998764	A	T	Colitis, Ulcerative	UC	CA175	-0.0100503	0.8485	0.0526101	-0.191034	Inflammatory Bowel Diseases	IBD	CA211	0.0710611	7.15618e-11	0.0109034	6.51735
rs212388	6	159490436	0.943769	G	T	Colitis, Ulcerative	UC	CA175	-0.0512933	0.4028	0.0613084	-0.836643	Inflammatory Bowel Diseases	IBD	CA211	0.0536913	1.93192e-07	0.0103138	5.20577
rs9297145	7	98759117	0.999967	C	T	Colitis, Ulcerative	UC	CA175	-0.0202027	0.7503	0.0634812	-0.318247	Inflammatory Bowel Diseases	IBD	CA211	0.071727	9.93531e-11	0.0110896	6.46793
rs2538470	7	148220448	0.999989	A	T	Colitis, Ulcerative	UC	CA175	0.076961	0.2298	0.0640861	1.2009	Inflammatory Bowel Diseases	IBD	CA211	0.0675599	2.99906e-11	0.0101646	6.64661
rs6651252	8	129567181	0.989244	G	T	Colitis, Ulcerative	UC	CA175	-0.040822	0.6652	0.0943317	-0.43275	Inflammatory Bowel Diseases	IBD	CA211	-0.0908484	9.08232e-10	0.014833	-6.12475
rs10758669	9	4981602	1	C	T	Colitis, Ulcerative	UC	CA175	0.254642	0.0001039	0.0655983	3.88184	Inflammatory Bowel Diseases	IBD	CA211	0.148762	4.69865e-48	0.0102138	14.5649
rs1250550	10	81060317	0.998225	A	T	Colitis, Ulcerative	UC	CA175	0.00995033	0.8917	0.0730811	0.136155	Inflammatory Bowel Diseases	IBD	CA211	-0.0965526	4.2869e-19	0.010813	-8.9293
rs11230563	11	60776209	0.999999	A	T	Colitis, Ulcerative	UC	CA175	-0.223144	0.0004896	0.063997	-3.48678	Inflammatory Bowel Diseases	IBD	CA211	0.081194	1.7061e-14	0.0105845	7.67104
rs559928	11	64150370	0.999314	A	T	Colitis, Ulcerative	UC	CA175	-0.0618754	0.4796	0.0875238	-0.706955	Inflammatory Bowel Diseases	IBD	CA211	0.094388	3.32553e-13	0.0129645	7.28052
rs11168249	12	48208368	0.967884	G	T	Colitis, Ulcerative	UC	CA175	-0.0943107	0.1479	0.0651754	-1.44703	Inflammatory Bowel Diseases	IBD	CA211	0.0433186	1.56591e-05	0.0100293	4.3192
rs941823	13	41013977	0.999897	A	T	Colitis, Ulcerative	UC	CA175	-0.139262	0.05296	0.0719579	-1.93533	Inflammatory Bowel Diseases	IBD	CA211	0.0830172	6.18793e-13	0.0115361	7.19628
rs744166	17	40514201	0.933563	G	T	Colitis, Ulcerative	UC	CA175	-0.0618754	0.3285	0.0633219	-0.977156	Inflammatory Bowel Diseases	IBD	CA211	-0.100017	1.14456e-22	0.0102076	-9.79829
rs3853824	17	54880993	0.904834	A	T	Colitis, Ulcerative	UC	CA175	0.0676586	0.2884	0.0637292	1.06166	Inflammatory Bowel Diseases	IBD	CA211	0.064031	7.70121e-10	0.0104099	6.15096
rs1893217	18	12809340	0.999605	G	T	Colitis, Ulcerative	UC	CA175	0.0676586	0.4321	0.086122	0.785614	Inflammatory Bowel Diseases	IBD	CA211	0.143222	1.36585e-27	0.0131583	10.8845
rs7236492	18	77220616	0.999867	A	T	Colitis, Ulcerative	UC	CA175	-0.0202027	0.8201	0.088835	-0.227418	Inflammatory Bowel Diseases	IBD	CA211	0.0802595	1.45451e-08	0.014163	5.66684
rs587259	19	34656406	0.971011	A	T	Colitis, Ulcerative	UC	CA175	0.00995033	0.8353	0.0478586	0.207911	Inflammatory Bowel Diseases	IBD	CA211	0.0435162	2.32979e-05	0.0102858	4.23069
rs259964	20	57824309	0.999934	A	T	Colitis, Ulcerative	UC	CA175	0.0487902	0.3988	0.0578234	0.843779	Inflammatory Bowel Diseases	IBD	CA211	0.0674584	6.92964e-12	0.00983489	6.85909
rs2836878	21	40465534	1	A	T	Colitis, Ulcerative	UC	CA175	-0.223144	0.002151	0.0727129	-3.06883	Inflammatory Bowel Diseases	IBD	CA211	-0.167409	8.25069e-48	0.0115245	-14.5264
rs2413583	22	39659773	1	A	T	Colitis, Ulcerative	UC	CA175	-0.162519	0.06078	0.0866691	-1.87517	Inflammatory Bowel Diseases	IBD	CA211	0.176448	5.06249e-38	0.0136878	12.8909
rs2111485	2	163110536	0.912133	A	G	Multiple Sclerosis	MS	CA021	0.0324672	0.0566	0.0170307	1.90639	Diabetes Mellitus, Type 1	T1D	CA265	-0.164993	3.81382e-18	0.0189991	-8.68421
rs71624119	5	55440730	0.995004	A	G	Multiple Sclerosis	MS	CA021	-0.116871	2.7e-09	0.0196459	-5.94887	Diabetes Mellitus, Type 1	T1D	CA265	-0.0760175	0.000551221	0.0220051	-3.45455
rs72928038	6	90976768	0.989479	A	G	Multiple Sclerosis	MS	CA021	0.107059	7.63e-07	0.0216517	4.9446	Diabetes Mellitus, Type 1	T1D	CA265	0.179985	6.38178e-14	0.0239981	7.5
rs2104286	10	6099045	0.999124	C	T	Multiple Sclerosis	MS	CA021	-0.18983	7.61e-23	0.0192926	-9.83948	Diabetes Mellitus, Type 1	T1D	CA265	-0.217037	5.9842e-23	0.0220038	-9.86364
rs4409785	11	95311422	0.991362	C	T	Multiple Sclerosis	MS	CA021	0.0741794	0.000596	0.0216051	3.43343	Diabetes Mellitus, Type 1	T1D	CA265	0.0910283	0.00014964	0.0240075	3.79167
rs1800693	12	6440009	0.97761	C	T	Multiple Sclerosis	MS	CA021	0.134531	6.92e-16	0.0166665	8.07192	Diabetes Mellitus, Type 1	T1D	CA265	0.0209784	0.269046	0.0189805	1.10526
rs2111485	2	163110536	0.944787	G	A	Arthritis, Rheumatoid	RA	AT452	0.00031775	0.14178	0.00021627	1.46923	Diabetes Mellitus, Type 1	T1D	CA265	0.164993	3.81382e-18	0.0189991	8.68421
rs61839660	10	6094697	0.999797	T	C	Arthritis, Rheumatoid	RA	AT452	-0.00074394	0.035707	0.00035421	-2.10028	Diabetes Mellitus, Type 1	T1D	CA265	-0.471925	2.84401e-39	0.0359943	-13.1111
rs4409785	11	95311422	0.997025	C	T	Arthritis, Rheumatoid	RA	AT452	0.00092184	0.00097858	0.00027963	3.29664	Diabetes Mellitus, Type 1	T1D	CA265	0.0910283	0.00014964	0.0240075	3.79167
rs4409785	11	95311422	1	C	T	Celiac Disease	CeD	CA395	0.103459	1.252e-05	0.0236789	4.36923	Arthritis, Rheumatoid	RA	PH380	0.105361	3e-08	0.019742	5.3369
rs694739	11	64097233	0.915306	G	A	Liver Cirrhosis, Biliary	PBC	CA209	-0.165937	1.963e-07	0.0318937	-5.20281	Arthritis, Rheumatoid	RA	PH378	-0.09531	0.0021	0.030047	-3.17203
rs911263	14	68753593	1	G	A	Liver Cirrhosis, Biliary	PBC	CA209	-0.227654	9.951e-11	0.0351986	-6.46769	Arthritis, Rheumatoid	RA	PH378	-0.14842	0.00021	0.041697	-3.55949
rs6679677	1	114303808	1	A	C	Spondylitis, Ankylosing	AS	AT141	-2.9972e-05	0.86746	0.0001796	-0.166882	Arthritis, Rheumatoid	RA	PH379	0.593327	3.1e-149	0.022565	26.2941
rs7731626	5	55444683	0.99898	A	G	Spondylitis, Ankylosing	AS	AT141	-8.3361e-05	0.45721	0.00011213	-0.743432	Arthritis, Rheumatoid	RA	PH379	-0.198451	7.9e-23	0.021658	-9.16294
rs4239702	20	44749251	0.950471	C	T	Spondylitis, Ankylosing	AS	AT141	-0.0001074	0.37852	0.00012195	-0.880689	Arthritis, Rheumatoid	RA	PH379	0.139262	4.2e-14	0.0174	8.00356
rs6426833	1	20171860	1	G	A	Colitis, Ulcerative	UC	CA011	0.262364	3.93e-35	0.0212144	12.3673	Arthritis, Rheumatoid	RA	CA391	-0.0202027	0.331417	0.0208004	-0.971264
rs11209026	1	67705958	0.998632	A	G	Colitis, Ulcerative	UC	CA011	0.553885	5.12e-28	0.0504744	10.9736	Arthritis, Rheumatoid	RA	CA391	-0.0304592	0.590531	0.0566086	-0.538067
rs3024505	1	206939904	0.999998	A	G	Colitis, Ulcerative	UC	CA011	0.223144	5.76e-17	0.0266598	8.37004	Arthritis, Rheumatoid	RA	CA391	-0.0304592	0.344261	0.0322054	-0.94578
rs4676406	2	241579108	0.999217	G	T	Colitis, Ulcerative	UC	CA011	0.131028	8.32e-11	0.0201746	6.4947	Arthritis, Rheumatoid	RA	CA391	-0.0100503	0.673436	0.0238478	-0.421437
rs10758669	9	4981602	0.990585	C	A	Colitis, Ulcerative	UC	CA011	0.14842	8.52e-13	0.0207507	7.15252	Arthritis, Rheumatoid	RA	CA391	0.0295588	0.343262	0.0311887	0.94774
rs6426833	1	20171860	1	A	G	Spondylitis	SP	AT342	-7.0648e-05	0.54209	0.00011588	-0.609665	Colitis, Ulcerative	UC	CA011	-0.262364	3.93e-35	0.0212144	-12.3673
rs11209026	1	67705958	0.998385	A	G	Spondylitis	SP	AT342	0.00012676	0.58421	0.00023163	0.547252	Colitis, Ulcerative	UC	CA011	0.553885	5.12e-28	0.0504744	10.9736
rs3024505	1	206939904	0.999998	A	G	Spondylitis	SP	AT342	0.00016317	0.30762	0.00015994	1.0202	Colitis, Ulcerative	UC	CA011	0.223144	5.76e-17	0.0266598	8.37004
rs4676406	2	241579108	0.998078	T	G	Spondylitis	SP	AT342	4.3652e-05	0.70696	0.00011611	0.375954	Colitis, Ulcerative	UC	CA011	-0.131028	8.32e-11	0.0201746	-6.4947
rs10758669	9	4981602	0.962239	A	C	Spondylitis	SP	AT342	4.2252e-05	0.72808	0.00012153	0.347667	Colitis, Ulcerative	UC	CA011	-0.14842	8.52e-13	0.0207507	-7.15252
rs2836878	21	40465534	0.998588	A	G	Spondylitis	SP	AT342	0.0001641	0.2095	0.00013076	1.25497	Colitis, Ulcerative	UC	CA011	0.223144	1.86e-22	0.0228885	9.74916
rs6426833	1	20171860	1	G	A	Colitis, Ulcerative	UC	CA011	0.262364	3.93e-35	0.0212144	12.3673	Crohn Disease	CD	CA210	-0.0261959	0.0280396	0.0119249	-2.19673
rs7517847	1	67681669	1	G	T	Colitis, Ulcerative	UC	CA011	0.139762	1.4e-11	0.0206812	6.75791	Crohn Disease	CD	CA210	-0.335814	1.37722e-159	0.0124758	-26.9173
rs4845604	1	151801680	0.998896	A	G	Colitis, Ulcerative	UC	CA011	0.122218	3.05e-06	0.0261852	4.66742	Crohn Disease	CD	CA210	-0.0912898	1.39357e-07	0.0173354	-5.26609
rs7554511	1	200877562	0.985258	A	C	Colitis, Ulcerative	UC	CA011	0.173953	2.04e-13	0.0236795	7.34615	Crohn Disease	CD	CA210	-0.149814	2.09417e-27	0.0138134	-10.8455
rs3024505	1	206939904	1	A	G	Colitis, Ulcerative	UC	CA011	0.223144	5.76e-17	0.0266598	8.37004	Crohn Disease	CD	CA210	0.165311	3.94585e-25	0.0159634	10.3556
rs13407913	2	25097644	0.979316	G	A	Colitis, Ulcerative	UC	CA011	0.0392207	0.0415	0.01924	2.0385	Crohn Disease	CD	CA210	0.114508	9.63641e-22	0.0119519	9.58074
rs7608910	2	61204856	0.97806	G	A	Colitis, Ulcerative	UC	CA011	0.173953	1.7e-14	0.0226753	7.6715	Crohn Disease	CD	CA210	0.120609	2.94899e-23	0.0121405	9.93444
rs10865331	2	62551472	0.932141	A	G	Colitis, Ulcerative	UC	CA011	0.0295588	0.127	0.0193696	1.52604	Crohn Disease	CD	CA210	0.0784447	4.40239e-10	0.0125732	6.23905
rs1517352	2	191931464	0.97345	A	C	Colitis, Ulcerative	UC	CA011	0.0676586	0.00176	0.02163	3.128	Crohn Disease	CD	CA210	-0.0800097	1.31363e-10	0.0124517	-6.42559
rs11098964	4	80887969	0.955487	A	G	Colitis, Ulcerative	UC	CA011	0.0582689	0.00462	0.0205723	2.8324	Crohn Disease	CD	CA210	0.0415817	0.000969438	0.0126034	3.29925
rs13126505	4	102865304	0.998784	A	G	Colitis, Ulcerative	UC	CA011	0.0487902	0.297	0.0467837	1.04289	Crohn Disease	CD	CA210	0.181893	1.57134e-14	0.0236792	7.68157
rs1847472	6	90973159	0.974549	A	C	Colitis, Ulcerative	UC	CA011	0.0582689	0.00604	0.0212226	2.7456	Crohn Disease	CD	CA210	-0.0853854	1.08971e-10	0.0132299	-6.45395
rs212388	6	159490436	0.99809	C	T	Colitis, Ulcerative	UC	CA011	0.0198026	0.378	0.0224625	0.881587	Crohn Disease	CD	CA210	0.102377	1.79519e-16	0.0124319	8.23504
rs2538470	7	148220448	0.999932	A	G	Colitis, Ulcerative	UC	CA011	0.0295588	0.233	0.0247838	1.19267	Crohn Disease	CD	CA210	0.0749643	1.04598e-09	0.0122847	6.10223
rs6651252	8	129567181	0.999992	C	T	Colitis, Ulcerative	UC	CA011	0.0582689	0.0822	0.0335252	1.73806	Crohn Disease	CD	CA210	-0.149029	3.86009e-16	0.0183017	-8.1429
rs10758669	9	4981602	1	C	A	Colitis, Ulcerative	UC	CA011	0.14842	8.52e-13	0.0207507	7.15252	Crohn Disease	CD	CA210	0.14975	4.18463e-34	0.012299	12.1757
rs11229555	11	58408687	0.996124	T	G	Colitis, Ulcerative	UC	CA011	0.076961	0.00201	0.0249166	3.08875	Crohn Disease	CD	CA210	-0.0678674	9.93202e-07	0.0138704	-4.89298
rs559928	11	64150370	0.988624	T	C	Colitis, Ulcerative	UC	CA011	0.0582689	0.0205	0.0251477	2.31707	Crohn Disease	CD	CA210	-0.099124	3.74526e-10	0.0158237	-6.26429
rs2155219	11	76299194	1	T	G	Colitis, Ulcerative	UC	CA011	0.113329	6.33e-08	0.020951	5.40922	Crohn Disease	CD	CA210	0.172686	6.47391e-46	0.0121402	14.2243
rs1569328	14	75741751	0.999997	T	C	Colitis, Ulcerative	UC	CA011	0.076961	0.00461	0.027165	2.83309	Crohn Disease	CD	CA210	-0.109215	6.47381e-11	0.0167191	-6.53237
rs17293632	15	67442596	0.999992	T	C	Colitis, Ulcerative	UC	CA011	0.10436	9.52e-06	0.0235693	4.4278	Crohn Disease	CD	CA210	0.128384	3.69849e-20	0.0139602	9.19646
rs7404095	16	23864590	0.967594	T	C	Colitis, Ulcerative	UC	CA011	0.0861777	8.7e-05	0.0219603	3.92425	Crohn Disease	CD	CA210	-0.0422746	0.000515916	0.0121746	-3.47236
rs3853824	17	54880993	0.948129	T	C	Colitis, Ulcerative	UC	CA011	0.0392207	0.0419	0.0192777	2.03451	Crohn Disease	CD	CA210	-0.0813612	1.17319e-10	0.0126283	-6.44276
rs7236492	18	77220616	1	T	C	Colitis, Ulcerative	UC	CA011	0.10436	0.000286	0.0287678	3.62766	Crohn Disease	CD	CA210	-0.0996611	9.09447e-09	0.017342	-5.74681
rs11879191	19	10512911	0.99987	A	G	Colitis, Ulcerative	UC	CA011	0.0676586	0.0145	0.0276764	2.44463	Crohn Disease	CD	CA210	-0.143008	4.81162e-20	0.0155984	-9.16814
rs259964	20	57824309	0.999721	A	G	Colitis, Ulcerative	UC	CA011	0.0676586	0.00147	0.0212727	3.18054	Crohn Disease	CD	CA210	0.0713342	2.08239e-09	0.0119064	5.99125
rs2836878	21	40465534	0.999998	A	G	Colitis, Ulcerative	UC	CA011	0.223144	1.86e-22	0.0228885	9.74916	Crohn Disease	CD	CA210	-0.10859	4.60861e-15	0.0138558	-7.83717
rs2413583	22	39659773	1	T	C	Colitis, Ulcerative	UC	CA011	0.113329	0.000115	0.0293861	3.85655	Crohn Disease	CD	CA210	-0.210407	7.72163e-36	0.0168361	-12.4973
rs6600247	1	25305114	0.907417	C	T	Spondylitis	SP	AT342	6.6977e-05	0.56431	0.00011619	0.576444	Spondylitis, Ankylosing	AS	CA064	0.0328332	2.57555e-15	0.00415088	7.90992
rs4129267	1	154426264	0.999973	T	C	Spondylitis	SP	AT342	-0.00019076	0.10454	0.00011752	-1.62321	Spondylitis, Ankylosing	AS	CA064	-0.0307685	3.32131e-13	0.00422605	-7.28068
rs11624293	14	88488821	0.9409	C	T	Spondylitis	SP	AT342	-0.00022515	0.26242	0.0002009	-1.12071	Spondylitis, Ankylosing	AS	CA064	0.0428679	1.49177e-10	0.00669161	6.40621
rs2111485	2	163110536	0.98288	G	A	Arthritis, Rheumatoid	RA	AT551	0.00033216	0.13776	0.0002238	1.48418	Vitiligo	VIT	CA152	0.287682	2.69e-22	0.03	9.5894
rs3806308	1	20142866	0.989806	A	T	Colitis, Ulcerative	UC	CA175	-0.356675	9.816e-08	0.0669	-5.33146	Lupus Erythematosus, Systemic	SLE	DB815	-0.00995033	0.9384	0.128725	-0.0772994
rs3806308	1	20142866	0.966022	A	T	Colitis, Ulcerative	UC	CA175	-0.356675	9.816e-08	0.0669	-5.33146	Vitiligo	VIT	CA488	-0.0246926	0.6716	0.05899	-0.41859
rs2111485	2	163110536	0.992362	G	A	Colitis, Ulcerative	UC	BE104	-0.000405391	0.0320277	0.000189075	-2.14408	Vitiligo	VIT	CA152	0.287682	2.69e-22	0.03	9.5894
rs3806308	1	20142866	0.983969	A	T	Colitis, Ulcerative	UC	CA175	-0.356675	9.816e-08	0.0669	-5.33146	Scleroderma, Systemic	SSC	CA487	0.0193867	0.4021	0.0231376	0.837889
rs6600247	1	25305114	0.909353	C	T	Colitis, Ulcerative	UC	AT344	0.00015574	0.39374	0.0001826	0.852903	Spondylitis, Ankylosing	AS	CA064	0.0328332	2.57555e-15	0.00415088	7.90992
rs11209026	1	67705958	0.91674	A	G	Colitis, Ulcerative	UC	AT344	-0.0024138	3.3388e-11	0.00036402	-6.63095	Spondylitis, Ankylosing	AS	CA064	-0.103584	1.942e-27	0.00954481	-10.8524
rs4845604	1	151801680	0.907834	A	G	Colitis, Ulcerative	UC	AT344	-0.0012171	3.3063e-06	0.0002617	-4.65075	Spondylitis, Ankylosing	AS	CA064	0.00955421	0.111903	0.00601008	1.5897
rs4129267	1	154426264	0.999984	T	C	Colitis, Ulcerative	UC	AT344	-0.0002542	0.16873	0.0001847	-1.37629	Spondylitis, Ankylosing	AS	CA064	-0.0307685	3.32131e-13	0.00422605	-7.28068
rs2816958	1	200101920	0.949312	G	A	Colitis, Ulcerative	UC	AT344	0.0017038	3.2006e-09	0.00028775	5.92111	Spondylitis, Ankylosing	AS	CA064	-0.00339423	0.618789	0.00682166	-0.497567
rs11624293	14	88488821	0.942863	C	T	Colitis, Ulcerative	UC	AT344	0.00018369	0.5604	0.00031548	0.582256	Spondylitis, Ankylosing	AS	CA064	0.0428679	1.49177e-10	0.00669161	6.40621
rs3184504	12	111884608	0.989253	C	T	Crohn Disease	CD	AT487	-0.00024886	0.063511	0.00013412	-1.8555	Cholangitis, Sclerosing	PSC	PH317	-0.18648	5.05e-10	0.03	-6.216
rs2111485	2	163110536	0.90435	A	G	Arthritis, Juvenile	JIA	CA138	0.0178399	0.7367	0.0530592	0.336227	Diabetes Mellitus, Type 1	T1D	CA265	-0.164993	3.81382e-18	0.0189991	-8.68421
rs72928038	6	90976768	0.982758	A	G	Arthritis, Juvenile	JIA	CA138	0.146694	0.03175	0.068308	2.14754	Diabetes Mellitus, Type 1	T1D	CA265	0.179985	6.38178e-14	0.0239981	7.5
rs61839660	10	6094697	0.999529	T	C	Arthritis, Juvenile	JIA	CA138	-0.364419	0.0003868	0.102684	-3.54893	Diabetes Mellitus, Type 1	T1D	CA265	-0.471925	2.84401e-39	0.0359943	-13.1111
rs4845604	1	151801680	0.99994	A	G	Colitis, Ulcerative	UC	CA212	-0.163695	1.19524e-18	0.0185697	-8.81516	Crohn Disease	CD	PH322	-0.011128	0.9	0.089041	-0.124976
rs2666218	2	9402988	0.976499	A	G	Colitis, Ulcerative	UC	CA212	-0.0607263	1.04552e-05	0.0137778	-4.40754	Crohn Disease	CD	PH322	0.051277	0.414	0.062719	0.817567
rs1517352	2	191931464	0.964826	A	C	Colitis, Ulcerative	UC	CA212	-0.0777839	2.09992e-09	0.0129859	-5.98988	Crohn Disease	CD	PH322	0.028414	0.636	0.060132	0.472527
rs395157	5	38867732	0.995609	T	C	Colitis, Ulcerative	UC	CA212	0.0853513	8.76743e-12	0.0125049	6.82541	Crohn Disease	CD	PH322	0.065058	0.26	0.057779	1.12598
rs56167332	5	158827769	0.930959	A	C	Colitis, Ulcerative	UC	CA212	0.141368	7.27136e-27	0.0131737	10.7311	Crohn Disease	CD	PH322	-0.020637	0.731	0.060124	-0.343241
rs4728142	7	128573967	0.96546	A	G	Colitis, Ulcerative	UC	CA212	0.0969671	1.9181e-14	0.0126655	7.656	Crohn Disease	CD	PH322	-0.034955	0.545	0.057737	-0.605418
rs2538470	7	148220448	0.923471	A	G	Colitis, Ulcerative	UC	CA212	0.0659816	2.71398e-07	0.0128312	5.1423	Crohn Disease	CD	PH322	0.019732	0.734	0.058099	0.339627
rs10758669	9	4981602	0.999949	A	C	Colitis, Ulcerative	UC	CA212	-0.143218	1.0375e-28	0.0128828	-11.117	Crohn Disease	CD	PH322	-0.09677	0.111	0.060733	-1.59337
rs10761659	10	64445564	1	A	G	Colitis, Ulcerative	UC	CA212	-0.117315	1.49807e-20	0.0126238	-9.29316	Crohn Disease	CD	PH322	-0.050627	0.385	0.058273	-0.86879
rs2497318	10	94432000	0.965772	T	C	Colitis, Ulcerative	UC	CA212	-0.0714375	1.1464e-08	0.0125164	-5.70751	Crohn Disease	CD	PH322	-0.003802	0.948	0.058352	-0.0651563
rs11229555	11	58408687	0.929775	T	G	Colitis, Ulcerative	UC	CA212	-0.0823351	1.21469e-08	0.0144507	-5.69765	Crohn Disease	CD	PH322	0.073766	0.274	0.067408	1.09432
rs11230563	11	60776209	0.909825	T	C	Colitis, Ulcerative	UC	CA212	-0.0750666	1.90297e-08	0.0133556	-5.6206	Crohn Disease	CD	PH322	-0.019154	0.749	0.059896	-0.319788
rs559928	11	64150370	0.938057	T	C	Colitis, Ulcerative	UC	CA212	-0.0883517	6.34097e-08	0.0163345	-5.40891	Crohn Disease	CD	PH322	-0.020256	0.786	0.074716	-0.271107
rs11168249	12	48208368	0.990098	T	C	Colitis, Ulcerative	UC	CA212	-0.062427	7.40219e-07	0.0126102	-4.9505	Crohn Disease	CD	PH322	-0.046873	0.42	0.058074	-0.807125
rs941823	13	41013977	0.999232	T	C	Colitis, Ulcerative	UC	CA212	-0.108669	1.39146e-13	0.0146906	-7.39717	Crohn Disease	CD	PH322	0.062294	0.348	0.06639	0.938304
rs7404095	16	23864590	0.9965	T	C	Colitis, Ulcerative	UC	CA212	-0.0717686	1.52417e-08	0.0126826	-5.65882	Crohn Disease	CD	PH322	0.065117	0.266	0.058602	1.11117
rs17780256	17	70642923	0.901382	A	C	Colitis, Ulcerative	UC	CA212	0.115389	6.12831e-13	0.0160316	7.19758	Crohn Disease	CD	PH322	0.123391	0.0984	0.074666	1.65257
rs259964	20	57824309	0.942321	A	G	Colitis, Ulcerative	UC	CA212	0.0569393	4.46447e-06	0.0124091	4.5885	Crohn Disease	CD	PH322	0.087216	0.127	0.057103	1.52735
rs6062496	20	62329099	1	A	G	Colitis, Ulcerative	UC	CA212	0.113898	9.13838e-19	0.0128769	8.84515	Crohn Disease	CD	PH322	0.0184	0.756	0.059136	0.311147
[truncated: 2,013 more rows]
