# Supplementary material for: An autoimmune pleiotropic SNP modulates IRF5 alternative promoter usage through ZBTB3-mediated chromatin looping
Source: Nat Commun. 2023 Mar 3;14:1208. doi: 10.1038/s41467-023-36897-z (PMC9984425; doi:10.1038/s41467-023-36897-z)
Supplement: Supplementary file 9 — Supplementary Data 6 [file 41467_2023_36897_MOESM9_ESM.xlsx]

## Sheet: Table S6
Supplementary Data 6. Likely causal variant estimation for each of the curated pleiotropic loci using public GWAS summary statistics of autoimmune diseases. Summary statistics was derived from fine-mapping algorithms.
Block ID	Chr	Pos	dbSNPID	MAF	Effective Allele	Non-effective Allele	Effect Size (beta)	SE	P-val	Zscore	PAINTOR PP	CAVIARBF PP	FINEMAP PP	MeSH Term	Disease Abbr	Study ID
657	6	32408497	rs3135394	0.130202	G	A	0.0086927	0.00076453	5.9499e-30	11.37	0.0221792	0.0207306	0.0207644	Inflammatory Bowel Diseases	IBD	AT210
70	1	114303808	rs6679677	0.101685	A	C	0.002662	0.00027934	1.5849e-21	9.52961	0.577149	0.579659	0.5796	Diabetes Mellitus, Type 1	T1D	AT280
70	1	114377568	rs2476601	0.10166	G	A	-0.0026518	0.00027926	2.196e-21	-9.49581	0.42285	0.42034	0.420399	Diabetes Mellitus, Type 1	T1D	AT280
13	1	20171860	rs6426833	0.463621	A	G	0.0013537	0.00018211	1.0588e-13	7.43342	0.173147	0.176928	0.176839	Colitis, Ulcerative	UC	AT344
42	1	67705958	rs11209026	0.0668448	A	G	-0.0024138	0.00036402	3.3388e-11	-6.63095	0.0763201	0.0783123	0.0782665	Colitis, Ulcerative	UC	AT344
42	1	67708155	rs80174646	0.0678258	T	G	-0.0023412	0.00036158	9.5044e-11	-6.47492	0.0283749	0.0281747	0.0281799	Colitis, Ulcerative	UC	AT344
42	1	67702526	rs11465804	0.0631865	G	T	-0.0023845	0.00037348	1.7228e-10	-6.38455	0.0161714	0.0157603	0.0157702	Colitis, Ulcerative	UC	AT344
42	1	67694202	rs2201841	0.311977	G	A	0.0012333	0.00019674	3.6462e-10	6.26868	0.00795597	0.00757321	0.00758215	Colitis, Ulcerative	UC	AT344
42	1	67722567	rs10889676	0.312048	A	C	0.0012313	0.00019711	4.1876e-10	6.24677	0.00696731	0.00660295	0.00661143	Colitis, Ulcerative	UC	AT344
76	1	151801680	rs4845604	0.146433	A	G	-0.0012171	0.0002617	3.3063e-06	-4.65075	0.00674594	0.00570467	0.0059846	Colitis, Ulcerative	UC	AT344
81	1	161479745	rs1801274	0.4684	G	A	-0.0012015	0.00018247	4.5635e-11	-6.58464	0.337732	0.344607	0.344474	Colitis, Ulcerative	UC	AT344
102	1	200101920	rs2816958	0.112818	G	A	0.0017038	0.00028775	3.2006e-09	5.92111	0.121195	0.12205	0.122139	Colitis, Ulcerative	UC	AT344
722	6	138006504	rs6920220	0.22077	A	G	0.0011994	0.00021869	4.156e-08	5.48448	0.141816	0.1418	0.144063	Colitis, Ulcerative	UC	AT344
722	6	138003822	rs11757201	0.219911	C	G	0.0012013	0.00021977	4.597e-08	5.46617	0.128707	0.128278	0.130335	Colitis, Ulcerative	UC	AT344
722	6	138005515	rs17264332	0.21994	G	A	0.0011999	0.00021974	4.7539e-08	5.46054	0.124936	0.124397	0.126395	Colitis, Ulcerative	UC	AT344
722	6	137973832	rs928722	0.221213	T	C	0.0011926	0.0002192	5.3186e-08	5.44069	0.112517	0.111642	0.113444	Colitis, Ulcerative	UC	AT344
722	6	137959235	rs6933404	0.220331	C	T	0.0011856	0.00022078	7.8896e-08	5.37005	0.077759	0.0762127	0.0774653	Colitis, Ulcerative	UC	AT344
1074	10	101283330	rs10748781	0.433787	A	C	-0.0011828	0.00018463	1.491e-10	-6.40633	0.0705379	0.0727326	0.0726842	Colitis, Ulcerative	UC	AT344
1074	10	101284237	rs4409764	0.485088	G	T	-0.0011359	0.00018151	3.8919e-10	-6.25806	0.028436	0.0284495	0.0284507	Colitis, Ulcerative	UC	AT344
1221	12	68508122	rs11614178	0.397032	A	G	0.00093045	0.00018741	6.8783e-07	4.96478	0.00351448	0.00324363	0.00327522	Colitis, Ulcerative	UC	AT344
1673	21	40463283	rs9977672	0.258234	A	G	-0.0017096	0.00020968	3.5431e-16	-8.15338	0.213603	0.218516	0.218399	Colitis, Ulcerative	UC	AT344
1673	21	40466570	rs2836882	0.266813	A	G	-0.0016596	0.00020566	7.06e-16	-8.06963	0.110695	0.1108	0.110798	Colitis, Ulcerative	UC	AT344
1673	21	40465534	rs2836878	0.266714	A	G	-0.0016523	0.00020527	8.3359e-16	-8.0494	0.0945381	0.0941343	0.0941441	Colitis, Ulcerative	UC	AT344
70	1	114377568	rs2476601	0.10166	G	A	-0.0027835	0.00034902	1.5263e-15	-7.97519	0.501084	0.501122	0.501121	Arthritis, Rheumatoid	RA	AT452
70	1	114303808	rs6679677	0.101685	A	C	0.0027841	0.00034912	1.5313e-15	7.97462	0.498901	0.498867	0.498868	Arthritis, Rheumatoid	RA	AT452
554	5	55440730	rs71624119	0.239964	A	G	-0.0018705	0.00024874	5.4888e-14	-7.5199	0.241086	0.241767	0.241752	Arthritis, Rheumatoid	RA	AT452
1587	19	10463118	rs34536443	0.0456658	C	G	-0.0031683	0.00052087	1.1823e-09	-6.08271	0.591081	0.592484	0.594213	Arthritis, Rheumatoid	RA	AT452
1587	19	10427721	rs74956615	0.0549433	A	T	-0.0028132	0.00046738	1.7567e-09	-6.01909	0.407252	0.403199	0.404493	Arthritis, Rheumatoid	RA	AT452
42	1	67705958	rs11209026	0.0668448	A	G	-0.0020964	0.00026886	6.3253e-15	-7.79737	0.0481068	0.0488238	0.0488073	Crohn Disease	CD	AT487
42	1	67740092	rs11209032	0.327243	A	G	0.001116	0.00014385	8.6408e-15	7.75808	0.0357932	0.0359723	0.0359684	Crohn Disease	CD	AT487
42	1	67708155	rs80174646	0.0678258	T	G	-0.0020279	0.00026706	3.122e-14	-7.59342	0.0105358	0.0101677	0.0101763	Crohn Disease	CD	AT487
548	5	40410584	rs11742570	0.394573	C	T	0.00075201	0.00013726	4.2823e-08	5.47873	0.00875651	0.00843517	0.00845245	Crohn Disease	CD	AT487
548	5	40396425	rs11749040	0.129456	A	G	0.0010121	0.00019957	3.9522e-07	5.0714	0.00109489	0.000984292	0.000987911	Crohn Disease	CD	AT487
615	5	158827769	rs56167332	0.346126	A	C	0.00083135	0.00014407	7.9053e-09	5.77046	0.776093	0.7834	0.795244	Crohn Disease	CD	AT487
615	5	158829294	rs755374	0.333936	T	C	0.00077754	0.00014498	8.1818e-08	5.36308	0.0864771	0.081153	0.0825211	Crohn Disease	CD	AT487
779	7	50323174	rs4917129	0.422929	C	T	0.00078978	0.00013617	6.6328e-09	5.79996	0.0591547	0.0581373	0.0582848	Crohn Disease	CD	AT487
70	1	114303808	rs6679677	0.101685	A	C	0.0031789	0.00036114	1.3439e-18	8.8024	0.695141	0.700896	0.700761	Arthritis, Rheumatoid	RA	AT551
70	1	114377568	rs2476601	0.10166	G	A	-0.0031428	0.00036103	3.1845e-18	-8.70509	0.304859	0.299104	0.299239	Arthritis, Rheumatoid	RA	AT551
554	5	55444683	rs7731626	0.375479	A	G	-0.0014847	0.0002255	4.5783e-11	-6.58404	0.852267	0.865731	0.865532	Arthritis, Rheumatoid	RA	AT551
554	5	55440730	rs71624119	0.239964	A	G	-0.001572	0.00025731	1.0008e-09	-6.10936	0.0461896	0.0425903	0.0426776	Arthritis, Rheumatoid	RA	AT551
42	1	67725120	rs10889677	0.312068	A	C	0.0019306	0.00020735	1.2718e-20	9.31083	0.0548217	0.0544683	0.0544771	Inflammatory Bowel Diseases	IBD	AT575
42	1	67722567	rs10889676	0.312048	A	C	0.0019305	0.00020734	1.2741e-20	9.31079	0.0548053	0.0544513	0.0544603	Inflammatory Bowel Diseases	IBD	AT575
42	1	67694202	rs2201841	0.311977	G	A	0.0019269	0.00020696	1.2778e-20	9.31049	0.0546578	0.0542999	0.054309	Inflammatory Bowel Diseases	IBD	AT575
81	1	161479745	rs1801274	0.4684	G	A	-0.0011137	0.00019196	6.5717e-09	-5.80173	0.151003	0.149357	0.150106	Inflammatory Bowel Diseases	IBD	AT575
103	1	200877562	rs7554511	0.294476	A	C	-0.001174	0.00020924	2.0179e-08	-5.61078	0.106272	0.109361	0.110061	Inflammatory Bowel Diseases	IBD	AT575
103	1	200878727	rs12131796	0.293688	A	G	-0.0011659	0.00021012	2.8772e-08	-5.54873	0.0760194	0.0773631	0.0778789	Inflammatory Bowel Diseases	IBD	AT575
103	1	200935866	rs11584383	0.307678	C	T	-0.0010862	0.00020724	1.5955e-07	-5.24127	0.0152696	0.0147323	0.0148491	Inflammatory Bowel Diseases	IBD	AT575
107	1	206943968	rs3024493	0.15413	A	C	0.0020029	0.00026496	4.066e-14	7.55925	0.361103	0.362282	0.362255	Inflammatory Bowel Diseases	IBD	AT575
107	1	206939904	rs3024505	0.154347	A	G	0.0019978	0.00026441	4.1733e-14	7.55569	0.351813	0.352656	0.352637	Inflammatory Bowel Diseases	IBD	AT575
312	3	49721532	rs3197999	0.285249	A	G	0.0012046	0.00021168	1.2644e-08	5.69067	0.0176803	0.0180055	0.0180096	Inflammatory Bowel Diseases	IBD	AT575
312	3	49572140	rs4625	0.305356	G	A	0.0011787	0.00020727	1.2979e-08	5.68679	0.0173067	0.0176125	0.0176169	Inflammatory Bowel Diseases	IBD	AT575
1074	10	101283330	rs10748781	0.433787	A	C	-0.0011393	0.00019409	4.3592e-09	-5.86996	0.0284897	0.028744	0.028753	Inflammatory Bowel Diseases	IBD	AT575
1074	10	101284237	rs4409764	0.485088	G	T	-0.0011067	0.00019081	6.6399e-09	-5.80001	0.0191942	0.0191131	0.019125	Inflammatory Bowel Diseases	IBD	AT575
1074	10	101298451	rs1332099	0.463071	C	T	-0.0010876	0.00019192	1.4553e-08	-5.66694	0.00917387	0.00891379	0.00892447	Inflammatory Bowel Diseases	IBD	AT575
1137	11	76293758	rs7936323	0.477515	A	G	0.001046	0.00019131	4.5692e-08	5.46757	0.0998206	0.0993062	0.101148	Inflammatory Bowel Diseases	IBD	AT575
1137	11	76299649	rs11236797	0.451813	A	C	0.0010091	0.00019201	1.4781e-07	5.25546	0.0332128	0.0318551	0.0324738	Inflammatory Bowel Diseases	IBD	AT575
1456	16	50756881	rs2076756	0.250261	G	A	0.001279	0.00022032	6.4298e-09	5.80519	0.0952039	0.093568	0.0939405	Inflammatory Bowel Diseases	IBD	AT575
1456	16	50756540	rs2066845	0.0128856	C	G	0.0047126	0.00086841	5.742e-08	5.4267	0.0121726	0.0111732	0.0112357	Inflammatory Bowel Diseases	IBD	AT575
1673	21	40466570	rs2836882	0.266813	A	G	-0.0017162	0.00021624	2.0859e-15	-7.93655	0.122141	0.122914	0.122896	Inflammatory Bowel Diseases	IBD	AT575
1673	21	40465534	rs2836878	0.266714	A	G	-0.0017116	0.00021584	2.1974e-15	-7.92995	0.116104	0.116642	0.11663	Inflammatory Bowel Diseases	IBD	AT575
1677	21	45616324	rs4456788	0.391324	A	G	-0.0010493	0.00019559	8.1086e-08	-5.36479	0.0473058	0.0466332	0.047249	Inflammatory Bowel Diseases	IBD	AT575
13	1	20171860	rs6426833	0.463486	A	G	0.00114505	0.000184998	6.04087e-10	6.18953	0.0400143	0.0392726	0.0392996	Colitis, Ulcerative	UC	BE104
1673	21	40463283	rs9977672	0.258021	A	G	-0.00129737	0.000213365	1.19909e-09	-6.08052	0.149464	0.15201	0.152046	Colitis, Ulcerative	UC	BE104
1673	21	40466570	rs2836882	0.266692	A	G	-0.00125567	0.000209272	1.97284e-09	-6.00018	0.0934556	0.0935794	0.0936444	Colitis, Ulcerative	UC	BE104
1673	21	40465534	rs2836878	0.26661	A	G	-0.00124753	0.000208886	2.34108e-09	-5.9723	0.0795181	0.0791981	0.0792656	Colitis, Ulcerative	UC	BE104
70	1	114377568	rs2476601	0.102417	G	A	-0.00176798	0.00024744	9.01019e-13	-7.14509	0.619653	0.623474	0.623363	Arthritis, Rheumatoid	RA	BE151
70	1	114303808	rs6679677	0.102468	A	C	0.00175096	0.000247517	1.50703e-12	7.0741	0.380242	0.376448	0.376561	Arthritis, Rheumatoid	RA	BE151
6	1	8022197	rs3766606	0.161	T	G	0.157004	0.0283024	2.9e-08	5.54737	0.0835635	0.083345	0.083465	Colitis, Ulcerative	UC	CA011
13	1	20171860	rs6426833	0.4513	G	A	0.262364	0.0212144	3.93e-35	-12.3673	1	1	1	Colitis, Ulcerative	UC	CA011
42	1	67705958	rs11209026	0.0616	A	G	0.553885	0.0504744	5.12e-28	10.9736	0.999057	0.999217	0.999143	Colitis, Ulcerative	UC	CA011
81	1	161479745	rs1801274	0.4891	G	A	0.19062	0.0205984	2.16e-20	9.25412	0.988488	0.989826	0.989222	Colitis, Ulcerative	UC	CA011
103	1	200877562	rs7554511	0.2734	A	C	0.173953	0.0236795	2.04e-13	7.34615	0.714116	0.721408	0.718168	Colitis, Ulcerative	UC	CA011
173	2	61204856	rs7608910	0.3628	G	A	0.173953	0.0226753	1.7e-14	7.6715	0.891832	0.90071	0.896796	Colitis, Ulcerative	UC	CA011
251	2	199567687	rs6434978	0.499	T	C	0.122218	0.0218139	2.11e-08	5.60273	0.218892	0.224917	0.222376	Colitis, Ulcerative	UC	CA011
262	2	219010146	rs11676348	0.4592	T	C	0.122218	0.0212451	8.78e-09	5.75276	0.340708	0.355633	0.349186	Colitis, Ulcerative	UC	CA011
262	2	219151218	rs2382817	0.3708	A	C	0.10436	0.0203514	2.93e-07	-5.12789	0.0126994	0.0120111	0.0123137	Colitis, Ulcerative	UC	CA011
276	2	241579108	rs4676406	0.4742	G	T	0.131028	0.0201746	8.32e-11	-6.4947	0.999509	0.999623	0.999579	Colitis, Ulcerative	UC	CA011
312	3	49721532	rs3197999	0.3131	A	G	0.19062	0.0224201	1.86e-17	8.50222	0.161877	0.162851	0.162411	Colitis, Ulcerative	UC	CA011
657	6	32429643	rs9268853	0.3211	C	T	0.336472	0.0214215	1.35e-55	15.7072	0.554876	0.55829	0.556261	Colitis, Ulcerative	UC	CA011
692	6	90674918	rs12525504	0.0944	C	T	0.14842	0.0360196	3.78e-05	4.12053	0.386964	0.163932	0.402061	Colitis, Ulcerative	UC	CA011
722	6	138006504	rs6920220	0.169	A	G	0.157004	0.0254021	6.38e-10	6.18074	0.737099	0.745281	0.741722	Colitis, Ulcerative	UC	CA011
722	6	137959235	rs6933404	0.169	C	T	0.14842	0.0248159	2.22e-09	5.98083	0.227335	0.221971	0.224346	Colitis, Ulcerative	UC	CA011
748	7	2869985	rs1182188	0.2952	C	T	0.122218	0.0232517	1.47e-07	5.25628	0.0293082	0.0279863	0.0285724	Colitis, Ulcerative	UC	CA011
942	9	4981602	rs10758669	0.3529	C	A	0.14842	0.0207507	8.52e-13	-7.15252	0.987159	0.989259	0.98837	Colitis, Ulcerative	UC	CA011
995	9	117553249	rs4246905	0.2972	T	C	0.122218	0.0223855	4.77e-08	-5.45968	0.430316	0.435757	0.433872	Colitis, Ulcerative	UC	CA011
1009	9	139266405	rs10781499	0.3976	A	G	0.14842	0.0206701	6.95e-13	7.18042	0.215852	0.218591	0.217362	Colitis, Ulcerative	UC	CA011
1074	10	101284237	rs4409764	0.492	T	G	0.182322	0.0204015	4.01e-19	-8.93669	0.0197572	0.0180658	0.0188419	Colitis, Ulcerative	UC	CA011
1268	13	27531267	rs17085007	0.1879	C	T	0.14842	0.0250882	3.3e-09	5.91593	0.497735	0.510292	0.504877	Colitis, Ulcerative	UC	CA011
1479	16	86014241	rs16940202	0.1889	C	T	0.165514	0.02332	1.27e-12	7.09754	0.810657	0.817095	0.81423	Colitis, Ulcerative	UC	CA011
1506	17	38040763	rs2872507	0.4722	A	G	0.139762	0.0213105	5.44e-11	6.55837	0.30234	0.31055	0.306908	Colitis, Ulcerative	UC	CA011
1673	21	40465534	rs2836878	0.2575	A	G	0.223144	0.0228885	1.86e-22	9.74916	0.998642	0.998887	0.998777	Colitis, Ulcerative	UC	CA011
1677	21	45615741	rs7282490	0.3976	G	A	0.113329	0.0206176	3.87e-08	-5.49668	0.196359	0.197693	0.19721	Colitis, Ulcerative	UC	CA011
2	1	2526746	rs3748816	0.332	G	A	-0.123977	0.0175797	1.76e-12	-7.05229	0.103463	0.105876	0.10517	Multiple Sclerosis	MS	CA021
98	1	192541472	rs1359062	0.1859	G	C	-0.162166	0.0220336	1.84e-13	-7.35993	0.175771	0.180835	0.179326	Multiple Sclerosis	MS	CA021
98	1	192541021	rs1323292	0.1849	G	A	-0.160404	0.0220734	3.68e-13	7.26684	0.0909543	0.0917172	0.0914946	Multiple Sclerosis	MS	CA021
98	1	192536813	rs2816316	0.1829	C	A	-0.157005	0.0220435	1.06e-12	7.12248	0.0332938	0.0325605	0.0327774	Multiple Sclerosis	MS	CA021
103	1	200878727	rs12131796	0.2744	A	G	-0.11149	0.0185784	1.96e-09	-6.00109	0.0978454	0.0985971	0.0983867	Multiple Sclerosis	MS	CA021
103	1	200877562	rs7554511	0.2734	A	C	-0.110596	0.0186803	3.21e-09	-5.92048	0.0614644	0.0610528	0.0611791	Multiple Sclerosis	MS	CA021
173	2	61081310	rs702872	0.4473	T	C	0.0962189	0.0167718	9.64e-09	5.73694	0.0295953	0.029022	0.0291916	Multiple Sclerosis	MS	CA021
351	3	119219934	rs2293370	0.164	A	G	-0.168892	0.0220407	1.82e-14	-7.66275	0.0465018	0.0447816	0.0452928	Multiple Sclerosis	MS	CA021
548	5	40410584	rs11742570	0.4105	T	C	-0.0953002	0.0170021	2.08e-08	5.60521	0.0597412	0.0603251	0.0601661	Multiple Sclerosis	MS	CA021
554	5	55440730	rs71624119	0.2445	A	G	-0.116871	0.0196459	2.7e-09	-5.94887	0.923487	0.928944	0.927421	Multiple Sclerosis	MS	CA021
734	6	159470417	rs212407	0.3608	G	A	-0.138917	0.0175607	2.56e-15	7.91067	0.199496	0.201554	0.200951	Multiple Sclerosis	MS	CA021
734	6	159473574	rs212400	0.3529	A	G	-0.136278	0.0176851	1.3e-14	7.70583	0.0424376	0.0409156	0.0413671	Multiple Sclerosis	MS	CA021
770	7	37382465	rs60600003	0.0974	G	T	0.149282	0.0267953	2.53e-08	5.57119	0.160029	0.16766	0.165439	Multiple Sclerosis	MS	CA021
770	7	37427289	rs74830391	0.1093	T	C	0.135405	0.0259348	1.78e-07	5.22096	0.0257028	0.0254406	0.0255221	Multiple Sclerosis	MS	CA021
779	7	50305863	rs4917014	0.3539	G	T	-0.0833816	0.0178169	2.87e-06	-4.67991	0.0135591	0.0129637	0.0132154	Multiple Sclerosis	MS	CA021
1017	10	6099045	rs2104286	0.2197	C	T	-0.18983	0.0192926	7.61e-23	-9.83948	0.997206	0.997752	0.997598	Multiple Sclerosis	MS	CA021
1069	10	94432000	rs2497318	0.4583	T	C	0.0898407	0.0165495	5.68e-08	5.42859	0.0788577	0.0742657	0.0755865	Multiple Sclerosis	MS	CA021
1166	11	118726843	rs10892299	0.1909	T	C	-0.115074	0.0209625	4.03e-08	-5.48953	0.138461	0.141336	0.140564	Multiple Sclerosis	MS	CA021
1166	11	118680648	rs11217040	0.1988	A	C	-0.107919	0.0204046	1.23e-07	-5.28898	0.0486538	0.0480758	0.0482674	Multiple Sclerosis	MS	CA021
1186	12	6440009	rs1800693	0.4254	C	T	0.134531	0.0166665	6.92e-16	8.07192	0.973328	0.976494	0.97559	Multiple Sclerosis	MS	CA021
1440	16	11194771	rs12927355	0.325	T	C	-0.193099	0.0180128	8.19e-27	-10.7201	0.290858	0.299703	0.296953	Multiple Sclerosis	MS	CA021
1440	16	11179873	rs12708716	0.3588	G	A	-0.187294	0.0176283	2.29e-26	-10.6246	0.108461	0.108628	0.10859	Multiple Sclerosis	MS	CA021
1518	17	57963537	rs1292053	0.4175	G	A	0.130151	0.0166035	4.55e-15	7.83876	0.0707084	0.0673899	0.0683687	Multiple Sclerosis	MS	CA021
1587	19	10463118	rs34536443	0.0288	G	C	-0.248461	0.0436346	1.24e-08	5.69413	0.0310738	0.029173	0.0297183	Multiple Sclerosis	MS	CA021
70	1	114303808	rs6679677	0.0915	A	C	0.336472	0.0464854	4.54552e-13	7.23824	0.641354	0.643393	0.636434	Lupus Erythematosus, Systemic	SLE	CA022
70	1	114377568	rs2476601	0.0944	A	G	0.329304	0.0460259	8.38229e-13	-7.15475	0.358608	0.356575	0.363511	Lupus Erythematosus, Systemic	SLE	CA022
81	1	161479745	rs1801274	0.4891	G	A	0.186314	0.0284222	5.55584e-11	6.55522	0.0654595	0.0641502	0.0683477	Lupus Erythematosus, Systemic	SLE	CA022
93	1	183532580	rs17849502	0.0596	T	G	0.81093	0.050414	3.22899e-58	16.0854	0.0586514	0.0614551	0.0626728	Lupus Erythematosus, Systemic	SLE	CA022
246	2	191964633	rs7574865	0.2296	T	G	0.559616	0.0326799	9.80343e-66	-17.1241	0.179034	0.177612	0.177851	Lupus Erythematosus, Systemic	SLE	CA022
466	4	102739980	rs13107612	0.2952	T	C	-0.174353	0.0302587	8.30768e-09	-5.76209	0.00337848	0.00328724	0.0035567	Lupus Erythematosus, Systemic	SLE	CA022
722	6	138243739	rs58721818	0.0249	T	C	0.65752	0.0755941	3.37674e-18	8.69804	0.441345	0.446765	0.428282	Lupus Erythematosus, Systemic	SLE	CA022
722	6	138195723	rs5029939	0.0239	G	C	0.582216	0.0696283	6.17861e-17	8.36177	0.0275022	0.0269413	0.0288514	Lupus Erythematosus, Systemic	SLE	CA022
821	7	128594183	rs10488631	0.1004	C	T	0.582216	0.0414804	9.3971e-45	14.0359	0.0170477	0.0171657	0.0171314	Lupus Erythematosus, Systemic	SLE	CA022
1246	12	112007756	rs653178	0.4662	C	T	0.150831	0.0284944	1.2009e-07	-5.29336	0.0702187	0.070073	0.0700532	Lupus Erythematosus, Systemic	SLE	CA022
1246	12	111884608	rs3184504	0.4642	T	C	0.150831	0.0285434	1.26206e-07	-5.28427	0.0670279	0.0668293	0.066973	Lupus Erythematosus, Systemic	SLE	CA022
1246	12	112610714	rs11066188	0.4135	A	G	0.14842	0.0292009	3.72075e-07	5.08272	0.0243894	0.0238468	0.0251958	Lupus Erythematosus, Systemic	SLE	CA022
1506	17	38066240	rs2290400	0.4911	C	T	0.139762	0.0292907	1.82814e-06	4.77155	0.00179459	0.00173914	0.00188538	Lupus Erythematosus, Systemic	SLE	CA022
1683	22	21936152	rs66534072	0.1938	G	C	0.24686	0.0335089	1.7451e-13	7.367	0.0264026	0.0264062	0.0263794	Lupus Erythematosus, Systemic	SLE	CA022
1683	22	21928641	rs181359	0.1938	A	G	0.239017	0.0338538	1.66171e-12	7.06028	0.00310326	0.00300435	0.00335357	Lupus Erythematosus, Systemic	SLE	CA022
1683	22	21982892	rs2298428	0.1769	T	C	0.239017	0.0339565	1.93738e-12	7.03892	0.00268251	0.00259112	0.00291426	Lupus Erythematosus, Systemic	SLE	CA022
1683	22	21979289	rs4821124	0.1849	C	T	0.239017	0.0340106	2.09952e-12	7.02771	0.00248548	0.00239795	0.00270769	Lupus Erythematosus, Systemic	SLE	CA022
657	6	32408497	rs3135394	0.0795	G	A	0.9716	-0.152744	3.166e-10	-6.36097	0.00160803	0.00189516	0.00177689	Neuromyelitis Optica	NMO	CA101
12	1	17655407	rs1748041	0.3121	C	T	0.108226	0.02017	8.063e-08	-5.36571	0.0394403	0.0381701	0.0384709	Arthritis, Rheumatoid	RA	CA104
70	1	114377568	rs2476601	0.0944	A	G	0.465933	0.0280943	9.005e-62	-16.5846	0.573832	0.575739	0.575211	Arthritis, Rheumatoid	RA	CA104
70	1	114303808	rs6679677	0.0915	A	C	0.465619	0.0281068	1.226e-61	16.5661	0.426168	0.424261	0.424789	Arthritis, Rheumatoid	RA	CA104
246	2	191964633	rs7574865	0.2296	T	G	0.133306	0.0218444	1.044e-09	-6.10253	0.136469	0.137837	0.13752	Arthritis, Rheumatoid	RA	CA104
246	2	191902758	rs3821236	0.1988	A	G	0.137499	0.0230375	2.395e-09	5.96846	0.0623702	0.0614673	0.0616796	Arthritis, Rheumatoid	RA	CA104
421	4	26085511	rs10517086	0.3022	A	G	0.125575	0.0200214	3.564e-10	6.27202	0.0514662	0.0515206	0.0515086	Arthritis, Rheumatoid	RA	CA104
421	4	26098810	rs6448432	0.3062	A	G	0.124428	0.0199883	4.815e-10	6.22502	0.0387353	0.0384328	0.0385042	Arthritis, Rheumatoid	RA	CA104
554	5	55440730	rs71624119	0.2445	A	G	-0.206532	0.022567	5.591e-20	-9.15196	0.999503	0.999614	0.99959	Arthritis, Rheumatoid	RA	CA104
722	6	138006504	rs6920220	0.169	A	G	0.140544	0.0220483	1.837e-10	6.37438	0.264166	0.268293	0.267335	Arthritis, Rheumatoid	RA	CA104
722	6	138005515	rs17264332	0.169	G	A	0.139501	0.0220375	2.449e-10	6.33016	0.201295	0.202709	0.202389	Arthritis, Rheumatoid	RA	CA104
722	6	137959235	rs6933404	0.169	C	T	0.137586	0.0219993	3.998e-10	6.25411	0.126682	0.125737	0.125966	Arthritis, Rheumatoid	RA	CA104
722	6	137973832	rs928722	0.17	T	C	0.133131	0.0220304	1.512e-09	6.04308	0.0360946	0.0344431	0.0348256	Arthritis, Rheumatoid	RA	CA104
963	9	34710260	rs2812378	0.3161	G	A	0.110378	0.0194151	1.307e-08	-5.68515	0.457202	0.461993	0.461067	Arthritis, Rheumatoid	RA	CA104
1587	19	10463118	rs34536443	0.0288	G	C	-0.37324	0.0510681	2.698e-13	7.30867	0.993258	0.994223	0.994008	Arthritis, Rheumatoid	RA	CA104
70	1	114303808	rs6679677	0.0915	A	C	0.567017	0.0756547	6.64e-14	7.4948	0.524599	0.525274	0.524717	Arthritis, Juvenile	JIA	CA138
70	1	114377568	rs2476601	0.0944	A	G	0.565882	0.0756415	7.37e-14	-7.48111	0.475047	0.474435	0.474942	Arthritis, Juvenile	JIA	CA138
42	1	67681669	rs7517847	0.4352	T	G	0.335814	0.0124758	1.37722e-159	-26.9173	0.997004	0.996937	0.996953	Crohn Disease	CD	CA210
70	1	114377568	rs2476601	0.09766	A	G	-0.18506	0.0219839	3.83077e-17	8.41799	0.547006	0.548269	0.547501	Crohn Disease	CD	CA210
70	1	114303808	rs6679677	0.09755	A	C	-0.185152	0.0220556	4.66639e-17	-8.3948	0.452994	0.451731	0.452499	Crohn Disease	CD	CA210
81	1	161472158	rs10800309	0.3422	A	G	0.0904086	0.0126389	8.47872e-13	-7.15319	0.988033	0.98951	0.988674	Crohn Disease	CD	CA210
86	1	172844352	rs6425143	0.2441	T	G	-0.132078	0.01361	2.88575e-22	9.70447	0.108925	0.109973	0.109314	Crohn Disease	CD	CA210
101	1	197631141	rs2488389	0.2092	A	G	0.112584	0.014511	8.59339e-15	7.75852	0.022304	0.0207341	0.0216699	Crohn Disease	CD	CA210
101	1	197701992	rs16841904	0.2028	T	C	0.113052	0.014672	1.30588e-14	7.70526	0.0149742	0.0137681	0.0144842	Crohn Disease	CD	CA210
103	1	200878727	rs12131796	0.2804	A	G	-0.149913	0.0137993	1.71392e-27	-10.8638	0.125061	0.124523	0.124881	Crohn Disease	CD	CA210
103	1	200877562	rs7554511	0.2804	A	C	-0.149814	0.0138134	2.09417e-27	-10.8455	0.103212	0.102281	0.102898	Crohn Disease	CD	CA210
107	1	206939904	rs3024505	0.1573	A	G	0.165311	0.0159634	3.94585e-25	10.3556	0.551512	0.554569	0.5526	Crohn Disease	CD	CA210
107	1	206943968	rs3024493	0.1572	A	C	0.165038	0.0159824	5.36111e-25	10.3263	0.411064	0.410285	0.410801	Crohn Disease	CD	CA210
148	2	25097644	rs13407913	0.4306	A	G	-0.114508	0.0119519	9.63641e-22	9.58074	0.995824	0.996446	0.99607	Crohn Disease	CD	CA210
149	2	27730940	rs1260326	0.4059	T	C	0.114633	0.0120422	1.74377e-21	-9.51927	0.216735	0.211119	0.214649	Crohn Disease	CD	CA210
150	2	28614794	rs925255	0.4517	T	C	-0.100044	0.0120586	1.07238e-16	-8.29648	0.609005	0.61304	0.610615	Crohn Disease	CD	CA210
160	2	43777964	rs77981966	0.07271	T	C	0.182656	0.0222451	2.19216e-16	8.21106	0.304874	0.309634	0.306775	Crohn Disease	CD	CA210
173	2	61204856	rs7608910	0.3909	A	G	-0.120609	0.0121405	2.94899e-23	9.93444	0.377802	0.382109	0.379369	Crohn Disease	CD	CA210
174	2	62551472	rs10865331	0.377	A	G	0.0784447	0.0125732	4.40239e-10	-6.23905	0.0958984	0.0914574	0.0940147	Crohn Disease	CD	CA210
192	2	102663628	rs2310173	0.4632	T	G	0.0699742	0.0121059	7.46148e-09	-5.7802	0.153642	0.153067	0.153428	Crohn Disease	CD	CA210
219	2	145481827	rs11691685	0.08024	A	G	0.157687	0.0233162	1.35171e-11	-6.76299	0.628577	0.636485	0.631893	Crohn Disease	CD	CA210
246	2	191931464	rs1517352	0.3952	A	C	-0.0800097	0.0124517	1.31363e-10	6.42559	0.733955	0.745331	0.738818	Crohn Disease	CD	CA210
268	2	231148128	rs12694846	0.2593	A	G	-0.115366	0.0136242	2.50105e-17	8.46776	0.0124005	0.0117245	0.012134	Crohn Disease	CD	CA210
290	3	18805211	rs73178598	0.1349	T	C	-0.129666	0.017376	8.49779e-14	7.46236	0.0230613	0.022723	0.022925	Crohn Disease	CD	CA210
312	3	49721532	rs3197999	0.2812	A	G	0.155114	0.0128775	2.05214e-33	12.0453	0.249861	0.256639	0.251933	Crohn Disease	CD	CA210
466	4	102865304	rs13126505	0.06306	A	G	0.181893	0.0236792	1.57134e-14	7.68157	0.25629	0.254222	0.255456	Crohn Disease	CD	CA210
478	4	123161619	rs7657746	0.244	A	G	0.0852802	0.0142883	2.39383e-09	-5.96854	0.0268288	0.0264493	0.0266706	Crohn Disease	CD	CA210
478	4	123452231	rs59867199	0.2859	T	C	0.080876	0.0135524	2.40683e-09	5.96766	0.0266917	0.0263103	0.0265327	Crohn Disease	CD	CA210
478	4	123132492	rs4505848	0.3475	A	G	-0.0762479	0.0128493	2.95645e-09	5.934	0.0219886	0.0215538	0.0218056	Crohn Disease	CD	CA210
478	4	123560939	rs62324212	0.4507	A	C	0.0716821	0.0122389	4.71609e-09	5.85689	0.0141635	0.0137086	0.0139698	Crohn Disease	CD	CA210
530	5	10689562	rs3776414	0.3756	T	G	-0.0888353	0.012297	5.04294e-13	7.22414	0.560518	0.570223	0.564544	Crohn Disease	CD	CA210
547	5	38867732	rs395157	0.4842	T	C	0.0981419	0.0119652	2.35902e-16	8.20227	0.0397068	0.0368841	0.0385776	Crohn Disease	CD	CA210
548	5	40410584	rs11742570	0.3893	T	C	-0.24721	0.012492	3.6638e-87	19.7895	0.058285	0.0578132	0.0578551	Crohn Disease	CD	CA210
554	5	55440730	rs71624119	0.2422	A	G	-0.0923221	0.0149485	6.57406e-10	-6.17601	0.494706	0.499624	0.496799	Crohn Disease	CD	CA210
600	5	131778452	rs17622378	0.4186	A	G	-0.190197	0.0120781	7.17053e-56	15.7473	0.562029	0.567123	0.566445	Crohn Disease	CD	CA210
605	5	141513204	rs6863411	0.3742	A	T	-0.0969483	0.0126581	1.87409e-14	7.65899	0.0377309	0.0377538	0.0377422	Crohn Disease	CD	CA210
609	5	150229066	rs11749391	0.08181	T	C	-0.278175	0.0197813	6.45551e-45	14.0625	0.0436059	0.0441349	0.0437253	Crohn Disease	CD	CA210
609	5	150258867	rs11747270	0.08148	A	G	-0.278082	0.0198283	1.10462e-44	14.0245	0.0259997	0.0260328	0.0260083	Crohn Disease	CD	CA210
609	5	150277909	rs11741861	0.07656	A	G	-0.284586	0.020466	5.88237e-44	13.9053	0.00519586	0.0050298	0.00515796	Crohn Disease	CD	CA210
614	5	158787385	rs6556412	0.326	A	G	0.154179	0.0126865	5.5285e-34	12.153	0.119647	0.11899	0.119453	Crohn Disease	CD	CA210
615	5	158827769	rs56167332	0.3375	A	C	0.170568	0.0126611	2.28934e-41	13.4719	0.829833	0.834728	0.831078	Crohn Disease	CD	CA210
615	5	158829294	rs755374	0.3268	T	C	0.169954	0.0127312	1.1944e-40	13.3494	0.169379	0.164603	0.168167	Crohn Disease	CD	CA210
643	6	14715882	rs1267499	0.19	T	C	-0.0868574	0.015185	1.06568e-08	5.71993	0.362835	0.364704	0.363658	Crohn Disease	CD	CA210
643	6	14719496	rs17119	0.194	A	G	0.0848182	0.0150994	1.93949e-08	5.61731	0.20666	0.204369	0.205684	Crohn Disease	CD	CA210
692	6	90973159	rs1847472	0.3421	A	C	-0.0853854	0.0132299	1.08971e-10	-6.45395	0.465542	0.488338	0.475205	Crohn Disease	CD	CA210
702	6	106530330	rs28701841	0.1067	A	G	0.193216	0.0188006	8.93577e-25	10.2771	0.100025	0.098889	0.0996301	Crohn Disease	CD	CA210
705	6	111848191	rs3851228	0.06375	A	T	0.128022	0.0230429	2.76292e-08	-5.55581	0.0121712	0.0113449	0.0118143	Crohn Disease	CD	CA210
716	6	128277151	rs9491891	0.1485	A	G	-0.135064	0.0165421	3.21776e-16	8.16488	0.0853285	0.0827488	0.0843188	Crohn Disease	CD	CA210
734	6	159490436	rs212388	0.3957	T	C	-0.102377	0.0124319	1.79519e-16	-8.23504	0.753996	0.767519	0.759468	Crohn Disease	CD	CA210
734	6	159506600	rs2451258	0.3498	T	C	-0.0999844	0.0127352	4.12612e-15	-7.85104	0.0379694	0.0356185	0.0370206	Crohn Disease	CD	CA210
779	7	50323174	rs4917129	0.4043	T	C	-0.095255	0.0124591	2.08294e-14	7.6454	0.356925	0.361924	0.358973	Crohn Disease	CD	CA210
835	7	148220448	rs2538470	0.3622	A	G	0.0749643	0.0122847	1.04598e-09	-6.10223	0.999944	0.999954	0.999951	Crohn Disease	CD	CA210
925	8	126539965	rs1551399	0.3862	A	C	-0.116756	0.0123379	2.98783e-21	9.46318	0.0854965	0.084003	0.0849417	Crohn Disease	CD	CA210
926	8	129567181	rs6651252	0.13	T	C	0.149029	0.0183017	3.86009e-16	-8.1429	0.999979	0.999984	0.999981	Crohn Disease	CD	CA210
942	9	4981602	rs10758669	0.3496	A	C	-0.14975	0.012299	4.18463e-34	-12.1757	1	1	1	Crohn Disease	CD	CA210
995	9	117569046	rs7848647	0.3254	T	C	-0.141308	0.0129961	1.54836e-27	10.8731	0.59506	0.599027	0.596426	Crohn Disease	CD	CA210
1009	9	139263891	rs10870077	0.4278	C	G	0.16771	0.0121817	4.00806e-43	-13.7673	0.110288	0.109594	0.110134	Crohn Disease	CD	CA210
1009	9	139266405	rs10781499	0.4263	A	G	0.167095	0.012183	8.20255e-43	13.7154	0.0553286	0.0541797	0.0550595	Crohn Disease	CD	CA210
1017	10	6094697	rs61839660	0.08983	T	C	0.148159	0.0203346	3.19236e-13	7.28604	0.48095	0.496042	0.487208	Crohn Disease	CD	CA210
1033	10	30691503	rs2050392	0.3997	A	G	0.0765686	0.0124904	8.77663e-10	6.13021	0.133281	0.135378	0.134179	Crohn Disease	CD	CA210
1036	10	35466185	rs34779708	0.3512	T	G	-0.134457	0.0123872	1.89722e-27	10.8546	0.177386	0.187555	0.18083	Crohn Disease	CD	CA210
1036	10	35295431	rs11010067	0.3513	C	G	-0.132417	0.0124078	1.37506e-26	10.6721	0.0265124	0.0267403	0.0265954	Crohn Disease	CD	CA210
1052	10	64438486	rs10995271	0.3902	C	G	-0.187653	0.012242	4.92241e-53	-15.3286	0.65509	0.657876	0.655925	Crohn Disease	CD	CA210
1059	10	75669190	rs2227551	0.2712	T	G	0.0994456	0.0137489	4.72411e-13	7.23301	0.874416	0.881938	0.877581	Crohn Disease	CD	CA210
1061	10	81042475	rs1250573	0.3155	A	G	-0.141693	0.0134477	5.85769e-26	-10.5366	0.661578	0.666799	0.663414	Crohn Disease	CD	CA210
1074	10	101283330	rs10748781	0.4267	A	C	-0.183963	0.0121813	1.57008e-51	-15.102	0.999348	0.999463	0.999378	Crohn Disease	CD	CA210
1131	11	64150370	rs559928	0.1872	T	C	-0.099124	0.0158237	3.74526e-10	6.26429	0.948393	0.954012	0.950873	Crohn Disease	CD	CA210
1131	11	65653242	rs568617	0.1883	T	C	0.0851049	0.0151025	1.74906e-08	5.63515	0.0253469	0.0229736	0.0243082	Crohn Disease	CD	CA210
1137	11	76299649	rs11236797	0.4444	A	C	0.180737	0.0120572	8.53868e-51	14.99	0.786877	0.791141	0.787838	Crohn Disease	CD	CA210
1246	12	111884608	rs3184504	0.4926	T	C	0.067651	0.0119969	1.71018e-08	-5.63902	0.644045	0.65661	0.649895	Crohn Disease	CD	CA210
1246	12	112007756	rs653178	0.4942	T	C	-0.0646133	0.0119952	7.1808e-08	-5.38658	0.167528	0.16425	0.166224	Crohn Disease	CD	CA210
1278	13	44484706	rs6561151	0.2235	A	G	0.147148	0.0142318	4.67547e-25	10.3394	0.437869	0.444708	0.440294	Crohn Disease	CD	CA210
1311	13	100040654	rs9554587	0.2242	A	G	0.0951561	0.0146501	8.28953e-11	-6.49525	0.329051	0.3325	0.330514	Crohn Disease	CD	CA210
1357	14	75741751	rs1569328	0.1702	T	C	-0.109215	0.0167191	6.47381e-11	-6.53237	0.999906	0.999929	0.999917	Crohn Disease	CD	CA210
1367	14	88472595	rs8005161	0.08653	T	C	0.155067	0.0207959	8.87819e-14	7.4566	0.116154	0.11716	0.116566	Crohn Disease	CD	CA210
1367	14	88488821	rs11624293	0.08676	T	C	-0.153413	0.0208255	1.75049e-13	7.3666	0.0609119	0.0603465	0.0606817	Crohn Disease	CD	CA210
1410	15	67442596	rs17293632	0.2364	T	C	0.128384	0.0139602	3.69849e-20	9.19646	0.454535	0.4605	0.456791	Crohn Disease	CD	CA210
1440	16	11365500	rs367569	0.2891	T	C	-0.112182	0.013722	2.95018e-16	-8.17531	0.105583	0.10581	0.105699	Crohn Disease	CD	CA210
1441	16	11749774	rs7195296	0.2692	A	C	0.0921337	0.0138136	2.56204e-11	-6.66977	0.783074	0.794239	0.787822	Crohn Disease	CD	CA210
1452	16	28517709	rs26528	0.4576	T	C	-0.119845	0.0122466	1.29344e-22	9.78596	0.062619	0.064436	0.0632834	Crohn Disease	CD	CA210
1452	16	28539848	rs4788084	0.4162	T	C	0.116855	0.0122612	1.56606e-21	9.53046	0.00574991	0.00556152	0.00568011	Crohn Disease	CD	CA210
1456	16	50756540	rs2066845	0.01489	C	G	-0.845445	0.0369465	6.87109e-116	-22.8829	1	1	1	Crohn Disease	CD	CA210
1479	16	86015316	rs11117431	0.1978	A	G	0.14927	0.0164404	1.09084e-19	-9.07946	0.403504	0.407803	0.405148	Crohn Disease	CD	CA210
1503	17	32570547	rs9889296	0.2723	A	G	-0.143097	0.0137815	2.95672e-25	-10.3832	0.317213	0.325095	0.31999	Crohn Disease	CD	CA210
1508	17	40514201	rs744166	0.4204	A	G	0.104016	0.012343	3.54077e-17	-8.42715	0.231054	0.23598	0.233011	Crohn Disease	CD	CA210
1508	17	40527544	rs12942547	0.4195	A	G	0.103239	0.012434	1.01499e-16	-8.30299	0.0845785	0.0840629	0.0843878	Crohn Disease	CD	CA210
1516	17	54880993	rs3853824	0.3615	T	C	-0.0813612	0.0126283	1.17319e-10	6.44276	0.936816	0.941232	0.938723	Crohn Disease	CD	CA210
1518	17	57963537	rs1292053	0.442	A	G	-0.0911854	0.0118917	1.74691e-14	7.66801	0.55543	0.556959	0.556049	Crohn Disease	CD	CA210
1539	18	12779947	rs2542151	0.1591	T	G	-0.166126	0.0158956	1.44914e-25	-10.4511	0.0759788	0.0755554	0.0758354	Crohn Disease	CD	CA210
1578	18	77220616	rs7236492	0.1537	T	C	-0.0996611	0.017342	9.09447e-09	-5.74681	0.999984	0.999967	0.999987	Crohn Disease	CD	CA210
1587	19	10512911	rs11879191	0.2037	A	G	-0.143008	0.0155984	4.81162e-20	-9.16814	0.402673	0.4002	0.40174	Crohn Disease	CD	CA210
1602	19	34656406	rs587259	0.3711	T	C	-0.0755994	0.012518	1.54837e-09	-6.03924	0.452439	0.452022	0.452273	Crohn Disease	CD	CA210
1645	20	44746982	rs1883832	0.2534	T	C	0.094643	0.0137066	5.02347e-12	-6.90491	0.145607	0.144823	0.145292	Crohn Disease	CD	CA210
1651	20	57824309	rs259964	0.4586	A	G	0.0713342	0.0119064	2.08239e-09	-5.99125	0.998116	0.998422	0.998261	Crohn Disease	CD	CA210
1655	20	62329099	rs6062496	0.4306	A	G	0.120078	0.0124099	3.81584e-22	9.67597	0.999952	0.999965	0.999958	Crohn Disease	CD	CA210
1657	21	16817938	rs2823286	0.2884	A	G	-0.138096	0.0134754	1.20837e-24	-10.248	0.0267483	0.0263216	0.0265995	Crohn Disease	CD	CA210
1657	21	16820888	rs2823288	0.2872	A	G	-0.137849	0.0135233	2.12164e-24	-10.1934	0.0155952	0.0151377	0.0154333	Crohn Disease	CD	CA210
1673	21	40465534	rs2836878	0.2727	A	G	-0.10859	0.0138558	4.60861e-15	-7.83717	0.154715	0.155602	0.155074	Crohn Disease	CD	CA210
1673	21	40466570	rs2836882	0.2726	A	G	-0.108081	0.0138817	6.92324e-15	-7.78587	0.104981	0.104462	0.104774	Crohn Disease	CD	CA210
1677	21	45616324	rs4456788	0.3894	A	G	-0.12173	0.0122007	1.91619e-23	-9.9773	0.0922504	0.091509	0.0919923	Crohn Disease	CD	CA210
1677	21	45615741	rs7282490	0.3934	A	G	-0.119974	0.0121631	5.97754e-23	-9.86378	0.031022	0.0299235	0.0306234	Crohn Disease	CD	CA210
1683	22	21928597	rs2266961	0.1965	C	G	0.108108	0.0149511	4.80318e-13	-7.23078	0.0881431	0.0904126	0.0890751	Crohn Disease	CD	CA210
1683	22	21979289	rs4821124	0.1964	T	C	-0.10643	0.0149526	1.09642e-12	7.11784	0.0402408	0.0403811	0.0403009	Crohn Disease	CD	CA210
1695	22	39659773	rs2413583	0.1654	T	C	-0.210407	0.0168361	7.72163e-36	-12.4973	0.501263	0.50131	0.501277	Crohn Disease	CD	CA210
1695	22	39660829	rs2143178	0.1658	T	C	0.210357	0.0168327	7.76526e-36	-12.4969	0.498553	0.498538	0.498549	Crohn Disease	CD	CA210
1	1	1247494	rs12103	0.1834	T	C	0.0867354	0.0130755	3.2799e-11	-6.63342	0.677781	0.69305	0.688067	Inflammatory Bowel Diseases	IBD	CA211
1	1	1173611	rs6697886	0.1373	A	G	0.0912882	0.0143832	2.19777e-10	6.34685	0.112066	0.108485	0.109669	Inflammatory Bowel Diseases	IBD	CA211
13	1	20171860	rs6426833	0.464	A	G	0.124193	0.00987955	3.06132e-36	12.5707	0.464582	0.464797	0.464727	Inflammatory Bowel Diseases	IBD	CA211
76	1	151801680	rs4845604	0.1483	A	G	-0.123592	0.0144514	1.20759e-17	-8.55224	0.999954	0.999966	0.999963	Inflammatory Bowel Diseases	IBD	CA211
81	1	161472158	rs10800309	0.3422	A	G	0.132111	0.010405	6.15533e-37	-12.6969	0.925893	0.930433	0.928787	Inflammatory Bowel Diseases	IBD	CA211
81	1	161479745	rs1801274	0.4958	A	G	0.12528	0.0100307	8.50443e-36	-12.4896	0.0741065	0.0695667	0.0712128	Inflammatory Bowel Diseases	IBD	CA211
86	1	172844352	rs6425143	0.2441	T	G	-0.0615645	0.0114269	7.13675e-08	5.38769	0.0429612	0.04194	0.0422859	Inflammatory Bowel Diseases	IBD	CA211
102	1	200101920	rs2816958	0.1148	A	G	-0.0990023	0.0157932	3.64148e-10	6.26867	0.898405	0.904328	0.902417	Inflammatory Bowel Diseases	IBD	CA211
103	1	200878727	rs12131796	0.2804	A	G	-0.158409	0.0113521	2.96934e-44	-13.9541	0.087692	0.0861534	0.0867437	Inflammatory Bowel Diseases	IBD	CA211
103	1	200877562	rs7554511	0.2804	A	C	-0.158642	0.0113731	3.19679e-44	-13.9489	0.0817017	0.0801212	0.080727	Inflammatory Bowel Diseases	IBD	CA211
107	1	206943968	rs3024493	0.1572	A	C	0.196922	0.0131753	1.64774e-50	14.9463	0.621909	0.626333	0.624595	Inflammatory Bowel Diseases	IBD	CA211
107	1	206939904	rs3024505	0.1573	A	G	0.196353	0.0131722	2.98587e-50	14.9066	0.350828	0.348287	0.349298	Inflammatory Bowel Diseases	IBD	CA211
148	2	25097644	rs13407913	0.4306	A	G	-0.0917072	0.00988181	1.68831e-20	9.28041	0.729677	0.738962	0.7358	Inflammatory Bowel Diseases	IBD	CA211
149	2	27730940	rs1260326	0.4059	T	C	0.0771111	0.00996842	1.02968e-14	-7.73554	0.283176	0.27758	0.279451	Inflammatory Bowel Diseases	IBD	CA211
150	2	28614794	rs925255	0.4517	T	C	-0.0759283	0.00997506	2.70285e-14	-7.61181	0.110836	0.105099	0.106997	Inflammatory Bowel Diseases	IBD	CA211
160	2	43777964	rs77981966	0.07271	T	C	0.147182	0.018646	2.93829e-15	7.89348	0.055	0.0551705	0.0551227	Inflammatory Bowel Diseases	IBD	CA211
173	2	61204856	rs7608910	0.3909	A	G	-0.126444	0.0100484	2.59936e-36	12.5835	0.724984	0.733754	0.730552	Inflammatory Bowel Diseases	IBD	CA211
192	2	102663628	rs2310173	0.4632	T	G	0.0800313	0.00998566	1.10472e-15	-8.01462	0.102074	0.0979569	0.0993322	Inflammatory Bowel Diseases	IBD	CA211
193	2	102975336	rs12987977	0.3874	T	G	0.0942991	0.010253	3.67172e-20	-9.19726	0.0750146	0.0748857	0.0749371	Inflammatory Bowel Diseases	IBD	CA211
219	2	145481827	rs11691685	0.08024	A	G	0.122467	0.0187977	7.26875e-11	-6.515	0.905831	0.9132	0.910834	Inflammatory Bowel Diseases	IBD	CA211
230	2	163124051	rs1990760	0.3915	T	C	-0.0671151	0.0107006	3.56244e-10	-6.27208	0.846953	0.859283	0.855366	Inflammatory Bowel Diseases	IBD	CA211
230	2	163110536	rs2111485	0.3915	A	G	0.0628898	0.0107299	4.59637e-09	-5.86116	0.0758983	0.071527	0.0729473	Inflammatory Bowel Diseases	IBD	CA211
246	2	191931464	rs1517352	0.3952	A	C	-0.0778816	0.0102944	3.86556e-14	7.56544	0.989875	0.991421	0.990935	Inflammatory Bowel Diseases	IBD	CA211
262	2	219010146	rs11676348	0.4763	T	C	0.0763076	0.00986262	1.01744e-14	7.73705	0.0915032	0.0925072	0.0921892	Inflammatory Bowel Diseases	IBD	CA211
262	2	219151218	rs2382817	0.3988	A	C	0.0742216	0.00999672	1.13129e-13	-7.42459	0.00924712	0.008728	0.00890029	Inflammatory Bowel Diseases	IBD	CA211
268	2	231148128	rs12694846	0.2593	A	G	-0.0811051	0.0113392	8.51447e-13	7.15261	0.253562	0.254424	0.254187	Inflammatory Bowel Diseases	IBD	CA211
290	3	18805211	rs73178598	0.1349	T	C	-0.0860446	0.0144802	2.81153e-09	5.94224	0.00225643	0.00208493	0.00214012	Inflammatory Bowel Diseases	IBD	CA211
312	3	49721532	rs3197999	0.2812	A	G	0.162305	0.0106403	1.55124e-52	15.2539	0.10331	0.104283	0.103898	Inflammatory Bowel Diseases	IBD	CA211
466	4	102739980	rs13107612	0.2969	T	C	0.0732561	0.0108741	1.61978e-11	6.73674	0.161502	0.164792	0.163711	Inflammatory Bowel Diseases	IBD	CA211
466	4	102865304	rs13126505	0.06306	A	G	0.128524	0.0198746	1.00141e-10	6.46675	0.0287818	0.0278688	0.0281697	Inflammatory Bowel Diseases	IBD	CA211
478	4	123161619	rs7657746	0.244	A	G	0.0868542	0.0118004	1.83498e-13	-7.3603	0.42783	0.449609	0.442385	Inflammatory Bowel Diseases	IBD	CA211
478	4	123452231	rs59867199	0.2859	T	C	0.079294	0.0112118	1.52302e-12	7.07238	0.057293	0.0566706	0.0568964	Inflammatory Bowel Diseases	IBD	CA211
478	4	123132492	rs4505848	0.3475	A	G	-0.0716591	0.0106496	1.71026e-11	6.72883	0.00577899	0.00533288	0.00547882	Inflammatory Bowel Diseases	IBD	CA211
478	4	123551114	rs13132308	0.1629	A	G	0.0922363	0.0138762	2.9896e-11	-6.64708	0.0034047	0.00309183	0.00319335	Inflammatory Bowel Diseases	IBD	CA211
478	4	123560939	rs62324212	0.4507	A	C	0.0673052	0.0101423	3.22061e-11	6.63611	0.00317291	0.00287517	0.00297169	Inflammatory Bowel Diseases	IBD	CA211
530	5	10689562	rs3776414	0.3756	T	G	-0.0773716	0.0101613	2.65036e-14	7.61434	0.713234	0.723992	0.720442	Inflammatory Bowel Diseases	IBD	CA211
547	5	38867732	rs395157	0.4842	T	C	0.0913628	0.0098759	2.22222e-20	9.25109	0.999189	0.999344	0.999295	Inflammatory Bowel Diseases	IBD	CA211
548	5	40410584	rs11742570	0.3893	T	C	-0.173378	0.0101984	8.12971e-65	17.0006	0.0358703	0.0345469	0.0351121	Inflammatory Bowel Diseases	IBD	CA211
564	5	71693899	rs4703855	0.2998	T	C	-0.0710611	0.0109034	7.15618e-11	-6.51735	0.989896	0.99186	0.991266	Inflammatory Bowel Diseases	IBD	CA211
605	5	141513204	rs6863411	0.3742	A	T	-0.0793229	0.0104011	2.41469e-14	7.62636	0.0422096	0.0420997	0.0421412	Inflammatory Bowel Diseases	IBD	CA211
609	5	150277909	rs11741861	0.07656	A	G	-0.201741	0.0174285	5.49608e-31	11.5753	0.0265001	0.0267871	0.0266849	Inflammatory Bowel Diseases	IBD	CA211
609	5	150229066	rs11749391	0.08181	T	C	-0.194706	0.0168413	6.47502e-31	11.5612	0.0226357	0.0227811	0.0227299	Inflammatory Bowel Diseases	IBD	CA211
609	5	150258867	rs11747270	0.08148	A	G	-0.193951	0.0168652	1.3184e-30	11.5001	0.0114376	0.0112953	0.0113469	Inflammatory Bowel Diseases	IBD	CA211
614	5	158783223	rs6556411	0.3131	T	G	0.130833	0.0107664	5.60264e-34	12.152	0.0168621	0.0152904	0.0158512	Inflammatory Bowel Diseases	IBD	CA211
615	5	158827769	rs56167332	0.3375	A	C	0.155855	0.0104967	7.16555e-50	14.848	0.969133	0.971638	0.970678	Inflammatory Bowel Diseases	IBD	CA211
643	6	14719496	rs17119	0.194	A	G	0.0832994	0.0124453	2.18307e-11	6.69322	0.529832	0.536498	0.534303	Inflammatory Bowel Diseases	IBD	CA211
643	6	14715882	rs1267499	0.19	T	C	-0.0821443	0.0125131	5.21537e-11	6.56466	0.232265	0.229369	0.23033	Inflammatory Bowel Diseases	IBD	CA211
646	6	20643727	rs2328530	0.2001	A	G	0.0936422	0.0127045	1.69629e-13	7.37078	0.189163	0.190085	0.189782	Inflammatory Bowel Diseases	IBD	CA211
692	6	90973159	rs1847472	0.3421	A	C	-0.0672805	0.0108961	6.6286e-10	-6.17471	0.410338	0.432198	0.425016	Inflammatory Bowel Diseases	IBD	CA211
702	6	106474749	rs4946717	0.4903	T	C	-0.0964611	0.00998356	4.37267e-22	-9.662	0.11309	0.110689	0.111538	Inflammatory Bowel Diseases	IBD	CA211
716	6	128277151	rs9491891	0.1485	A	G	-0.0849114	0.0138666	9.15666e-10	6.12346	0.0955548	0.0964974	0.0961972	Inflammatory Bowel Diseases	IBD	CA211
722	6	137959235	rs6933404	0.2108	T	C	-0.0957518	0.0122643	5.83875e-15	7.80738	0.265475	0.269934	0.26845	Inflammatory Bowel Diseases	IBD	CA211
722	6	137973832	rs928722	0.2097	T	C	0.0956343	0.0122693	6.46117e-15	7.7946	0.241053	0.244395	0.243287	Inflammatory Bowel Diseases	IBD	CA211
722	6	138005515	rs17264332	0.2087	A	G	-0.0951768	0.0123107	1.06508e-14	7.73124	0.149762	0.149694	0.149728	Inflammatory Bowel Diseases	IBD	CA211
722	6	138006504	rs6920220	0.2086	A	G	0.0947617	0.0123166	1.4278e-14	7.69384	0.113293	0.1123	0.112641	Inflammatory Bowel Diseases	IBD	CA211
740	6	167437988	rs2301436	0.4815	T	C	0.0814044	0.0100885	7.08457e-16	8.06906	0.0033337	0.0029259	0.00305926	Inflammatory Bowel Diseases	IBD	CA211
748	7	2869985	rs1182188	0.2989	T	C	0.0659028	0.0108086	1.07911e-09	-6.09724	0.557585	0.559485	0.558866	Inflammatory Bowel Diseases	IBD	CA211
766	7	26891665	rs7804356	0.237	T	C	-0.0588112	0.011601	3.98852e-07	5.06951	0.00218165	0.00198099	0.00204565	Inflammatory Bowel Diseases	IBD	CA211
779	7	50323174	rs4917129	0.4043	T	C	-0.0794435	0.010256	9.48125e-15	7.74603	0.423658	0.431506	0.428895	Inflammatory Bowel Diseases	IBD	CA211
779	7	50175654	rs12718244	0.4081	A	G	0.0761709	0.0100437	3.35254e-14	7.58392	0.127309	0.125084	0.125835	Inflammatory Bowel Diseases	IBD	CA211
835	7	148220448	rs2538470	0.3622	A	G	0.0675599	0.0101646	2.99906e-11	-6.64661	0.99999	0.999993	0.999992	Inflammatory Bowel Diseases	IBD	CA211
925	8	126539965	rs1551399	0.3862	A	C	-0.083123	0.0101506	2.63495e-16	8.18896	0.176258	0.177157	0.176854	Inflammatory Bowel Diseases	IBD	CA211
926	8	129567181	rs6651252	0.13	T	C	0.0908484	0.014833	9.08232e-10	-6.12475	0.983231	0.985553	0.984882	Inflammatory Bowel Diseases	IBD	CA211
942	9	4981602	rs10758669	0.3496	A	C	-0.148762	0.0102138	4.69865e-48	-14.5649	1	1	1	Inflammatory Bowel Diseases	IBD	CA211
995	9	117569046	rs7848647	0.3254	T	C	-0.13239	0.0106897	3.15773e-35	12.3848	0.591779	0.596395	0.594715	Inflammatory Bowel Diseases	IBD	CA211
1009	9	139263891	rs10870077	0.4278	C	G	0.156278	0.0100604	2.04369e-54	-15.5339	0.349678	0.353847	0.352194	Inflammatory Bowel Diseases	IBD	CA211
1009	9	139266405	rs10781499	0.4263	A	G	0.1549	0.0100603	1.70966e-53	15.3971	0.0451412	0.0434364	0.0441195	Inflammatory Bowel Diseases	IBD	CA211
1033	10	30691503	rs2050392	0.3997	A	G	0.0691178	0.0102921	1.87239e-11	6.71564	0.342383	0.35402	0.35017	Inflammatory Bowel Diseases	IBD	CA211
1036	10	35466185	rs34779708	0.3512	T	G	-0.106679	0.0102408	2.07314e-25	10.417	0.106495	0.112373	0.11029	Inflammatory Bowel Diseases	IBD	CA211
1036	10	35295431	rs11010067	0.3513	C	G	-0.105765	0.0102588	6.36976e-25	10.3097	0.0362882	0.0371344	0.0368404	Inflammatory Bowel Diseases	IBD	CA211
1052	10	64445564	rs10761659	0.4601	A	G	-0.153811	0.0100347	4.971e-53	15.328	0.999996	0.999997	0.999997	Inflammatory Bowel Diseases	IBD	CA211
1059	10	75669190	rs2227551	0.2712	T	G	0.0684561	0.0112775	1.27774e-09	6.07017	0.187812	0.181453	0.18353	Inflammatory Bowel Diseases	IBD	CA211
1061	10	81042475	rs1250573	0.3155	A	G	-0.0986103	0.0109959	3.02247e-19	-8.96789	0.118676	0.115232	0.116421	Inflammatory Bowel Diseases	IBD	CA211
1061	10	81060317	rs1250550	0.3432	A	C	-0.0965526	0.010813	4.2869e-19	-8.9293	0.0849641	0.0816944	0.0828138	Inflammatory Bowel Diseases	IBD	CA211
1069	10	94432000	rs2497318	0.4504	T	C	-0.0635464	0.00989735	1.3578e-10	-6.42055	0.555273	0.558421	0.557402	Inflammatory Bowel Diseases	IBD	CA211
1074	10	101283330	rs10748781	0.4267	A	C	-0.169179	0.0100678	2.28382e-63	-16.8039	0.868438	0.879464	0.874923	Inflammatory Bowel Diseases	IBD	CA211
1074	10	101284237	rs4409764	0.4821	T	G	0.164419	0.00992315	1.16391e-61	-16.5692	0.0196299	0.0181894	0.0187861	Inflammatory Bowel Diseases	IBD	CA211
1127	11	58408687	rs11229555	0.2515	T	G	-0.0787515	0.0114144	5.22518e-12	-6.89932	0.999708	0.999778	0.999757	Inflammatory Bowel Diseases	IBD	CA211
1129	11	60776209	rs11230563	0.348	T	C	-0.081194	0.0105845	1.7061e-14	-7.67104	0.938058	0.942689	0.941179	Inflammatory Bowel Diseases	IBD	CA211
1131	11	64150370	rs559928	0.1872	T	C	-0.094388	0.0129645	3.32553e-13	7.28052	0.998411	0.998726	0.99863	Inflammatory Bowel Diseases	IBD	CA211
1137	11	76299649	rs11236797	0.4444	A	C	0.150864	0.00996698	9.31787e-52	15.1364	0.564508	0.56611	0.565473	Inflammatory Bowel Diseases	IBD	CA211
1221	12	68508122	rs11614178	0.3902	A	G	0.109227	0.0101537	5.4704e-27	10.7574	0.0527019	0.0524788	0.0525618	Inflammatory Bowel Diseases	IBD	CA211
1246	12	111884608	rs3184504	0.4926	T	C	0.0600317	0.00989211	1.28989e-09	-6.06865	0.815138	0.826338	0.822842	Inflammatory Bowel Diseases	IBD	CA211
1246	12	112007756	rs653178	0.4942	T	C	-0.0563934	0.00987154	1.11182e-08	-5.71272	0.107186	0.102109	0.10377	Inflammatory Bowel Diseases	IBD	CA211
1268	13	27531267	rs17085007	0.1799	T	C	-0.0834496	0.0128187	7.51512e-11	6.51	0.229955	0.230531	0.230361	Inflammatory Bowel Diseases	IBD	CA211
1276	13	41013977	rs941823	0.2491	T	C	-0.0830172	0.0115361	6.18793e-13	7.19628	0.999017	0.99923	0.999165	Inflammatory Bowel Diseases	IBD	CA211
1278	13	44484706	rs6561151	0.2235	A	G	0.1	0.0118661	3.53383e-17	8.4274	0.496175	0.505939	0.502647	Inflammatory Bowel Diseases	IBD	CA211
1311	13	100040654	rs9554587	0.2242	A	G	0.0878829	0.0120847	3.53636e-13	-7.27222	0.329953	0.333284	0.332181	Inflammatory Bowel Diseases	IBD	CA211
1357	14	75741751	rs1569328	0.1702	T	C	-0.0809722	0.0136766	3.20961e-09	-5.9205	0.994161	0.99509	0.994834	Inflammatory Bowel Diseases	IBD	CA211
1367	14	88472595	rs8005161	0.08653	T	C	0.142957	0.0172921	1.37189e-16	8.26718	0.0646527	0.0639801	0.0642089	Inflammatory Bowel Diseases	IBD	CA211
1367	14	88488821	rs11624293	0.08676	T	C	-0.142835	0.0173152	1.5959e-16	8.24911	0.0559599	0.0551411	0.0554184	Inflammatory Bowel Diseases	IBD	CA211
1410	15	67442596	rs17293632	0.2364	T	C	0.107165	0.0116106	2.70907e-20	9.22992	0.423567	0.429186	0.427257	Inflammatory Bowel Diseases	IBD	CA211
1440	16	11365500	rs367569	0.2891	T	C	-0.0958166	0.011275	1.92651e-17	-8.49814	0.360188	0.364571	0.363104	Inflammatory Bowel Diseases	IBD	CA211
1449	16	23864590	rs7404095	0.4204	T	C	-0.0557396	0.0100691	3.09965e-08	5.53571	0.995505	0.995943	0.99602	Inflammatory Bowel Diseases	IBD	CA211
1452	16	28517709	rs26528	0.4576	T	C	-0.0969242	0.0101435	1.23247e-21	9.55528	0.0384574	0.0389578	0.0387877	Inflammatory Bowel Diseases	IBD	CA211
1452	16	28539848	rs4788084	0.4162	T	C	0.0944547	0.0101495	1.32301e-20	9.30635	0.00396657	0.00376171	0.00383142	Inflammatory Bowel Diseases	IBD	CA211
1456	16	50756540	rs2066845	0.01489	C	G	-0.518193	0.0345277	6.50441e-51	-15.008	1	1	1	Inflammatory Bowel Diseases	IBD	CA211
1479	16	86015316	rs11117431	0.1978	A	G	0.11116	0.0133865	1.00758e-16	-8.30391	0.314109	0.316456	0.315671	Inflammatory Bowel Diseases	IBD	CA211
1503	17	32570547	rs9889296	0.2723	A	G	-0.104999	0.0112854	1.3531e-20	-9.30395	0.3363	0.345857	0.342568	Inflammatory Bowel Diseases	IBD	CA211
1508	17	40514201	rs744166	0.4204	A	G	0.100017	0.0102076	1.14456e-22	-9.79829	0.520647	0.537522	0.531715	Inflammatory Bowel Diseases	IBD	CA211
1508	17	40527544	rs12942547	0.4195	A	G	0.098525	0.0102908	1.02733e-21	-9.57411	0.0636795	0.0618714	0.0625034	Inflammatory Bowel Diseases	IBD	CA211
1516	17	54880993	rs3853824	0.3615	T	C	-0.064031	0.0104099	7.70121e-10	6.15096	0.899567	0.905471	0.903572	Inflammatory Bowel Diseases	IBD	CA211
1518	17	57963537	rs1292053	0.442	A	G	-0.0701035	0.00982936	9.88852e-13	7.13205	0.701011	0.706933	0.704981	Inflammatory Bowel Diseases	IBD	CA211
1524	17	70642923	rs17780256	0.1927	A	C	0.083427	0.0125693	3.19369e-11	-6.63735	0.481292	0.48454	0.483475	Inflammatory Bowel Diseases	IBD	CA211
1539	18	12809340	rs1893217	0.1602	A	G	-0.143222	0.0131583	1.36585e-27	10.8845	0.100255	0.100297	0.100285	Inflammatory Bowel Diseases	IBD	CA211
1539	18	12779947	rs2542151	0.1591	T	G	-0.143092	0.0132179	2.60229e-27	-10.8256	0.0540014	0.0530907	0.0534132	Inflammatory Bowel Diseases	IBD	CA211
1570	18	67561518	rs66504140	0.4654	A	G	-0.0569853	0.0102013	2.32256e-08	-5.58607	0.0148902	0.0139612	0.0142623	Inflammatory Bowel Diseases	IBD	CA211
1570	18	67531642	rs763361	0.4793	T	C	0.0557531	0.0101457	3.90106e-08	-5.49527	0.00915094	0.00845243	0.0086771	Inflammatory Bowel Diseases	IBD	CA211
1578	18	77220616	rs7236492	0.1537	T	C	-0.0802595	0.014163	1.45451e-08	-5.66684	0.999967	0.999932	0.999974	Inflammatory Bowel Diseases	IBD	CA211
1587	19	10512911	rs11879191	0.2037	A	G	-0.116849	0.0127589	5.27208e-20	-9.15827	0.341499	0.337243	0.338702	Inflammatory Bowel Diseases	IBD	CA211
1636	20	31348750	rs6058869	0.3991	T	C	0.0556615	0.0100037	2.63496e-08	5.56411	0.806492	0.818313	0.814587	Inflammatory Bowel Diseases	IBD	CA211
1645	20	44746982	rs1883832	0.2534	T	C	0.0720992	0.0113865	2.41995e-10	-6.332	0.111371	0.109915	0.110403	Inflammatory Bowel Diseases	IBD	CA211
1651	20	57824309	rs259964	0.4586	A	G	0.0674584	0.00983489	6.92964e-12	-6.85909	0.999947	0.999961	0.999957	Inflammatory Bowel Diseases	IBD	CA211
1655	20	62329099	rs6062496	0.4306	A	G	0.123216	0.0102312	2.10807e-33	12.0432	1	1	1	Inflammatory Bowel Diseases	IBD	CA211
1673	21	40465534	rs2836878	0.2727	A	G	-0.167409	0.0115245	8.25069e-48	-14.5264	0.11164	0.110852	0.111162	Inflammatory Bowel Diseases	IBD	CA211
1673	21	40466570	rs2836882	0.2726	A	G	-0.167665	0.0115525	9.97771e-48	-14.5133	0.092948	0.0918629	0.0922872	Inflammatory Bowel Diseases	IBD	CA211
1677	21	45615741	rs7282490	0.3934	A	G	-0.114009	0.0100669	9.8516e-30	-11.3251	0.16171	0.164054	0.163217	Inflammatory Bowel Diseases	IBD	CA211
1677	21	45616324	rs4456788	0.3894	A	G	-0.114266	0.0101007	1.13571e-29	-11.3127	0.141145	0.142649	0.142114	Inflammatory Bowel Diseases	IBD	CA211
1683	22	21928597	rs2266961	0.1965	C	G	0.0906694	0.0123939	2.56139e-13	-7.31565	0.134469	0.13966	0.137917	Inflammatory Bowel Diseases	IBD	CA211
1683	22	21979289	rs4821124	0.1964	T	C	-0.0884309	0.0124098	1.03425e-12	7.12587	0.0357068	0.0356329	0.0356597	Inflammatory Bowel Diseases	IBD	CA211
1695	22	39660829	rs2143178	0.1658	T	C	0.176684	0.0137017	4.799e-38	-12.895	0.511664	0.512164	0.511981	Inflammatory Bowel Diseases	IBD	CA211
1695	22	39659773	rs2413583	0.1654	T	C	-0.176448	0.0136878	5.06249e-38	-12.8909	0.486121	0.485929	0.486004	Inflammatory Bowel Diseases	IBD	CA211
1	1	1247494	rs12103	0.1834	T	C	0.0995588	0.0162944	9.96379e-10	-6.10999	0.350977	0.352162	0.351695	Colitis, Ulcerative	UC	CA212
13	1	20171860	rs6426833	0.464	A	G	0.232387	0.0125836	3.77031e-76	18.4675	0.80817	0.812958	0.810257	Colitis, Ulcerative	UC	CA212
76	1	151801680	rs4845604	0.1483	A	G	-0.163695	0.0185697	1.19524e-18	-8.81516	0.999949	0.999962	0.999957	Colitis, Ulcerative	UC	CA212
81	1	161479745	rs1801274	0.4958	A	G	0.170896	0.012653	1.43452e-41	-13.5064	0.999685	0.999742	0.999715	Colitis, Ulcerative	UC	CA212
101	1	197701992	rs16841904	0.2028	T	C	0.0860225	0.015305	1.90349e-08	5.62055	0.0488628	0.0465227	0.0475193	Colitis, Ulcerative	UC	CA212
101	1	197631141	rs2488389	0.2092	A	G	0.0808177	0.0151437	9.46486e-08	5.33671	0.0108514	0.00987435	0.0102796	Colitis, Ulcerative	UC	CA212
102	1	200101920	rs2816958	0.1148	A	G	-0.180824	0.0204998	1.13671e-18	8.82078	0.953408	0.957073	0.955483	Colitis, Ulcerative	UC	CA212
103	1	200877562	rs7554511	0.2804	A	C	-0.166207	0.014382	6.83494e-31	-11.5566	0.13188	0.13128	0.131572	Colitis, Ulcerative	UC	CA212
103	1	200878727	rs12131796	0.2804	A	G	-0.165469	0.0143585	9.96753e-31	-11.5241	0.0917439	0.0904613	0.0910756	Colitis, Ulcerative	UC	CA212
107	1	206943968	rs3024493	0.1572	A	C	0.226278	0.0163471	1.41983e-43	13.8421	0.734406	0.740917	0.737568	Colitis, Ulcerative	UC	CA212
107	1	206939904	rs3024505	0.1573	A	G	0.224797	0.0163422	4.71136e-43	13.7556	0.231527	0.227172	0.229425	Colitis, Ulcerative	UC	CA212
148	2	25097644	rs13407913	0.4306	A	G	-0.0668083	0.0124881	8.80838e-08	5.34974	0.0624153	0.0612406	0.0617436	Colitis, Ulcerative	UC	CA212
173	2	61204856	rs7608910	0.3909	A	G	-0.127099	0.0126851	1.25022e-23	10.0196	0.631889	0.639392	0.635978	Colitis, Ulcerative	UC	CA212
192	2	102663628	rs2310173	0.4632	T	G	0.09506	0.0125373	3.39778e-14	-7.58219	0.20499	0.203054	0.20391	Colitis, Ulcerative	UC	CA212
193	2	102975336	rs12987977	0.3874	T	G	0.0738336	0.0129204	1.10024e-08	-5.7145	0.138686	0.141583	0.140416	Colitis, Ulcerative	UC	CA212
230	2	163124051	rs1990760	0.3915	T	C	-0.0855732	0.0134145	1.78091e-10	-6.37914	0.364763	0.370717	0.368203	Colitis, Ulcerative	UC	CA212
230	2	163110536	rs2111485	0.3915	A	G	0.0853868	0.0134397	2.10727e-10	-6.35331	0.311112	0.3147	0.313194	Colitis, Ulcerative	UC	CA212
246	2	191931464	rs1517352	0.3952	A	C	-0.0777839	0.0129859	2.09992e-09	5.98988	0.97215	0.975712	0.974317	Colitis, Ulcerative	UC	CA212
251	2	199567687	rs6434978	0.4839	T	C	0.0898379	0.0125687	8.82232e-13	7.14773	0.00610883	0.00576117	0.00590988	Colitis, Ulcerative	UC	CA212
262	2	219010146	rs11676348	0.4763	T	C	0.0744362	0.0124232	2.07677e-09	5.99169	0.239713	0.250405	0.24589	Colitis, Ulcerative	UC	CA212
262	2	219151218	rs2382817	0.3988	A	C	0.0714213	0.0126255	1.54129e-08	-5.65691	0.0363304	0.0358664	0.0360697	Colitis, Ulcerative	UC	CA212
276	2	241569692	rs3749171	0.1806	T	C	0.142666	0.0164503	4.22424e-18	8.67257	0.0443074	0.0411662	0.0425416	Colitis, Ulcerative	UC	CA212
309	3	46428658	rs1001007	0.4059	A	G	-0.0757873	0.0133356	1.3229e-08	5.68308	0.070553	0.0661824	0.0680156	Colitis, Ulcerative	UC	CA212
312	3	49721532	rs3197999	0.2812	A	G	0.171073	0.0133905	2.24184e-37	12.7757	0.0525819	0.0524139	0.0525002	Colitis, Ulcerative	UC	CA212
467	4	103434253	rs3774937	0.3257	T	C	-0.099276	0.0131621	4.60804e-14	7.54256	0.831783	0.838336	0.835528	Colitis, Ulcerative	UC	CA212
478	4	123551114	rs13132308	0.1629	A	G	0.110522	0.0175906	3.3208e-10	-6.283	0.111675	0.113852	0.112944	Colitis, Ulcerative	UC	CA212
478	4	123161619	rs7657746	0.244	A	G	0.0928858	0.0149557	5.27418e-10	-6.21072	0.0721432	0.0725992	0.072419	Colitis, Ulcerative	UC	CA212
478	4	123509421	rs6822844	0.1618	T	G	-0.109292	0.0176464	5.88644e-10	-6.19343	0.0650338	0.065243	0.0651665	Colitis, Ulcerative	UC	CA212
478	4	123115502	rs13151961	0.163	A	G	0.104372	0.0175757	2.8774e-09	-5.93842	0.0145567	0.0139657	0.0142157	Colitis, Ulcerative	UC	CA212
530	5	10689562	rs3776414	0.3756	T	G	-0.0704798	0.0128464	4.10344e-08	5.48634	0.538188	0.548627	0.544315	Colitis, Ulcerative	UC	CA212
547	5	38867732	rs395157	0.4842	T	C	0.0853513	0.0125049	8.76743e-12	6.82541	0.999642	0.999726	0.999693	Colitis, Ulcerative	UC	CA212
548	5	40410584	rs11742570	0.3893	T	C	-0.0838786	0.0128209	6.0567e-11	6.54233	0.030998	0.0300745	0.030475	Colitis, Ulcerative	UC	CA212
609	5	150277909	rs11741861	0.07656	A	G	-0.120485	0.022307	6.6187e-08	5.40122	0.0157513	0.0156291	0.015684	Colitis, Ulcerative	UC	CA212
609	5	150229066	rs11749391	0.08181	T	C	-0.113299	0.0215921	1.54412e-07	5.24723	0.00712484	0.00690246	0.00699657	Colitis, Ulcerative	UC	CA212
609	5	150258867	rs11747270	0.08148	A	G	-0.112065	0.0216449	2.24946e-07	5.17743	0.00501046	0.00480275	0.00488996	Colitis, Ulcerative	UC	CA212
614	5	158783223	rs6556411	0.3131	T	G	0.113622	0.013583	6.00928e-17	8.36501	0.0904531	0.0880713	0.0891176	Colitis, Ulcerative	UC	CA212
615	5	158827769	rs56167332	0.3375	A	C	0.141368	0.0131737	7.27136e-27	10.7311	0.930059	0.934648	0.932553	Colitis, Ulcerative	UC	CA212
615	5	158829294	rs755374	0.3268	T	C	0.138776	0.013246	1.10397e-25	10.4768	0.0684643	0.0641224	0.0661091	Colitis, Ulcerative	UC	CA212
646	6	20643727	rs2328530	0.2001	A	G	0.0825214	0.0159777	2.40712e-07	5.16479	0.0768587	0.0734289	0.0749387	Colitis, Ulcerative	UC	CA212
702	6	106474749	rs4946717	0.4903	T	C	-0.0750913	0.012575	2.35135e-09	-5.97147	0.323315	0.334817	0.329978	Colitis, Ulcerative	UC	CA212
722	6	138006504	rs6920220	0.2086	A	G	0.146936	0.015222	4.77935e-22	9.65288	0.26591	0.267686	0.266881	Colitis, Ulcerative	UC	CA212
722	6	138005515	rs17264332	0.2087	A	G	-0.146702	0.0152172	5.39101e-22	9.64054	0.236975	0.237797	0.237426	Colitis, Ulcerative	UC	CA212
722	6	137973832	rs928722	0.2097	T	C	0.146094	0.0152017	7.22751e-22	9.61037	0.178922	0.178148	0.1785	Colitis, Ulcerative	UC	CA212
722	6	137959235	rs6933404	0.2108	T	C	-0.144872	0.0151696	1.2948e-21	9.55014	0.102378	0.100367	0.101274	Colitis, Ulcerative	UC	CA212
748	7	2869985	rs1182188	0.2989	T	C	0.107615	0.0137507	5.03098e-15	-7.82615	0.851892	0.858177	0.85547	Colitis, Ulcerative	UC	CA212
821	7	128573967	rs4728142	0.439	A	G	0.0969671	0.0126655	1.9181e-14	7.656	0.984171	0.986654	0.985636	Colitis, Ulcerative	UC	CA212
942	9	4981602	rs10758669	0.3496	A	C	-0.143218	0.0128828	1.0375e-28	-11.117	0.999947	0.99996	0.999954	Colitis, Ulcerative	UC	CA212
995	9	117569046	rs7848647	0.3254	T	C	-0.119532	0.0135252	9.76688e-19	8.83772	0.275494	0.277014	0.276357	Colitis, Ulcerative	UC	CA212
1009	9	139263891	rs10870077	0.4278	C	G	0.135741	0.0126242	5.7707e-27	-10.7524	0.436786	0.449985	0.443849	Colitis, Ulcerative	UC	CA212
1009	9	139266405	rs10781499	0.4263	A	G	0.133229	0.0126024	4.03186e-26	10.5717	0.0676929	0.0663204	0.0669652	Colitis, Ulcerative	UC	CA212
1036	10	35466185	rs34779708	0.3512	T	G	-0.072736	0.0129187	1.79928e-08	5.63027	0.01758	0.0179919	0.0178186	Colitis, Ulcerative	UC	CA212
1036	10	35295431	rs11010067	0.3513	C	G	-0.0725179	0.0129312	2.0469e-08	5.60799	0.0155741	0.0158812	0.0157523	Colitis, Ulcerative	UC	CA212
1052	10	64445564	rs10761659	0.4601	A	G	-0.117315	0.0126238	1.49807e-20	9.29316	1	1	1	Colitis, Ulcerative	UC	CA212
1069	10	94432000	rs2497318	0.4504	T	C	-0.0714375	0.0125164	1.1464e-08	-5.70751	0.975022	0.978666	0.977258	Colitis, Ulcerative	UC	CA212
1127	11	58408687	rs11229555	0.2515	T	G	-0.0823351	0.0144507	1.21469e-08	-5.69765	0.889621	0.89855	0.894915	Colitis, Ulcerative	UC	CA212
1127	11	58284951	rs10750899	0.01316	A	G	-0.256858	0.0502937	3.27026e-07	-5.10716	0.0406074	0.0373737	0.0387041	Colitis, Ulcerative	UC	CA212
1129	11	60776209	rs11230563	0.348	T	C	-0.0750666	0.0133556	1.90297e-08	-5.6206	0.938043	0.946246	0.943423	Colitis, Ulcerative	UC	CA212
1137	11	76299649	rs11236797	0.4444	A	C	0.120605	0.0125612	7.88863e-22	9.60139	0.352766	0.35107	0.351855	Colitis, Ulcerative	UC	CA212
1137	11	76299194	rs2155219	0.4994	T	G	0.118146	0.0126142	7.52617e-21	9.36614	0.0407291	0.0381688	0.0393073	Colitis, Ulcerative	UC	CA212
1221	12	68508122	rs11614178	0.3902	A	G	0.161529	0.0127513	8.9357e-37	12.6677	0.0224555	0.0218643	0.0221568	Colitis, Ulcerative	UC	CA212
1268	13	27531267	rs17085007	0.1799	T	C	-0.132174	0.015909	9.72421e-17	8.30813	0.479424	0.481537	0.480644	Colitis, Ulcerative	UC	CA212
1276	13	41013977	rs941823	0.2491	T	C	-0.108669	0.0146906	1.39146e-13	7.39717	0.999096	0.999265	0.999197	Colitis, Ulcerative	UC	CA212
1367	14	88488821	rs11624293	0.08676	T	C	-0.128838	0.0216117	2.499e-09	5.96151	0.0851012	0.0851713	0.0851453	Colitis, Ulcerative	UC	CA212
1367	14	88472595	rs8005161	0.08653	T	C	0.128488	0.0216212	2.80369e-09	5.94268	0.0763576	0.0761734	0.0762545	Colitis, Ulcerative	UC	CA212
1440	16	11365500	rs367569	0.2891	T	C	-0.0760673	0.0142266	8.95094e-08	-5.34683	0.0710994	0.0714166	0.0713409	Colitis, Ulcerative	UC	CA212
1440	16	11161408	rs8061882	0.1537	C	G	0.0920431	0.0179205	2.80355e-07	5.13619	0.0244287	0.0237591	0.0240566	Colitis, Ulcerative	UC	CA212
1449	16	23864590	rs7404095	0.4204	T	C	-0.0717686	0.0126826	1.52417e-08	5.65882	0.996357	0.99681	0.996714	Colitis, Ulcerative	UC	CA212
1506	17	38032680	rs35736272	0.4658	T	C	-0.134618	0.0125352	6.66101e-27	10.7392	0.0133274	0.0122842	0.0127666	Colitis, Ulcerative	UC	CA212
1506	17	38040763	rs2872507	0.4658	A	G	0.134716	0.0125545	7.31968e-27	10.7305	0.0121723	0.0111921	0.0116449	Colitis, Ulcerative	UC	CA212
1508	17	40514201	rs744166	0.4204	A	G	0.0859785	0.0128711	2.38966e-11	-6.67999	0.0742787	0.0744739	0.0743933	Colitis, Ulcerative	UC	CA212
1508	17	40527544	rs12942547	0.4195	A	G	0.0846786	0.0129741	6.72097e-11	-6.52675	0.0279019	0.0271766	0.027485	Colitis, Ulcerative	UC	CA212
1524	17	70642923	rs17780256	0.1927	A	C	0.115389	0.0160316	6.12831e-13	-7.19758	0.80478	0.812901	0.809447	Colitis, Ulcerative	UC	CA212
1539	18	12809340	rs1893217	0.1602	A	G	-0.120725	0.0165121	2.64617e-13	7.3113	0.163525	0.16658	0.165269	Colitis, Ulcerative	UC	CA212
1539	18	12779947	rs2542151	0.1591	T	G	-0.11751	0.0165817	1.37297e-12	-7.08673	0.0342114	0.0332907	0.0336873	Colitis, Ulcerative	UC	CA212
1539	18	12777573	rs2542148	0.1592	C	G	-0.117209	0.0165946	1.62865e-12	7.06309	0.0291007	0.0281834	0.0285775	Colitis, Ulcerative	UC	CA212
1587	19	10469975	rs12720356	0.08572	A	C	-0.153279	0.0227683	1.67214e-11	6.73211	0.631192	0.643171	0.638092	Colitis, Ulcerative	UC	CA212
1655	20	62329099	rs6062496	0.4306	A	G	0.113898	0.0128769	9.13838e-19	8.84515	1	1	1	Colitis, Ulcerative	UC	CA212
1673	21	40463283	rs9977672	0.2665	A	G	-0.229381	0.0149476	3.78841e-53	-15.3456	0.106989	0.106326	0.106695	Colitis, Ulcerative	UC	CA212
1673	21	40466570	rs2836882	0.2726	A	G	-0.225939	0.0147518	5.9712e-53	-15.3161	0.0689889	0.0678899	0.0684979	Colitis, Ulcerative	UC	CA212
1673	21	40465534	rs2836878	0.2727	A	G	-0.225573	0.0147408	7.35089e-53	-15.3026	0.0564975	0.0553485	0.0559831	Colitis, Ulcerative	UC	CA212
1677	21	45615741	rs7282490	0.3934	A	G	-0.104413	0.0127041	2.05534e-16	-8.21883	0.327877	0.337743	0.333406	Colitis, Ulcerative	UC	CA212
1677	21	45616324	rs4456788	0.3894	A	G	-0.102758	0.0127344	7.06895e-16	-8.06933	0.100931	0.100508	0.100702	Colitis, Ulcerative	UC	CA212
1689	22	30163835	rs140135	0.2694	C	G	-0.0803759	0.014093	1.17539e-08	5.70326	0.0368803	0.0373103	0.0371326	Colitis, Ulcerative	UC	CA212
1695	22	39660829	rs2143178	0.1658	T	C	0.135439	0.017267	4.3699e-15	-7.84381	0.346267	0.348188	0.34737	Colitis, Ulcerative	UC	CA212
1695	22	39659773	rs2413583	0.1654	T	C	-0.134433	0.0172731	7.09443e-15	-7.7828	0.218314	0.216616	0.217368	Colitis, Ulcerative	UC	CA212
70	1	114377568	rs2476601	0.0944	A	G	0.635995	0.0269998	1.10113e-122	-23.5556	0.5	0.5	0.5	Diabetes Mellitus, Type 1	T1D	CA265
70	1	114303808	rs6679677	0.0915	A	C	0.635995	0.0269998	1.10113e-122	23.5556	0.5	0.5	0.5	Diabetes Mellitus, Type 1	T1D	CA265
230	2	163110536	rs2111485	0.3976	A	G	-0.164993	0.0189991	3.81382e-18	8.68421	0.904224	0.910385	0.90428	Diabetes Mellitus, Type 1	T1D	CA265
230	2	163124051	rs1990760	0.3946	C	T	-0.158996	0.0189995	5.83954e-17	8.36842	0.0667974	0.0631878	0.0667725	Diabetes Mellitus, Type 1	T1D	CA265
253	2	204738919	rs3087243	0.4702	A	G	-0.178051	0.0190054	7.36257e-21	-9.36842	0.372466	0.382858	0.372159	Diabetes Mellitus, Type 1	T1D	CA265
478	4	123132492	rs4505848	0.3469	G	A	0.119027	0.0190043	3.77258e-10	6.26316	0.00942878	0.00880344	0.00937553	Diabetes Mellitus, Type 1	T1D	CA265
478	4	123452231	rs59867199	0.2922	T	C	0.123986	0.0199977	5.64632e-10	6.2	0.00644256	0.00595516	0.00640014	Diabetes Mellitus, Type 1	T1D	CA265
692	6	90976768	rs72928038	0.1799	A	G	0.179985	0.0239981	6.38178e-14	7.5	0.714601	0.723613	0.715157	Diabetes Mellitus, Type 1	T1D	CA265
779	7	50305863	rs4917014	0.3539	G	T	-0.107029	0.0200053	8.79542e-08	-5.35	0.0168115	0.0166645	0.0167964	Diabetes Mellitus, Type 1	T1D	CA265
779	7	51015193	rs7780389	0.0278	T	C	-0.256054	0.0490104	1.74636e-07	5.22449	0.00884567	0.00861676	0.00881949	Diabetes Mellitus, Type 1	T1D	CA265
1017	10	6094697	rs61839660	0.0696	T	C	-0.471925	0.0359943	2.84401e-39	-13.1111	0.999797	0.999828	0.999792	Diabetes Mellitus, Type 1	T1D	CA265
1246	12	111884608	rs3184504	0.4642	C	T	-0.266051	0.0190036	1.55871e-44	-14	0.499769	0.499796	0.499764	Diabetes Mellitus, Type 1	T1D	CA265
1246	12	112007756	rs653178	0.4662	T	C	-0.266051	0.0190036	1.55871e-44	-14	0.499769	0.499796	0.499764	Diabetes Mellitus, Type 1	T1D	CA265
1374	14	98498951	rs4900384	0.2773	G	A	0.107957	0.0199921	6.66409e-08	5.4	0.034124	0.0338651	0.0340949	Diabetes Mellitus, Type 1	T1D	CA265
1416	15	79234957	rs34593439	0.1064	A	G	-0.246028	0.0330038	9.01782e-14	-7.45455	0.577098	0.579934	0.577259	Diabetes Mellitus, Type 1	T1D	CA265
1440	16	11194771	rs12927355	0.325	T	C	-0.193949	0.0199947	3.01499e-22	-9.7	0.21661	0.221146	0.216382	Diabetes Mellitus, Type 1	T1D	CA265
1440	16	11179873	rs12708716	0.3588	G	A	-0.188984	0.0199983	3.38831e-21	-9.45	0.0213658	0.0207022	0.0213988	Diabetes Mellitus, Type 1	T1D	CA265
1440	16	11166688	rs11865121	0.333	A	C	-0.188018	0.0200019	5.45631e-21	-9.4	0.0135419	0.0129858	0.0135685	Diabetes Mellitus, Type 1	T1D	CA265
1452	16	28539848	rs4788084	0.3539	T	C	-0.115972	0.0189954	1.02631e-09	-6.10526	0.0138121	0.0131776	0.013754	Diabetes Mellitus, Type 1	T1D	CA265
1506	17	38066240	rs2290400	0.4911	T	C	-0.108031	0.0190054	1.31418e-08	5.68421	0.0423506	0.043238	0.0424522	Diabetes Mellitus, Type 1	T1D	CA265
1506	17	38032680	rs35736272	0.4722	C	T	0.106969	0.0189945	1.78567e-08	5.63158	0.0317481	0.0321634	0.0317973	Diabetes Mellitus, Type 1	T1D	CA265
1506	17	38040763	rs2872507	0.4722	A	G	0.10598	0.0189965	2.41978e-08	5.57895	0.0238638	0.023991	0.0238804	Diabetes Mellitus, Type 1	T1D	CA265
1506	17	38033277	rs1054609	0.4722	C	A	0.10598	0.0189965	2.41978e-08	5.57895	0.0238638	0.023991	0.0238804	Diabetes Mellitus, Type 1	T1D	CA265
1539	18	12809340	rs1893217	0.1412	G	A	0.192024	0.024003	1.24419e-15	8	0.111791	0.114566	0.111889	Diabetes Mellitus, Type 1	T1D	CA265
1539	18	12779947	rs2542151	0.1392	G	T	0.187972	0.0239965	4.75103e-15	-7.83333	0.0311831	0.030967	0.0311765	Diabetes Mellitus, Type 1	T1D	CA265
1570	18	67531642	rs763361	0.4732	T	C	0.116983	0.0179973	8.032e-11	-6.5	0.0256754	0.0251004	0.0256277	Diabetes Mellitus, Type 1	T1D	CA265
1587	19	10463118	rs34536443	0.0288	C	G	-0.40003	0.0510038	4.39427e-15	-7.84314	0.976617	0.978691	0.976722	Diabetes Mellitus, Type 1	T1D	CA265
1611	19	49206108	rs679574	0.4414	C	G	-0.142947	0.018993	5.2192e-14	7.52632	0.219526	0.222775	0.219702	Diabetes Mellitus, Type 1	T1D	CA265
1676	21	43836186	rs11203203	0.3519	A	G	0.149971	0.0189963	2.90928e-15	7.89474	0.162236	0.160061	0.162164	Diabetes Mellitus, Type 1	T1D	CA265
70	1	114377568	rs2476601	0.0944	A	G	0.678287	0.032635	6.03358e-96	-20.7841	0.862195	0.863175	0.863306	Diabetes Mellitus, Type 1	T1D	CA266
70	1	114303808	rs6679677	0.0915	A	C	0.675492	0.032644	4.0313e-95	20.6927	0.137805	0.136825	0.136694	Diabetes Mellitus, Type 1	T1D	CA266
107	1	206943968	rs3024493	0.166	A	C	-0.183803	0.0315235	5.52108e-09	-5.83065	0.367957	0.372742	0.369343	Diabetes Mellitus, Type 1	T1D	CA266
107	1	206939904	rs3024505	0.168	A	G	-0.182722	0.0315192	6.74469e-09	-5.79716	0.304766	0.307114	0.305465	Diabetes Mellitus, Type 1	T1D	CA266
230	2	163110536	rs2111485	0.3976	A	G	-0.174592	0.0227288	1.57217e-14	7.68152	0.613658	0.621541	0.615592	Diabetes Mellitus, Type 1	T1D	CA266
253	2	204738919	rs3087243	0.4702	A	G	-0.183562	0.0222575	1.6215e-16	-8.2472	0.315393	0.326039	0.317842	Diabetes Mellitus, Type 1	T1D	CA266
478	4	123132492	rs4505848	0.3469	G	A	0.153064	0.0230582	3.17573e-11	6.63818	0.0117307	0.0108838	0.0115085	Diabetes Mellitus, Type 1	T1D	CA266
692	6	90976768	rs72928038	0.1799	A	G	0.192272	0.0277804	4.48008e-12	6.92114	0.820454	0.837611	0.825188	Diabetes Mellitus, Type 1	T1D	CA266
779	7	51015193	rs7780389	0.0278	T	C	-0.359393	0.0576187	4.4479e-10	6.23744	0.136737	0.140116	0.137674	Diabetes Mellitus, Type 1	T1D	CA266
1017	10	6094697	rs61839660	0.0696	T	C	-0.50071	0.0419203	6.95032e-33	-11.9443	0.758506	0.767591	0.759243	Diabetes Mellitus, Type 1	T1D	CA266
1246	12	111884608	rs3184504	0.4642	C	T	-0.288749	0.0222094	1.20413e-38	-13.0012	0.719196	0.722999	0.719221	Diabetes Mellitus, Type 1	T1D	CA266
1246	12	112007756	rs653178	0.4662	T	C	-0.287149	0.0222147	3.20665e-38	-12.9261	0.280309	0.276577	0.280285	Diabetes Mellitus, Type 1	T1D	CA266
1416	15	79234957	rs34593439	0.1064	A	G	-0.279846	0.0381998	2.3737e-13	-7.32586	0.732269	0.738207	0.733778	Diabetes Mellitus, Type 1	T1D	CA266
1440	16	11194771	rs12927355	0.325	T	C	-0.210474	0.0240923	2.41198e-18	-8.73615	0.238878	0.246416	0.240498	Diabetes Mellitus, Type 1	T1D	CA266
1440	16	11179873	rs12708716	0.3588	G	A	-0.200404	0.0233971	1.0776e-17	-8.56534	0.0571757	0.0568781	0.0571177	Diabetes Mellitus, Type 1	T1D	CA266
1539	18	12809340	rs1893217	0.1412	G	A	0.244748	0.028065	2.76323e-18	8.72077	0.449574	0.462499	0.452369	Diabetes Mellitus, Type 1	T1D	CA266
1539	18	12779947	rs2542151	0.1392	G	T	0.239961	0.0282062	1.77868e-17	-8.50741	0.0759327	0.0746634	0.0756646	Diabetes Mellitus, Type 1	T1D	CA266
1587	19	10463118	rs34536443	0.0288	C	G	-0.457443	0.0589833	8.80209e-15	-7.75546	0.995233	0.995873	0.995401	Diabetes Mellitus, Type 1	T1D	CA266
1611	19	49206108	rs679574	0.4414	C	G	-0.145604	0.0217674	2.24573e-11	6.68908	0.137203	0.13842	0.137529	Diabetes Mellitus, Type 1	T1D	CA266
1676	21	43836186	rs11203203	0.3519	A	G	0.162969	0.0225041	4.43011e-13	7.24173	0.115166	0.112308	0.114449	Diabetes Mellitus, Type 1	T1D	CA266
2	1	2526746	rs3748816	0.332	G	A	-0.141333	0.019274	2.253e-13	-7.33286	0.0890668	0.0852031	0.0869155	Multiple Sclerosis	MS	CA318
351	3	119219934	rs2293370	0.164	A	G	-0.150009	0.0246021	1.078e-09	-6.09741	0.470436	0.476009	0.473597	Multiple Sclerosis	MS	CA318
548	5	40392728	rs4613763	0.1342	C	T	0.193674	0.0258561	6.864e-14	7.49045	0.571691	0.573761	0.572834	Multiple Sclerosis	MS	CA318
1017	10	6101713	rs3118470	0.3241	C	T	0.115736	0.0193084	2.046e-09	5.99411	0.95851	0.963774	0.961664	Multiple Sclerosis	MS	CA318
1186	12	6440009	rs1800693	0.4254	C	T	0.111184	0.017442	1.836e-10	6.37447	0.885034	0.891125	0.888493	Multiple Sclerosis	MS	CA318
1186	12	6446777	rs1860545	0.4225	A	G	0.105261	0.0174453	1.602e-09	6.03375	0.114452	0.108456	0.111052	Multiple Sclerosis	MS	CA318
70	1	114377568	rs2476601	0.0944	A	G	0.662688	0.0372147	6.2206e-71	-17.8071	0.868254	0.872205	0.86981	Arthritis, Rheumatoid	RA	CA391
70	1	114303808	rs6679677	0.0915	A	C	0.662688	0.0374456	4.3933e-70	17.6974	0.131746	0.127795	0.13019	Arthritis, Rheumatoid	RA	CA391
253	2	204738919	rs3087243	0.4702	A	G	-0.139262	0.0249022	2.24006e-08	-5.59236	0.150288	0.153677	0.15223	Arthritis, Rheumatoid	RA	CA391
253	2	204708646	rs231804	0.4513	C	T	-0.127833	0.0233455	4.35716e-08	5.47573	0.0804791	0.0807744	0.0806898	Arthritis, Rheumatoid	RA	CA391
722	6	138006504	rs6920220	0.169	A	G	0.198851	0.0283923	2.49328e-12	7.00368	0.281755	0.283781	0.282848	Arthritis, Rheumatoid	RA	CA391
722	6	138005515	rs17264332	0.169	G	A	0.198851	0.0284561	2.78838e-12	6.988	0.253379	0.254413	0.253939	Arthritis, Rheumatoid	RA	CA391
722	6	137959235	rs6933404	0.169	C	T	0.207014	0.0299392	4.69546e-12	6.91449	0.154541	0.152952	0.153686	Arthritis, Rheumatoid	RA	CA391
1645	20	44746982	rs1883832	0.2594	T	C	-0.162519	0.0288686	1.80627e-08	5.6296	0.0734689	0.0719913	0.0726729	Arthritis, Rheumatoid	RA	CA391
246	2	191964633	rs7574865	0.2296	G	T	-0.14842	0.026413	6e-08	-5.6192	0.0495836	0.0475967	0.0486494	Arthritis, Rheumatoid	RA	PH378
722	6	138195723	rs5029939	0.0239	G	C	0.29267	0.045813	1.8e-10	6.38836	0.0279024	0.0269699	0.0274686	Arthritis, Rheumatoid	RA	PH378
230	2	163110536	rs2111485	0.39	A	G	-0.287682	0.03	2.69e-22	9.5894	0.982045	0.984026	0.983473	Vitiligo	VIT	CA152
692	6	90973159	rs1847472	0.34	A	C	0.182322	0.03	1.09e-09	6.07739	0.0223434	0.0224583	0.0224275	Vitiligo	VIT	CA152
692	6	90976768	rs72928038	0.17	A	G	0.239017	0.04	1.42e-11	5.97542	0.0123289	0.012166	0.0122121	Vitiligo	VIT	CA152
1149	11	95311422	rs4409785	0.18	C	T	0.314811	0.03	7.2e-20	10.4937	0.0765119	0.0715648	0.073003	Vitiligo	VIT	CA152
1214	12	56396768	rs1689510	0.33	C	G	0.270027	0.03	5.68e-20	9.0009	0.167552	0.169461	0.168921	Vitiligo	VIT	CA152
1246	12	111884608	rs3184504	0.5	C	T	-0.223144	0.03	2.19e-14	-7.43812	0.137598	0.138013	0.1379	Vitiligo	VIT	CA152
1246	12	112007756	rs653178	0.5	T	C	-0.223144	0.03	3.28e-14	-7.43812	0.137598	0.138013	0.1379	Vitiligo	VIT	CA152
17	1	25305114	rs6600247	0.4543	T	C	-0.0328332	0.00415088	2.57555e-15	7.90992	0.900631	0.912319	0.907038	Spondylitis, Ankylosing	AS	CA064
42	1	67705958	rs11209026	0.0616	A	G	-0.103584	0.00954481	1.942e-27	-10.8524	0.783053	0.791284	0.787178	Spondylitis, Ankylosing	AS	CA064
42	1	67708155	rs80174646	0.0666	T	G	-0.100484	0.00938073	8.97013e-27	-10.7117	0.180358	0.175316	0.177856	Spondylitis, Ankylosing	AS	CA064
77	1	154426264	rs4129267	0.3598	T	C	-0.0307685	0.00422605	3.32131e-13	-7.28068	0.999983	0.999988	0.999986	Spondylitis, Ankylosing	AS	CA064
81	1	161479745	rs1801274	0.4891	A	G	-0.0253178	0.00417687	1.3492e-09	6.06143	0.925014	0.931552	0.928764	Spondylitis, Ankylosing	AS	CA064
103	1	200877562	rs7554511	0.2734	A	C	-0.0389488	0.00490785	2.08797e-15	-7.93601	0.265614	0.266533	0.26611	Spondylitis, Ankylosing	AS	CA064
103	1	200878727	rs12131796	0.2744	A	G	-0.0388448	0.00490882	2.50715e-15	-7.91327	0.223118	0.222777	0.222944	Spondylitis, Ankylosing	AS	CA064
174	2	62560332	rs4672505	0.3748	A	G	0.0597772	0.00415105	5.13765e-47	-14.4005	0.447129	0.448674	0.447794	Spondylitis, Ankylosing	AS	CA064
242	2	182057640	rs12619531	0.4423	G	T	0.024595	0.00418216	4.07951e-09	5.88094	0.0350234	0.0347803	0.0348927	Spondylitis, Ankylosing	AS	CA064
276	2	241569692	rs3749171	0.173	T	C	0.0307232	0.00538878	1.18881e-08	5.70132	0.455824	0.454716	0.455262	Spondylitis, Ankylosing	AS	CA064
614	5	158783223	rs6556411	0.3062	G	T	-0.0242927	0.00459587	1.2518e-07	5.28577	0.112268	0.110662	0.111441	Spondylitis, Ankylosing	AS	CA064
615	5	158827769	rs56167332	0.336	A	C	0.0233258	0.00433049	7.18744e-08	5.38642	0.40484	0.411468	0.408742	Spondylitis, Ankylosing	AS	CA064
615	5	158829294	rs755374	0.327	T	C	0.0228372	0.00434373	1.46017e-07	5.25751	0.208437	0.20768	0.208154	Spondylitis, Ankylosing	AS	CA064
1009	9	139263891	rs10870077	0.3966	C	G	0.0201947	0.00413364	1.03191e-06	-4.88545	0.00616605	0.00554451	0.00581886	Spondylitis, Ankylosing	AS	CA064
1061	10	81060317	rs1250550	0.2982	A	C	-0.026036	0.00430465	1.4634e-09	-6.04835	0.545922	0.565607	0.556777	Spondylitis, Ankylosing	AS	CA064
1061	10	81042475	rs1250573	0.2863	A	G	-0.0251127	0.00438227	1.00125e-08	-5.73052	0.0892281	0.0876061	0.0883636	Spondylitis, Ankylosing	AS	CA064
1074	10	101278725	rs11190133	0.3022	T	C	-0.0338671	0.00449401	4.84449e-14	-7.53604	0.792827	0.806009	0.800009	Spondylitis, Ankylosing	AS	CA064
1186	12	6446777	rs1860545	0.4225	A	G	-0.027474	0.00435378	2.78365e-10	-6.31037	0.499682	0.510284	0.50548	Spondylitis, Ankylosing	AS	CA064
1186	12	6440009	rs1800693	0.4254	C	T	-0.0268575	0.00435768	7.12705e-10	-6.16324	0.205621	0.204551	0.205058	Spondylitis, Ankylosing	AS	CA064
1367	14	88488821	rs11624293	0.0994	C	T	0.0428679	0.00669161	1.49177e-10	6.40621	0.949102	0.95563	0.952791	Spondylitis, Ankylosing	AS	CA064
1452	16	28517709	rs26528	0.3966	C	T	0.0226417	0.00412898	4.1671e-08	5.48362	0.0394515	0.0385493	0.0389623	Spondylitis, Ankylosing	AS	CA064
1452	16	28539848	rs4788084	0.3539	T	C	0.022935	0.00419164	4.45988e-08	5.4716	0.0370167	0.0361013	0.0365194	Spondylitis, Ankylosing	AS	CA064
1500	17	26137540	rs2779255	0.3907	C	T	0.027226	0.00424979	1.48962e-10	-6.40643	0.168505	0.173446	0.171195	Spondylitis, Ankylosing	AS	CA064
1587	19	10512911	rs11879191	0.168	A	G	-0.031078	0.00496047	3.72532e-10	-6.26512	0.472675	0.473315	0.473057	Spondylitis, Ankylosing	AS	CA064
1673	21	40466570	rs2836882	0.2575	A	G	-0.0396768	0.00475306	6.96441e-17	-8.34763	0.314839	0.320219	0.317693	Spondylitis, Ankylosing	AS	CA064
1673	21	40463283	rs9977672	0.2515	A	G	-0.0392607	0.00480806	3.19839e-16	-8.1656	0.0735313	0.0717672	0.0726019	Spondylitis, Ankylosing	AS	CA064
1673	21	40465534	rs2836878	0.2575	A	G	-0.0386369	0.00475915	4.72173e-16	-8.11845	0.0507154	0.0489788	0.0497958	Spondylitis, Ankylosing	AS	CA064
1677	21	45615741	rs7282490	0.3976	G	A	0.0242047	0.00416538	6.213e-09	-5.81092	0.328349	0.338882	0.334145	Spondylitis, Ankylosing	AS	CA064
1677	21	45616324	rs4456788	0.3867	G	A	0.0221528	0.0041769	1.13514e-07	-5.30364	0.0214601	0.0204172	0.0208839	Spondylitis, Ankylosing	AS	CA064
149	2	27730940	rs1260326	0.3963	T	C	0.006336	0.001139	2.681e-08	-5.56277	0.130837	0.131684	0.132824	Narcolepsy	NL	GA049
101	1	197701992	rs16841904	0.1879	T	C	0.252858	0.0374094	1.38752e-11	6.7592	0.153136	0.154075	0.153134	Liver Cirrhosis, Biliary	PBC	CA063
101	1	197631141	rs2488389	0.1958	A	G	0.240433	0.0370929	9.05603e-11	6.48192	0.0259188	0.0249254	0.0259261	Liver Cirrhosis, Biliary	PBC	CA063
246	2	191538562	rs10931468	0.1461	A	C	0.342241	0.0450124	2.88756e-14	7.60326	0.289836	0.291557	0.289759	Liver Cirrhosis, Biliary	PBC	CA063
351	3	119219934	rs2293370	0.164	A	G	-0.34814	0.0443656	4.25884e-15	-7.84707	0.337114	0.340673	0.33691	Liver Cirrhosis, Biliary	PBC	CA063
467	4	103434253	rs3774937	0.338	C	T	0.192354	0.0332399	7.17179e-09	5.78685	0.0116979	0.0112532	0.0116903	Liver Cirrhosis, Biliary	PBC	CA063
821	7	128594183	rs10488631	0.1004	C	T	0.459827	0.0465409	5.07975e-23	9.88007	0.354845	0.357163	0.354406	Liver Cirrhosis, Biliary	PBC	CA063
1166	11	118611781	rs10892279	0.2087	A	G	-0.29989	0.0427453	2.2875e-12	-7.01573	0.0238098	0.0226919	0.0238444	Liver Cirrhosis, Biliary	PBC	CA063
1186	12	6440009	rs1800693	0.4254	T	C	-0.194799	0.032403	1.83513e-09	6.01177	0.942321	0.948039	0.942496	Liver Cirrhosis, Biliary	PBC	CA063
1186	12	6446777	rs1860545	0.4225	A	G	0.175045	0.0323803	6.44777e-08	5.40592	0.0331666	0.0305552	0.0331007	Liver Cirrhosis, Biliary	PBC	CA063
1246	12	112610714	rs11066188	0.4135	A	G	0.175465	0.0325186	6.82071e-08	5.39583	0.1587	0.159149	0.158735	Liver Cirrhosis, Biliary	PBC	CA063
1246	12	112007756	rs653178	0.4662	C	T	0.166616	0.0322801	2.44912e-07	-5.16155	0.0479583	0.0465827	0.0479114	Liver Cirrhosis, Biliary	PBC	CA063
1355	14	68753593	rs911263	0.3499	C	T	-0.218529	0.0365505	2.2475e-09	5.97883	0.313632	0.317729	0.313713	Liver Cirrhosis, Biliary	PBC	CA063
1440	16	11194771	rs12927355	0.325	T	C	-0.260845	0.0356239	2.4393e-13	-7.3222	0.0485138	0.0471806	0.0485707	Liver Cirrhosis, Biliary	PBC	CA063
1506	17	38040763	rs2872507	0.4722	A	G	0.201961	0.0322778	3.92563e-10	6.25696	0.0219915	0.0209841	0.0219918	Liver Cirrhosis, Biliary	PBC	CA063
2	1	2534978	rs6664969	0.3121	A	G	-0.175633	0.034	1.66e-07	-5.16568	0.00841712	0.00831025	0.0084011	Cholangitis, Sclerosing	PSC	PH317
2	1	2526746	rs3748816	0.332	G	A	-0.167208	0.033	3.54e-07	-5.06691	0.00516184	0.00502811	0.00514042	Cholangitis, Sclerosing	PSC	PH317
253	2	204612058	rs7426056	0.2594	G	A	-0.193921	0.036	3.26e-08	-5.38669	0.0243973	0.0238886	0.0243249	Cholangitis, Sclerosing	PSC	PH317
253	2	204610396	rs1980422	0.2604	T	C	-0.193097	0.036	3.59e-08	-5.36381	0.021659	0.0211384	0.0215833	Cholangitis, Sclerosing	PSC	PH317
478	4	123218313	rs13119723	0.1541	G	A	-0.27079	0.044	2.22e-10	-6.15432	0.062719	0.064584	0.0629922	Cholangitis, Sclerosing	PSC	PH317
478	4	123161619	rs7657746	0.2416	G	A	-0.215111	0.036	1.79e-09	-5.97531	0.0219356	0.0219604	0.0219408	Cholangitis, Sclerosing	PSC	PH317
478	4	123115502	rs13151961	0.1561	G	A	-0.260825	0.044	1.06e-09	-5.92784	0.0166892	0.0165856	0.0166748	Cholangitis, Sclerosing	PSC	PH317
478	4	123551114	rs13132308	0.1571	G	A	-0.256965	0.044	1.89e-09	-5.84011	0.0101277	0.00993023	0.0100985	Cholangitis, Sclerosing	PSC	PH317
1017	10	6098949	rs706778	0.4135	T	C	0.210261	0.03	5.48e-13	7.0087	0.124375	0.122086	0.124113	Cholangitis, Sclerosing	PSC	PH317
1246	12	111884608	rs3184504	0.4642	C	T	-0.18648	0.03	5.05e-10	-6.216	0.993275	0.994058	0.993465	Cholangitis, Sclerosing	PSC	PH317
1440	16	11179873	rs12708716	0.3588	G	A	-0.198031	0.033	7.14e-10	-6.00094	0.13032	0.132002	0.130591	Cholangitis, Sclerosing	PSC	PH317
1673	21	40466570	rs2836882	0.2575	A	G	-0.299364	0.041	7.78e-14	-7.30156	0.0349989	0.0335581	0.0348477	Cholangitis, Sclerosing	PSC	PH317
1673	21	40465534	rs2836878	0.2575	A	G	-0.298622	0.041	8.93e-14	-7.28346	0.030803	0.0294381	0.0306587	Cholangitis, Sclerosing	PSC	PH317
42	1	67708155	rs80174646	0.0678258	T	G	-0.0024883	0.00043362	9.5535e-09	-5.73843	0.0613389	0.0625652	0.0626512	Psoriasis	PS	AT258
42	1	67705958	rs11209026	0.0668448	A	G	-0.002489	0.00043654	1.1865e-08	-5.70165	0.0500406	0.0506969	0.0507747	Psoriasis	PS	AT258
42	1	67702526	rs11465804	0.0631865	G	T	-0.0024017	0.00044789	8.2181e-08	-5.36225	0.00813383	0.00775775	0.00778068	Psoriasis	PS	AT258
42	1	67740092	rs11209032	0.327243	A	G	0.0012447	0.00023356	9.8772e-08	5.32925	0.00685731	0.00650326	0.00652335	Psoriasis	PS	AT258
173	2	61081310	rs702872	0.429676	T	C	-0.0012418	0.00021993	1.6407e-08	-5.64634	0.0246077	0.0243143	0.0243566	Psoriasis	PS	AT258
230	2	163110536	rs2111485	0.391416	G	A	0.0013323	0.00022307	2.3364e-09	5.97256	0.644082	0.653381	0.655956	Psoriasis	PS	AT258
230	2	163124051	rs1990760	0.391199	T	C	0.0012385	0.00022314	2.8532e-08	5.55033	0.0611806	0.0573949	0.0577272	Psoriasis	PS	AT258
615	5	158829527	rs12188300	0.094321	T	A	0.004994	0.00037299	7.1287e-41	13.3891	0.911743	0.918199	0.918051	Psoriasis	PS	AT258
722	6	138197824	rs582757	0.273651	T	C	-0.0014245	0.00024744	8.5683e-09	-5.75695	0.0553338	0.0556419	0.05571	Psoriasis	PS	AT258
722	6	138243739	rs58721818	0.0321559	T	C	-0.0035177	0.00063184	2.5857e-08	-5.56739	0.0195854	0.0190264	0.0190651	Psoriasis	PS	AT258
722	6	138195723	rs5029939	0.033727	G	C	-0.0033563	0.00061101	3.9529e-08	-5.49304	0.0131561	0.0126128	0.0126424	Psoriasis	PS	AT258
722	6	138199417	rs610604	0.32495	T	G	-0.0012555	0.00023522	9.4168e-08	-5.33756	0.005825	0.00543526	0.00545149	Psoriasis	PS	AT258
1246	12	112007756	rs653178	0.483416	T	C	-0.0011779	0.00021778	6.3592e-08	-5.40867	0.168682	0.163857	0.170198	Psoriasis	PS	AT258
1246	12	111884608	rs3184504	0.482664	C	T	-0.0011681	0.00021779	8.1648e-08	-5.36342	0.133247	0.128425	0.133419	Psoriasis	PS	AT258
1332	14	35839236	rs2145623	0.283965	C	G	0.0016618	0.00024198	6.5481e-12	6.86751	0.0558395	0.0528142	0.0528848	Psoriasis	PS	AT258
1500	17	26124908	rs28998802	0.140842	A	G	0.001806	0.00031703	1.2224e-08	5.69662	0.980401	0.937733	0.984619	Psoriasis	PS	AT258
1587	19	10463118	rs34536443	0.0456658	C	G	-0.0037555	0.00053715	2.7225e-12	-6.99153	0.47153	0.481297	0.481071	Psoriasis	PS	AT258
734	6	159506600	rs2451258	0.373738	T	C	-0.00091033	0.00015824	8.7895e-09	-5.75284	0.020043	0.0180809	0.0181417	Psoriasis	PS	AT548
