# Supplementary material for: An autoimmune pleiotropic SNP modulates IRF5 alternative promoter usage through ZBTB3-mediated chromatin looping
Source: Nat Commun. 2023 Mar 3;14:1208. doi: 10.1038/s41467-023-36897-z (PMC9984425; doi:10.1038/s41467-023-36897-z)
Supplement: Supplementary file 10 — Supplementary Data 7 [file 41467_2023_36897_MOESM10_ESM.xlsx]

## Sheet: Table S7
Supplementary Data 7. Functional annotation and prediction of the curated pleiotropic variants associated with multiple autoimmune diseases.
Pleiotropic variant information					Basic Annotation									eQTL Colocalization															Fine Mapping			Reported Shared Diseases		Pleiotropy Validation (gwas-pw)
dbSNP ID	Chr	Pos	Ref	Alt	Variant Effect	Gene ID	Gene Symbol	Top Scored Cell Type	cepip Score	regBase_REG Score	regBase_REG PHRED	combined_P	RegulomeDB Score	Whole Blood RTC Score	Whole Blood RTC LD Variant	Whole Blood RTC Gene	B Cell RTC Score	B Cell RTC LD Variant	B Cell RTC Gene	Monocytes RTC Score	Monocytes RTC LD Variant	Monocytes RTC Gene	Neutrophils RTC Score	Neutrophils RTC LD Variant	Neutrophils RTC Gene	T Cell RTC Score	T Cell RTC LD Variant	T Cell RTC Gene	Study ID	Disease Abbr	In Credible Set	Disease Abbr	Number of Supported Publications	Disease with gwas-pw PPA3 signal	Disease count	Validated Pleiotropy
rs1883832	20	44746982	T	C	FIVE_PRIME_UTR_EXON_VARIANT	958	CD40	E124	0.992107	0.99011	41.8438	0.982295	1f	0.907246	rs745307	CD40	0.0559733	rs745307	CD40	0.842795	rs386610290	CD40	0.768559	rs386610290	CD40	0.742358	rs386610290	CD40	CA210; CA211; CA391	CD; IBD; RA	YES	CD,UC|26974007	1	RA; CD; IBD; PBC	4	YES
rs1800693	12	6440009	T	C	CODING_TRANSCRIPT_INTRON_VARIANT	7132	TNFRSF1A	E124	0.995292	0.98265	30.8807	0.978024	4	No Data	No Data	No Data	0.369048	rs4149629	C1R	0.892308	rs1800692	TNFRSF1A	0.923077	rs1800692	TNFRSF1A	No Data	No Data	No Data	CA021; CA318; CA064; CA063	MS; MS; AS; PBC	YES	MS,PBC|27182969	1	RA; CeD; PSC; UC; CD; CNSDD; T1D; IBD; PBC; SLE; MS; NMO; PS; SSC; SP; AS; VIT	17	YES
rs3802604	10	8102272	G	A	CODING_TRANSCRIPT_INTRON_VARIANT	2625	GATA3	E044	0.995386	0.970162	24.4062	0.965686	2b	No Data	No Data	No Data	0.913147	rs1271899	GATA3	No Data	No Data	No Data	No Data	No Data	No Data	0.53886	rs197449	KIN	No Data	No Data	NO	RA,T1D|30572963	1	T1D; SLE	2	YES
rs3135394	6	32408497	A	G	CODING_TRANSCRIPT_INTRON_VARIANT	3122	HLA-DRA	E124	0.999976	0.959061	21.3074	0.959038	5	0.993872	rs201130575	CYP21A2	0.949903	rs34536192	HLA-DMB	No Data	No Data	No Data	No Data	No Data	No Data	No Data	No Data	No Data	AT210; CA101	IBD; NMO	YES	SJO,SLE|27182969	1	No Data	No Data	No
rs1953126	9	123640500	T	C	CODING_TRANSCRIPT_INTRON_VARIANT	26147	PHF19	E124	0.985079	0.961534	21.8868	0.947187	2b	No Data	No Data	No Data	0.991402	rs1590344	RAB14	0.932065	rs876445	TRAF1	0.921196	rs75008575	TRAF1	0.838315	rs10818498	TRAF1	No Data	No Data	NO	CeD,RA|21383967	1	RA; MS	2	YES
rs17622517	5	131803537	T	C	NON_CODING_TRANSCRIPT_INTRON_VARIANT	441108	IRF1-AS1	E034	0.989621	0.954684	20.3956	0.944775	4	No Data	No Data	No Data	0.0287331	rs2631368	MIR3936HG	0.548507	rs35260072	P4HA2	0.625	rs10060615	SLC22A5	0.537313	rs2631367	SLC22A5	No Data	No Data	NO	AS,CD,UC|26974007	1	SLE; AS	2	YES
rs11236797	11	76299649	C	A	INTERGENIC_VARIANT	101928813	LINC02757	E034	0.964058	0.979061	28.4294	0.943871	4	No Data	No Data	No Data	No Data	No Data	No Data	No Data	No Data	No Data	No Data	No Data	No Data	No Data	No Data	No Data	AT575; CA210; CA211; CA212	IBD; CD; IBD; UC	YES	AS,CD,UC|26974007	1	CeD; UC; CD; IBD	4	YES
rs11574938	16	30485393	G	C	CODING_TRANSCRIPT_INTRON_VARIANT	3683	ITGAL	E124	0.993191	0.949955	19.5403	0.943487	4	0.982014	rs118133244	SETD1A	0.962339	rs8050176	RP11-231C14.4	0.962422	rs4572412	ZNF688	0.968685	rs8044131	SEPHS2	0.974948	rs11574941	CDIPTOSP	No Data	No Data	NO	AS,CD,UC,PSC|26974007	1	No Data	No Data	No
rs140135	22	30163835	C	G	CODING_TRANSCRIPT_INTRON_VARIANT	29796	UQCR10	E124	0.994504	0.947719	19.1733	0.942511	4	0.943001	rs41179	NF2	0.999123	rs11702929	UQCR10	0.790993	rs5997534	ASCC2	No Data	No Data	No Data	No Data	No Data	No Data	CA212	UC	YES	CD,UC|26974007	1	No Data	No Data	No
rs2227551	10	75669190	G	T	DOWNSTREAM_GENE_VARIANT	414236	C10orf55	E032	0.964058	0.977202	27.4014	0.942079	2a	No Data	No Data	No Data	0.993542	rs11000743	FUT11	0.85061	rs2271271	NDST2	0.996951	rs2633298	PLAU	0.692073	rs7080350	NDST2	CA210; CA211	CD; IBD	YES	PS,CD,UC,PSC|26974007	1	JIA; RA; CD; CNSDD	4	YES
rs1569328	14	75741751	C	T	UPSTREAM_GENE_VARIANT	2353	FOS	E034	0.964058	0.973074	25.5041	0.9381	2a	No Data	No Data	No Data	No Data	No Data	No Data	No Data	No Data	No Data	No Data	No Data	No Data	No Data	No Data	No Data	CA210; CA211	CD; IBD	YES	PS,AS,CD,UC,PSC|26974007	1	JIA; RA; ATH; CeD; PSC; UC; CD; CNSDD; T1D; IBD; PBC; SLE; NL; NMO; PS; SP; AS; VIT	18	YES
rs4456788	21	45616324	G	A	CODING_TRANSCRIPT_INTRON_VARIANT	8209	GATD3A	E034	0.964058	0.97016	24.4053	0.93529	2b	No Data	No Data	No Data	0.941799	rs56158034	AP001058.3	0.889655	rs743475	ICOSLG	0.993103	rs4635612	ICOSLG	No Data	No Data	No Data	AT575; CA210; CA211; CA212; CA064	IBD; CD; IBD; UC; AS	YES	AS,CD,UC,PSC|26974007	1	No Data	No Data	No
rs1860545	12	6446777	G	A	CODING_TRANSCRIPT_INTRON_VARIANT	7132	TNFRSF1A	E124	0.98736	0.945038	18.7604	0.933093	4	No Data	No Data	No Data	0.136905	rs4149629	C1R	0.846154	rs1800692	TNFRSF1A	0.907692	rs1800692	TNFRSF1A	No Data	No Data	No Data	CA318; CA064; CA063	MS; AS; PBC	YES	PS,AS,CD|26974007	1	No Data	No Data	No
rs2266959	22	21922904	G	T	CODING_TRANSCRIPT_INTRON_VARIANT	7332	UBE2L3	E042	0.990066	0.942049	18.3298	0.93269	4	No Data	No Data	No Data	0.997105	rs11089620	UBE2L3	0.792453	rs861856	YDJC	0.924528	rs2298428	UBE2L3	No Data	No Data	No Data	No Data	No Data	NO	CD,JIA,UC|27182969	1	No Data	No Data	No
rs74956615	19	10427721	T	A	THREE_PRIME_UTR_EXON_VARIANT	125950	RAVER1	E124	0.942385	0.987269	35.9381	0.930388	5	0.992116	rs539820608	KEAP1	0.911864	rs12982179	CDC37	No Data	No Data	No Data	No Data	No Data	No Data	No Data	No Data	No Data	AT452	RA	YES	PS,AS,CD,UC,PSC|26974007;RA,SSC,T1D|30572963	2	No Data	No Data	No
rs1250568	10	81045280	T	C	CODING_TRANSCRIPT_INTRON_VARIANT	57178	ZMIZ1	E036	0.99155	0.93821	17.8169	0.930282	4	0.945274	rs1250557	PPIF	No Data	No Data	No Data	No Data	No Data	No Data	No Data	No Data	No Data	No Data	No Data	No Data	No Data	No Data	NO	CeD,SSC,T1D|30572963	1	No Data	No Data	No
rs26528	16	28517709	T	C	CODING_TRANSCRIPT_INTRON_VARIANT	246778	IL27	E124	0.991536	0.936581	17.6115	0.928654	1f	0.99434	rs750155	AC109460.1	0.992338	rs138534121	SULT1A1	0.976378	rs28374519	CLN3	0.993701	rs40836	CLN3	0.875591	rs2081199	NFATC2IP	CA210; CA211; CA064	CD; IBD; AS	YES	PS,AS,CD,UC,PSC|26974007	1	No Data	No Data	No
rs12946510	17	37912377	C	T	DOWNSTREAM_GENE_VARIANT	22806	IKZF3	E036	0.964058	0.96308	22.277	0.928465	1b	0.978028	rs72827172	CDC6	1	rs12946510	IKZF3	0.954002	rs7359623	ORMDL3	0.537259	rs3794712	PPP1R1B	0.927323	rs3816470	IKZF3	No Data	No Data	NO	CD,MS,UC|27182969	1	No Data	No Data	No
rs60600003	7	37382465	T	G	FIVE_PRIME_UTR_INTRON_VARIANT	9844	ELMO1	E124	0.969876	0.955952	20.6463	0.927155	4	No Data	No Data	No Data	0.96	rs111796602	ELMO1	No Data	No Data	No Data	No Data	No Data	No Data	0.950943	rs73112661	ELMO1	CA021	MS	YES	CeD,SSC|30572963	1	No Data	No Data	No
rs11203203	21	43836186	G	A	CODING_TRANSCRIPT_INTRON_VARIANT	53347	UBASH3A	E043	0.995751	0.929859	16.8273	0.925907	5	No Data	No Data	No Data	1	rs11203203	UBASH3A	0.849315	rs1893592	UBASH3A	No Data	No Data	No Data	0.876712	rs2277798	TMPRSS3	CA265; CA266	T1D; T1D	YES	CeD,RA|21383967;RA,CeD,T1D|21852963	2	RA; ATH; PSC; UC; T1D; IBD; PBC; MS; SSC	9	YES
rs17293632	15	67442596	C	T	CODING_TRANSCRIPT_INTRON_VARIANT	4088	SMAD3	E116	0.941003	0.983116	31.2628	0.925115	2a	No Data	No Data	No Data	No Data	No Data	No Data	No Data	No Data	No Data	No Data	No Data	No Data	No Data	No Data	No Data	CA210; CA211	CD; IBD	YES	CD,UC|26974007	1	RA; ATH; UC; CD; IBD; PBC	6	YES
rs3024493	1	206943968	C	A	CODING_TRANSCRIPT_INTRON_VARIANT	3586	IL10	E042	0.989471	0.931682	17.0306	0.921873	2b	No Data	No Data	No Data	0.0711409	rs17015767	IL19	No Data	No Data	No Data	No Data	No Data	No Data	No Data	No Data	No Data	AT575; CA210; CA211; CA212; CA266	IBD; CD; IBD; UC; T1D	YES	SLE,T1D,CD,UC,BeD|22174698;PS,AS,CD,UC|26974007	2	No Data	No Data	No
rs10748781	10	101283330	C	A	DOWNSTREAM_GENE_VARIANT	101927324	LINC01475	E039	0.965009	0.952171	19.9265	0.918853	2b	No Data	No Data	No Data	No Data	No Data	No Data	No Data	No Data	No Data	No Data	No Data	No Data	No Data	No Data	No Data	AT344; AT575; CA210; CA211	UC; IBD; CD; IBD	YES	CD,UC,PSC|26974007	1	JIA; RA; PSC; UC; CD; CNSDD; T1D; IBD; PBC; SLE; MS; NL; NMO; PS; SP; AS; VIT	17	YES
rs4728142	7	128573967	G	A	UPSTREAM_GENE_VARIANT	3663	IRF5	E116	0.955341	0.961173	21.7987	0.918248	1f	0.975248	rs3778754	IRF5	0.998271	indel:14D_7_128575797	IRF5	0.978593	rs2004640	IRF5	0.987768	rs3757387	IRF5	No Data	No Data	No Data	CA212	UC	YES	RA,SLE|21852963;PS,AS,UC|26974007;SJO,UC|27182969	3	JIA; RA; ATH; CeD; PSC; UC; CD; CNSDD; T1D; IBD; PBC; SLE; MS; NL; NMO; PS; SP; AS; VIT	19	YES
rs610604	6	138199417	G	T	CODING_TRANSCRIPT_INTRON_VARIANT	7128	TNFAIP3	E030	0.999143	0.918673	15.7004	0.917886	4	No Data	No Data	No Data	No Data	No Data	No Data	No Data	No Data	No Data	No Data	No Data	No Data	No Data	No Data	No Data	AT258	PS	YES	RA,PS|21852963	1	No Data	No Data	No
rs2275247	1	35908451	T	C	CODING_TRANSCRIPT_INTRON_VARIANT	79932	KIAA0319L	E034	0.980773	0.935638	17.4955	0.917648	3a	No Data	No Data	No Data	0.955176	rs78155711	AC004865.2	No Data	No Data	No Data	0.813653	rs187388280	KIAA0319L	0.365314	rs6671974	AGO4	No Data	No Data	NO	SSC,SLE|23740937	1	No Data	No Data	No
rs5029939	6	138195723	C	G	CODING_TRANSCRIPT_INTRON_VARIANT	7128	TNFAIP3	E124	0.99993	0.915707	15.4303	0.915643	4	No Data	No Data	No Data	No Data	No Data	No Data	No Data	No Data	No Data	No Data	No Data	No Data	No Data	No Data	No Data	CA022; PH378; AT258	SLE; RA; PS	YES	SLE,RA,CeD,UC,PS,SLE|22174698	1	No Data	No Data	No
rs7848647	9	117569046	T	C	UPSTREAM_GENE_VARIANT	9966	TNFSF15	E124	0.968645	0.943442	18.5269	0.91386	4	0.997722	rs10817678	TNFSF15	No Data	No Data	No Data	1	rs7848647	TNFSF15	0.982301	rs4372078	TNFSF15	0.761062	rs10982443	TNFSF8	CA210; CA211; CA212	CD; IBD; UC	YES	CD,UC|26974007	1	No Data	No Data	No
rs11123810	2	100759285	T	C	UPSTREAM_GENE_VARIANT	3899	AFF3	E036	0.944243	0.96615	23.123	0.912281	3a	No Data	No Data	No Data	No Data	No Data	No Data	No Data	No Data	No Data	No Data	No Data	No Data	No Data	No Data	No Data	No Data	No Data	NO	CeD,RA|26546613	1	No Data	No Data	No
rs4129267	1	154426264	C	T	CODING_TRANSCRIPT_INTRON_VARIANT	3570	IL6R	E041	0.993571	0.917652	15.6063	0.911752	2b	No Data	No Data	No Data	No Data	No Data	No Data	No Data	No Data	No Data	No Data	No Data	No Data	0.658824	rs7537316	IL6R	CA064	AS	YES	PS,AS|26974007	1	RA; UC; CD; CNSDD; T1D; IBD; PBC; SLE; MS; PS; SP; AS	12	YES
rs3124998	9	139389432	C	T	THREE_PRIME_UTR_EXON_VARIANT	4851	NOTCH1	E030	0.973953	0.933858	17.2822	0.909535	5	No Data	No Data	No Data	0.964798	rs7034337	SEC16A	0.283871	rs3829110	CARD9	0.393548	rs11145960	DNLZ	0.31828	rs7628	INPP5E	No Data	No Data	NO	PS,AS,CD|26974007	1	No Data	No Data	No
rs3783637	14	55348118	C	T	CODING_TRANSCRIPT_INTRON_VARIANT	2643	GCH1	E124	0.985365	0.922296	16.0452	0.908798	2b	0.93026	rs17128077	GCH1	0.9964	rs17128050	GCH1	0.28125	rs9671371	GCH1	0.949219	rs72715546	MIR4308	0.919922	rs141126548	RPSAP13	No Data	No Data	NO	RA,CD|27812365	1	No Data	No Data	No
rs3766606	1	8022197	G	T	FIVE_PRIME_UTR_INTRON_VARIANT	11315	PARK7	E039	0.993053	0.908083	14.7799	0.901775	2b	0.996178	rs144768319	PARK7	0.967885	rs441467	AL034417.4	0.577396	rs142128211	TNFRSF9	0.990172	rs144768319	PARK7	0.845209	rs34466510	PARK7	CA011	UC	YES	PS,CD,UC|26974007	1	No Data	No Data	No
rs61839660	10	6094697	C	T	CODING_TRANSCRIPT_INTRON_VARIANT	3559	IL2RA	E029	0.962521	0.929413	16.7784	0.894579	3a	No Data	No Data	No Data	0.175089	rs12722497	IL2RA	No Data	No Data	No Data	0.253012	rs41294631	PRKCQ	0.295181	rs12722517	IL2RA	CA210; CA265; CA266	CD; T1D; T1D	YES	PS,AS,CD,UC,PSC|26974007	1	JIA; RA; PSC; UC; CD; T1D; IBD; PBC; SLE; NL; PS; SP; AS; VIT	14	YES
rs2382817	2	219151218	A	C	CODING_TRANSCRIPT_INTRON_VARIANT	25953	PNKD	E034	0.94831	0.942154	18.3445	0.893454	1f	0.911205	rs1017698	ARPC2	0.982643	rs7559416	TMBIM1	0.900685	rs11677953	AC021016.2	0.910959	rs4674282	AC021016.2	0.921233	rs56109829	AC021016.2	CA011; CA211; CA212	UC; IBD; UC	YES	CD,UC|27182969	1	No Data	No Data	No
rs582757	6	138197824	C	T	CODING_TRANSCRIPT_INTRON_VARIANT	7128	TNFAIP3	E041	0.998044	0.894356	13.7342	0.892607	4	No Data	No Data	No Data	No Data	No Data	No Data	No Data	No Data	No Data	No Data	No Data	No Data	No Data	No Data	No Data	AT258	PS	YES	PS,AS,PSC|26974007	1	No Data	No Data	No
rs3087243	2	204738919	G	A	DOWNSTREAM_GENE_VARIANT	1493	CTLA4	E044	0.993604	0.896251	13.8707	0.890519	3a	No Data	No Data	No Data	No Data	No Data	No Data	No Data	No Data	No Data	No Data	No Data	No Data	No Data	No Data	No Data	CA265; CA266; CA391	T1D; T1D; RA	YES	RA,CeD,T1D|21852963;RA,T1D|27182969;RA,T1D|30572963	3	RA; CeD; T1D	3	YES
rs11742570	5	40410584	T	C	INTERGENIC_VARIANT	101926940	LINC02104	E124	0.919337	0.964178	22.5677	0.886404	4	No Data	No Data	No Data	No Data	No Data	No Data	No Data	No Data	No Data	No Data	No Data	No Data	No Data	No Data	No Data	AT487; CA021; CA210; CA211; CA212	CD; MS; CD; IBD; UC	YES	CD,UC|27182969	1	No Data	No Data	No
rs2234161	1	2491205	C	T	CODING_TRANSCRIPT_INTRON_VARIANT	8764	TNFRSF14	E039	0.978762	0.904721	14.5104	0.885506	1f	0.966507	rs4648648	PRXL2B	0.997821	rs2495366	TNFRSF14-AS1	No Data	No Data	No Data	No Data	No Data	No Data	No Data	No Data	No Data	No Data	No Data	NO	UC,PSC|26974007	1	No Data	No Data	No
rs1870293	16	30970941	T	C	CODING_TRANSCRIPT_INTRON_VARIANT	9739	SETD1A	E043	0.992458	0.882884	12.9532	0.876225	5	0.933116	rs142166536	STX4	0.95229	rs72793375	RNF40	0.587209	rs28853644	RNF40	0.915698	rs12931046	STX4	0.813953	rs3751847	ZNF768	No Data	No Data	NO	PS,AS|26974007	1	No Data	No Data	No
rs925255	2	28614794	C	T	NON_CODING_TRANSCRIPT_INTRON_VARIANT	403150	FLJ31356	E124	0.987636	0.886588	13.1976	0.875627	4	No Data	No Data	No Data	No Data	No Data	No Data	No Data	No Data	No Data	No Data	No Data	No Data	No Data	No Data	No Data	CA210; CA211	CD; IBD	YES	CD,UC|26974007	1	JIA; UC; CD; T1D; IBD; SLE; NL	7	YES
rs62097857	18	12857758	G	A	CODING_TRANSCRIPT_INTRON_VARIANT	5771	PTPN2	E044	0.989597	0.88233	12.9172	0.873151	2b	No Data	No Data	No Data	0.0354523	rs137994776	FAM210A	0.347015	rs111192647	AP005482.1	0.179104	rs9965888	PTPN2	0.0858209	rs2847303	AP005482.1	No Data	No Data	NO	PS,CD,UC,PSC|26974007	1	No Data	No Data	No
rs181359	22	21928641	G	A	CODING_TRANSCRIPT_INTRON_VARIANT	7332	UBE2L3	E044	0.949513	0.918509	15.6853	0.872137	1f	0.974843	rs5754422	UBE2L3	0.971627	rs11089620	UBE2L3	No Data	No Data	No Data	No Data	No Data	No Data	No Data	No Data	No Data	CA022	SLE	YES	SLE,CD,SLE|22174698	1	No Data	No Data	No
rs4821124	22	21979289	T	C	DOWNSTREAM_GENE_VARIANT	150223	YDJC	E036	0.988437	0.881265	12.8485	0.871076	4	No Data	No Data	No Data	0.971048	rs11089620	UBE2L3	0.792453	rs861856	YDJC	0.836478	rs2298428	UBE2L3	No Data	No Data	No Data	CA022; CA210; CA211	SLE; CD; IBD	YES	CeD,RA|26546613;CeD,PS|27182969	2	No Data	No Data	No
rs11649613	16	11319357	C	T	INTERGENIC_VARIANT	23274	CLEC16A	E124	0.896435	0.969395	24.142	0.869	2a	No Data	No Data	No Data	No Data	No Data	No Data	No Data	No Data	No Data	No Data	No Data	No Data	No Data	No Data	No Data	No Data	No Data	NO	PS,CD,PSC|26974007	1	No Data	No Data	No
rs9557195	13	99956622	T	C	CODING_TRANSCRIPT_INTRON_VARIANT	337867	UBAC2	E032	0.992397	0.873532	12.3649	0.866891	4	No Data	No Data	No Data	0.882824	rs1923896	GPR183	0.140984	rs2182954	UBAC2	No Data	No Data	No Data	0.644262	rs9517642	GPR183	No Data	No Data	NO	CD,UC|27182969	1	No Data	No Data	No
rs2266961	22	21928597	C	G	CODING_TRANSCRIPT_INTRON_VARIANT	7332	UBE2L3	E044	0.949828	0.908651	14.8264	0.863062	4	No Data	No Data	No Data	0.989577	rs11089620	UBE2L3	0.792453	rs861856	YDJC	0.842767	rs2298428	UBE2L3	No Data	No Data	No Data	CA210; CA211	CD; IBD	YES	PS,AS,CD,UC,PSC|26974007	1	No Data	No Data	No
rs11879191	19	10512911	G	A	CODING_TRANSCRIPT_INTRON_VARIANT	11140	CDC37	E124	0.997384	0.863146	11.7536	0.860888	1f	0.971091	rs35251378	TYK2	0.987119	rs3760650	AC011529.1	No Data	No Data	No Data	No Data	No Data	No Data	No Data	No Data	No Data	CA210; CA211; CA064	CD; IBD; AS	YES	CD,UC|27182969	1	RA; ATH; UC; CD; IBD; PBC; AS	7	YES
rs1422673	5	150438988	C	T	CODING_TRANSCRIPT_INTRON_VARIANT	10318	TNIP1	E032	0.994122	0.865467	11.8868	0.86038	2b	No Data	No Data	No Data	No Data	No Data	No Data	0.508287	rs34294852	TNIP1	0.790055	rs12518386	TNIP1	No Data	No Data	No Data	No Data	No Data	NO	CeD,RA,SSC|30572963	1	RA; UC	2	YES
rs7236492	18	77220616	C	T	CODING_TRANSCRIPT_INTRON_VARIANT	4772	NFATC1	E116	0.880815	0.976207	26.9007	0.859858	4	No Data	No Data	No Data	No Data	No Data	No Data	No Data	No Data	No Data	No Data	No Data	No Data	No Data	No Data	No Data	CA210; CA211	CD; IBD	YES	CD,PSC|26974007	1	JIA; RA; ATH; CeD; PSC; UC; CD; CNSDD; T1D; IBD; PBC; SLE; MS; NL; NMO; PS; SP; AS; VIT	19	YES
rs1250563	10	81047383	G	C	CODING_TRANSCRIPT_INTRON_VARIANT	57178	ZMIZ1	E036	0.994435	0.860474	11.6026	0.855685	5	No Data	No Data	No Data	No Data	No Data	No Data	No Data	No Data	No Data	No Data	No Data	No Data	No Data	No Data	No Data	No Data	No Data	NO	PS,CD|26301688	1	No Data	No Data	No
rs864537	1	167411384	A	G	CODING_TRANSCRIPT_INTRON_VARIANT	919	CD247	E046	0.988873	0.864979	11.8586	0.855354	3a	No Data	No Data	No Data	No Data	No Data	No Data	No Data	No Data	No Data	No Data	No Data	No Data	No Data	No Data	No Data	No Data	No Data	NO	CeD,RA|21383967	1	No Data	No Data	No
rs3024505	1	206939904	G	A	DOWNSTREAM_GENE_VARIANT	3586	IL10	E124	0.87944	0.971608	24.9305	0.854471	2b	No Data	No Data	No Data	0.0805369	rs17015767	IL19	No Data	No Data	No Data	No Data	No Data	No Data	No Data	No Data	No Data	AT575; CA210; CA211; CA212; CA266	IBD; CD; IBD; UC; T1D	YES	SLE,T1D|21852963;CD,SLE,UC|27182969	2	JIA; RA; ATH; CeD; PSC; UC; CD; CNSDD; T1D; IBD; PBC; SLE; MS; NL; NMO; PS; SP; AS; VIT	19	YES
rs11741255	5	131811182	G	A	NON_CODING_TRANSCRIPT_INTRON_VARIANT	441108	IRF1-AS1	E044	0.990049	0.85984	11.5671	0.851283	5	No Data	No Data	No Data	0.984375	rs1318652365	AC116366.2	No Data	No Data	No Data	No Data	No Data	No Data	0.636364	rs7719499	IL5	No Data	No Data	NO	PS,CeD,CD|26301688	1	No Data	No Data	No
rs34593439	15	79234957	G	A	CODING_TRANSCRIPT_INTRON_VARIANT	1512	CTSH	E124	0.987407	0.860914	11.6273	0.850072	3a	0.996011	rs12592898	CTSH	0.958495	rs11638844	CTSH	1	rs2289702	CTSH	0.992788	rs12901830	CTSH	0.221154	rs62013191	RNU6-415P	CA265; CA266	T1D; T1D	YES	CeD,T1D|30572963	1	No Data	No Data	No
rs917997	2	103070568	T	C	DOWNSTREAM_GENE_VARIANT	8807	IL18RAP	E030	0.96273	0.882168	12.9068	0.84929	No Data	0.930909	rs1558652	SDR42E1P5	0.921548	rs10170583	IL18R1	0.408389	rs1985329	AC007278.1	0.845475	rs4851588	SLC9A4	0.454746	rs13021177	AC007278.1	No Data	No Data	NO	CD,CeD|21852963	1	No Data	No Data	No
rs4561177	11	109962432	A	G	UPSTREAM_GENE_VARIANT	85463	ZC3H12C	E032	0.899748	0.938212	17.8172	0.844154	5	No Data	No Data	No Data	No Data	No Data	No Data	0.496774	rs4356188	ZC3H12C	0.574194	rs10891053	ZC3H12C	No Data	No Data	No Data	No Data	No Data	NO	PS,AS,PSC|26974007	1	No Data	No Data	No
rs1893592	21	43855067	A	C	SPLICE_DONOR_VARIANT	53347	UBASH3A	E034	0.986696	0.855496	11.3276	0.844115	No Data	1	rs1893592	UBASH3A	0.717715	rs11203203	UBASH3A	1	rs1893592	UBASH3A	No Data	No Data	No Data	1	rs1893592	UBASH3A	No Data	No Data	NO	CeD,RA|26546613;AS,CD,UC,PSC|26974007;CeD,RA|27182969;CeD,T1D|30572963	4	RA; PSC; UC; T1D; IBD; PBC; SLE; PS	8	YES
rs2188962	5	131770805	C	T	NON_CODING_TRANSCRIPT_INTRON_VARIANT	441108	IRF1-AS1	E041	0.988976	0.85058	11.0637	0.841203	2a	0.959215	rs2631367	SLC22A5	0.00565956	rs2631368	MIR3936HG	0.977612	rs35260072	P4HA2	0.975746	rs35260072	P4HA2	0.953358	rs2631367	SLC22A5	No Data	No Data	NO	PS,CD,T1D|21852963;CD,UC|27182969	2	No Data	No Data	No
rs4763879	12	9910164	G	A	CODING_TRANSCRIPT_INTRON_VARIANT	969	CD69	E042	0.996637	0.841763	10.6081	0.838932	1d	No Data	No Data	No Data	No Data	No Data	No Data	No Data	No Data	No Data	No Data	No Data	No Data	No Data	No Data	No Data	No Data	No Data	NO	T1D,MS|27346689	1	No Data	No Data	No
rs6697886	1	1173611	G	A	DOWNSTREAM_GENE_VARIANT	126792	B3GALT6	E031	0.849508	0.97963	28.7712	0.832203	2b	0.979668	rs3753342	TNFRSF18	0.998525	rs75972122	TNFRSF18	0.950617	rs7528416	B3GALT6	0.95679	rs148796517	CDK11A	0.963524	rs7536568	B3GALT6	CA211	IBD	YES	CD,UC|26974007	1	No Data	No Data	No
rs11168249	12	48208368	T	C	CODING_TRANSCRIPT_INTRON_VARIANT	51564	HDAC7	E116	0.991717	0.837516	10.3963	0.830579	5	No Data	No Data	No Data	No Data	No Data	No Data	No Data	No Data	No Data	No Data	No Data	No Data	No Data	No Data	No Data	No Data	No Data	NO	PS,UC,PSC|26974007;PSC,UC|27182969	2	JIA; RA; ATH; UC; CD; T1D; IBD; PBC; SLE; MS; NL; NMO; PS; SSC; SP; AS; VIT	17	YES
rs141992399	9	139259592	C	G	SPLICE_DONOR_VARIANT	64170	CARD9	E030	0.85498	0.970975	24.6956	0.830164	2b	No Data	No Data	No Data	0.772273	rs71384081	INPP5E	No Data	No Data	No Data	No Data	No Data	No Data	No Data	No Data	No Data	No Data	No Data	NO	AS,CD,UC|26974007	1	No Data	No Data	No
rs2618476	8	11352541	T	C	FIVE_PRIME_UTR_INTRON_VARIANT	640	BLK	E031	0.929041	0.893138	13.6477	0.829762	1d	0.990278	rs2409780	ENSG00000255354	0.999307	rs62489069	AC022239.1	0.934783	rs11990277	BLK	0.73913	rs4841567	AC145124.1	0.968379	rs922483	BLK	No Data	No Data	NO	SLE,SLE,RA|22174698	1	No Data	No Data	No
rs114202211	1	114485907	T	C	CODING_TRANSCRIPT_INTRON_VARIANT	204851	HIPK1	E040	0.992512	0.832967	10.1748	0.82673	4	No Data	No Data	No Data	No Data	No Data	No Data	No Data	No Data	No Data	No Data	No Data	No Data	No Data	No Data	No Data	No Data	No Data	NO	CD,PSC|26974007	1	No Data	No Data	No
rs10488631	7	128594183	T	C	DOWNSTREAM_GENE_VARIANT	23534	TNPO3	E032	0.930103	0.887268	13.2433	0.82525	3a	No Data	No Data	No Data	0.94928	indel:14D_7_128575797	IRF5	0.874618	rs2004640	IRF5	0.654434	rs3757387	IRF5	No Data	No Data	No Data	CA022; CA063	SLE; PBC	YES	SLE,RA,SLE,UC,SSC|22174698	1	RA; UC; PBC; SLE; MS	5	YES
rs3093023	6	167534290	G	A	FIVE_PRIME_UTR_INTRON_VARIANT	1235	CCR6	E042	0.987625	0.833014	10.1771	0.822705	1f	0.967078	rs11967165	CCR6	0.99793	indel:1D_6_167429303	FGFR1OP	0.994498	rs968334	CCR6	0.636864	rs2757047	RNASET2	0.631362	rs2149093	MIR3939	No Data	No Data	NO	RA,MS|27812365	1	No Data	No Data	No
rs13017599	2	61164331	G	A	CODING_TRANSCRIPT_INTRON_VARIANT	5966	REL	E042	0.937114	0.876151	12.5258	0.821053	4	No Data	No Data	No Data	0.947459	rs842641	NONOP2	0.975758	rs13031721	REL	No Data	No Data	No Data	0.933333	rs72807491	NONOP2	No Data	No Data	NO	RA,MS|27812365	1	No Data	No Data	No
rs4731532	7	128572766	G	A	INTERGENIC_VARIANT	3663	IRF5	E034	0.888553	0.917409	15.584	0.815166	4	0.967822	rs3778754	IRF5	0.998847	indel:14D_7_128575797	IRF5	No Data	No Data	No Data	No Data	No Data	No Data	No Data	No Data	No Data	No Data	No Data	NO	RA,SSC|30572963	1	No Data	No Data	No
rs2823286	21	16817938	G	A	INTERGENIC_VARIANT	101927745	LOC101927745	E124	0.902702	0.90254	14.3407	0.814725	2b	No Data	No Data	No Data	No Data	No Data	No Data	No Data	No Data	No Data	No Data	No Data	No Data	No Data	No Data	No Data	CA210	CD	YES	CD,UC|27182969	1	No Data	No Data	No
rs77150043	16	50304249	C	T	FIVE_PRIME_UTR_INTRON_VARIANT	113	ADCY7	E036	0.955057	0.851599	11.1178	0.813326	5	No Data	No Data	No Data	No Data	No Data	No Data	No Data	No Data	No Data	0.491803	rs11644926	ADCY7	No Data	No Data	No Data	No Data	No Data	NO	PS,CD|26301688	1	No Data	No Data	No
rs8005161	14	88472595	C	T	FIVE_PRIME_UTR_INTRON_VARIANT	8477	GPR65	E043	0.951992	0.850103	11.0384	0.809291	4	0.981432	rs8014798	GALC	0.736746	rs143228205	GALC	0.94958	rs2401742	GPR65	0.504202	rs7158828	GPR65	0.554622	rs17124022	GPR65	CA210; CA211; CA212	CD; IBD; UC	YES	CD,UC|27182969	1	No Data	No Data	No
rs4625	3	49572140	A	G	THREE_PRIME_UTR_EXON_VARIANT	1605	DAG1	E043	0.857915	0.94247	18.3887	0.808559	2b	0.921279	rs17080505	GPX1	0.997171	rs9823546	APEH	0.951177	rs12490656	UBA7	0.932868	rs114730095	GPX1	0.917175	rs111420947	PRKAR2A-AS1	AT575	IBD	YES	PS,CeD,UC,CD|26301688	1	No Data	No Data	No
rs7495132	15	91172901	C	T	CODING_TRANSCRIPT_INTRON_VARIANT	64784	CRTC3	E124	0.976675	0.827411	9.9116	0.808111	No Data	No Data	No Data	No Data	0.529595	rs761765979	LINC01585	No Data	No Data	No Data	No Data	No Data	No Data	No Data	No Data	No Data	No Data	No Data	NO	CD,UC|27182969	1	UC; T1D	2	YES
rs1250550	10	81060317	C	A	CODING_TRANSCRIPT_INTRON_VARIANT	57178	ZMIZ1	E124	0.971411	0.829848	10.026	0.806124	5	No Data	No Data	No Data	No Data	No Data	No Data	No Data	No Data	No Data	No Data	No Data	No Data	No Data	No Data	No Data	CA211; CA064	IBD; AS	YES	AS,CD|27182969	1	JIA; PSC; UC; CD; IBD; SLE; MS; AS	8	YES
rs8043085	15	38828140	G	T	CODING_TRANSCRIPT_INTRON_VARIANT	10125	RASGRP1	E041	0.991372	0.812062	9.225	0.805056	5	No Data	No Data	No Data	0.973054	rs28438860	RASGRP1	No Data	No Data	No Data	No Data	No Data	No Data	No Data	No Data	No Data	No Data	No Data	NO	RA,T1D|30572963	1	No Data	No Data	No
rs26232	5	102596720	C	T	FIVE_PRIME_UTR_INTRON_VARIANT	90355	MACIR	E116	0.86192	0.932353	17.1072	0.803614	2b	No Data	No Data	No Data	0.919348	rs257318	PPIP5K2	0.5775	rs26822	PPIP5K2	0.57625	rs34785	GIN1	No Data	No Data	No Data	No Data	No Data	NO	RA,MS|27812365	1	RA; PBC; MS	3	YES
rs1250573	10	81042475	G	A	CODING_TRANSCRIPT_INTRON_VARIANT	57178	ZMIZ1	E036	0.994482	0.806944	9.0089	0.802492	2b	No Data	No Data	No Data	No Data	No Data	No Data	No Data	No Data	No Data	No Data	No Data	No Data	No Data	No Data	No Data	CA210; CA211; CA064	CD; IBD; AS	YES	PS,AS,CD,UC|26974007	1	No Data	No Data	No
rs2145623	14	35839236	G	C	INTERGENIC_VARIANT	4792	NFKBIA	E036	0.85498	0.938322	17.8314	0.802247	4	No Data	No Data	No Data	0.930208	rs12891473	SRP54	0.85633	rs799473	FAM177A1	0.737553	rs2038255	RALGAPA1	0.635135	rs7159324	RPL23AP70	AT258	PS	YES	PS,CD|26974007	1	RA; CD; IBD; PS	4	YES
rs744166	17	40514201	A	G	CODING_TRANSCRIPT_INTRON_VARIANT	6774	STAT3	E036	0.959298	0.835573	10.301	0.801564	4	No Data	No Data	No Data	No Data	No Data	No Data	No Data	No Data	No Data	0.565891	rs142009207	STAT3	No Data	No Data	No Data	CA210; CA211; CA212	CD; IBD; UC	YES	MS,CD,T1D|21852963	1	UC; IBD; PBC; MS	4	YES
rs1004234	5	131757101	A	G	NON_CODING_TRANSCRIPT_INTRON_VARIANT	441108	IRF1-AS1	E034	0.963134	0.83077	10.0697	0.800142	5	No Data	No Data	No Data	0.891598	rs2631368	MIR3936HG	0.494403	rs2631367	SLC22A5	0.860075	rs151112152	ZCCHC10	0.395522	rs162887	SLC22A4	No Data	No Data	NO	CD,UC|26974007	1	No Data	No Data	No
rs6651252	8	129567181	T	C	INTERGENIC_VARIANT	101927774	LINC00824	E034	0.874196	0.91152	15.066	0.796848	4	No Data	No Data	No Data	No Data	No Data	No Data	No Data	No Data	No Data	No Data	No Data	No Data	No Data	No Data	No Data	CA210; CA211	CD; IBD	YES	CeD,RA|26546613	1	JIA; RA; ATH; CeD; PSC; UC; CD; CNSDD; T1D; IBD; PBC; SLE; MS; NL; NMO; PS; SSC; SP; AS; VIT	20	YES
rs17622378	5	131778452	A	G	NON_CODING_TRANSCRIPT_INTRON_VARIANT	441108	IRF1-AS1	E042	0.960306	0.826976	9.8914	0.79415	6	0.962236	rs2631367	SLC22A5	0.016108	rs2631368	MIR3936HG	0.977612	rs35260072	P4HA2	0.975746	rs35260072	P4HA2	0.953358	rs2631367	SLC22A5	CA210	CD	YES	PS,CD,UC|26974007	1	No Data	No Data	No
rs2283792	22	22131125	T	G	CODING_TRANSCRIPT_INTRON_VARIANT	5594	MAPK1	E124	0.899718	0.881235	12.8466	0.792862	4	0.941818	rs240066	AC245452.1	0.995043	rs6928	YPEL1	0.898936	rs240067	AC245452.1	0.906028	rs9610371	YPEL1	0.693262	rs2236726	TOP3B	No Data	No Data	NO	MS,CD|27812365	1	JIA; ATH; PSC; SLE; MS; NMO; VIT	7	YES
rs12987977	2	102975336	T	G	UPSTREAM_GENE_VARIANT	8809	IL18R1	E040	0.963248	0.822245	9.674	0.792025	3a	No Data	No Data	No Data	0.936056	rs10170583	IL18R1	0.0883002	rs1985329	AC007278.1	0.565121	rs4851588	SLC9A4	0.121413	rs13021177	AC007278.1	CA211; CA212	IBD; UC	YES	PS,AS,CD,UC|26974007	1	No Data	No Data	No
rs11865121	16	11166688	C	A	CODING_TRANSCRIPT_INTRON_VARIANT	23274	CLEC16A	E041	0.912506	0.864384	11.8244	0.788756	3a	0.948879	rs76212701	CLEC16A	0.949004	rs6498135	DEXI	0.852257	rs6498136	DEXI	0.499316	rs7194545	CLEC16A	No Data	No Data	No Data	CA265	T1D	YES	MS,T1D|21852963	1	No Data	No Data	No
rs1517352	2	191931464	A	C	CODING_TRANSCRIPT_INTRON_VARIANT	6775	STAT4	E041	0.990403	0.794934	8.5268	0.787306	5	No Data	No Data	No Data	0.939757	rs7562400	AC005540.1	0.354286	rs13395505	GLS	0.145714	rs62179913	STAT4	0.244286	rs6711082	GLS	CA210; CA211; CA212	CD; IBD; UC	YES	CD,UC|27182969	1	RA; ATH; CeD; PSC; UC; CD; CNSDD; T1D; IBD; PBC; SLE; MS; NL; NMO; PS; SP; AS; VIT	18	YES
rs2836882	21	40466570	G	A	CODING_TRANSCRIPT_INTRON_VARIANT	8624	PSMG1	E124	0.901358	0.872576	12.3069	0.786503	4	0.994937	rs9977672	AF064858.1	No Data	No Data	No Data	0.992157	rs2836883	ETS2	No Data	No Data	No Data	No Data	No Data	No Data	AT344; AT575; BE104; CA210; CA211; CA212; CA064; PH317	UC; IBD; UC; CD; IBD; UC; AS; PSC	YES	UC,CD|26301688	1	No Data	No Data	No
rs6062496	20	62329099	G	A	CODING_TRANSCRIPT_INTRON_VARIANT	8771	TNFRSF6B	E032	0.902276	0.871668	12.2522	0.786485	2b	0.963415	rs10689862	TNFRSF6B	1	rs6062496	RTEL1	No Data	No Data	No Data	0.657005	rs6011040	ARFRP1	0.7343	rs2296763	ARFRP1	CA210; CA211; CA212	CD; IBD; UC	YES	PS,CD,UC,PSC|26974007	1	JIA; RA; UC; CD; CNSDD; T1D; IBD; PBC; SLE; MS; NL; NMO; PS; SP; AS; VIT	16	YES
rs72743477	15	67464291	A	G	CODING_TRANSCRIPT_INTRON_VARIANT	4088	SMAD3	E124	0.916056	0.857401	11.4319	0.785427	5	0.952941	rs17228058	SMAD3	No Data	No Data	No Data	No Data	No Data	No Data	No Data	No Data	No Data	No Data	No Data	No Data	No Data	No Data	NO	AS,UC,CD|26301688	1	No Data	No Data	No
rs5757584	22	39662550	C	T	INTERGENIC_VARIANT	5155	PDGFB	E036	0.899748	0.871497	12.2419	0.784127	4	No Data	No Data	No Data	0.992801	rs5750784	PDGFB	0.107843	rs137626	MGAT3	No Data	No Data	No Data	No Data	No Data	No Data	No Data	No Data	NO	PS,CD,UC|26974007	1	No Data	No Data	No
rs7097656	10	82250831	T	C	CODING_TRANSCRIPT_INTRON_VARIANT	81619	TSPAN14	E043	0.986035	0.795059	8.5316	0.783955	5	No Data	No Data	No Data	No Data	No Data	No Data	0.654762	rs2343550	TSPAN14	No Data	No Data	No Data	No Data	No Data	No Data	No Data	No Data	NO	PS,CD,UC|26974007	1	No Data	No Data	No
rs7426056	2	204612058	A	G	INTERGENIC_VARIANT	1493	CTLA4	E041	0.964351	0.810718	9.1677	0.781817	6	No Data	No Data	No Data	No Data	No Data	No Data	No Data	No Data	No Data	No Data	No Data	No Data	0.896226	rs17533699	RNU6-474P	PH317	PSC	YES	AS,UC,PSC|26974007;CeD,RA|30572963	2	No Data	No Data	No
rs3774937	4	103434253	T	C	CODING_TRANSCRIPT_INTRON_VARIANT	4790	NFKB1	E041	0.963684	0.810196	9.1455	0.780773	No Data	0.973955	rs1176979987	NFKB1	0.913135	rs227376	MANBA	0.887311	rs376455948	CISD2	0.96875	rs72696114	NFKB1	0.973485	rs230533	NFKB1	CA212; CA063	UC; PBC	YES	PS,AS,UC,PSC|26974007	1	CeD; PSC; UC; CD; T1D; IBD; PBC; SLE; PS	9	YES
rs2779255	17	26137540	C	T	INTERGENIC_VARIANT	201229	LYRM9	E116	0.877192	0.888687	13.3393	0.779549	4	No Data	No Data	No Data	No Data	No Data	No Data	No Data	No Data	No Data	No Data	No Data	No Data	No Data	No Data	No Data	CA064	AS	YES	AS,CD|26974007	1	No Data	No Data	No
rs17466626	12	40760631	A	G	CODING_TRANSCRIPT_INTRON_VARIANT	120892	LRRK2	E030	0.977165	0.797257	8.6173	0.779052	6	0.977677	rs117528165	KIF21A	0.644629	rs2638231	SLC2A13	0.749853	rs76904798	LRRK2	0.768056	rs76904798	AC079630.1	No Data	No Data	No Data	No Data	No Data	NO	AS,CD|26301688	1	No Data	No Data	No
rs10931468	2	191538562	C	A	CODING_TRANSCRIPT_INTRON_VARIANT	4664	NAB1	E043	0.911804	0.853079	11.197	0.777841	4	No Data	No Data	No Data	No Data	No Data	No Data	No Data	No Data	No Data	No Data	No Data	No Data	No Data	No Data	No Data	CA063	PBC	YES	RA,SSC|30572963	1	PSC; CNSDD; IBD; PBC; SLE; PS	6	YES
rs6445975	3	58370177	G	T	CODING_TRANSCRIPT_INTRON_VARIANT	54899	PXK	E124	0.892425	0.86836	12.0554	0.774946	4	0.956288	rs4075152	PDHB	0.984586	rs7633553	PXK	0.935691	rs4470539	PDHB	0.796356	rs11721168	PXK	0.754555	rs4681827	ABHD6	No Data	No Data	NO	SLE,SLE|22174698	1	No Data	No Data	No
rs1551399	8	126539965	A	C	INTERGENIC_VARIANT	101927634	LOC101927634	E124	0.923826	0.835536	10.2992	0.77189	3a	No Data	No Data	No Data	No Data	No Data	No Data	No Data	No Data	No Data	No Data	No Data	No Data	No Data	No Data	No Data	CA210; CA211	CD; IBD	YES	CD,UC,PSC|26974007	1	No Data	No Data	No
rs2666218	2	9402988	A	G	CODING_TRANSCRIPT_INTRON_VARIANT	8853	ASAP2	E034	0.87469	0.880579	12.8045	0.770234	4	No Data	No Data	No Data	No Data	No Data	No Data	No Data	No Data	No Data	No Data	No Data	No Data	No Data	No Data	No Data	No Data	No Data	NO	AS,UC|26974007	1	JIA; ATH; PSC; UC; CD; T1D; IBD; SLE; MS; NL; NMO; PS; SSC; SP; AS; VIT	16	YES
rs911263	14	68753593	C	T	CODING_TRANSCRIPT_INTRON_VARIANT	5890	RAD51B	E041	0.85498	0.894707	13.7593	0.764956	4	No Data	No Data	No Data	No Data	No Data	No Data	No Data	No Data	No Data	No Data	No Data	No Data	No Data	No Data	No Data	CA063	PBC	YES	PBC,T1D|27182969	1	JIA; RA; ATH; PSC; UC; CD; CNSDD; T1D; IBD; PBC; SLE; NL; NMO; PS; SSC; SP; AS; VIT	18	YES
rs17753641	3	159647674	A	G	NON_CODING_TRANSCRIPT_INTRON_VARIANT	101928376	IL12A-AS1	E124	0.900385	0.849203	10.991	0.76461	4	No Data	No Data	No Data	0.792627	rs34395884	SCHIP1	No Data	No Data	No Data	No Data	No Data	No Data	No Data	No Data	No Data	No Data	No Data	NO	CeD,SSC|30572963	1	No Data	No Data	No
rs6863411	5	141513204	A	T	CODING_TRANSCRIPT_INTRON_VARIANT	80762	NDFIP1	E041	0.965524	0.790979	8.3754	0.76371	1f	0.921801	rs3765011	NDFIP1	0.998497	rs3765011	NDFIP1	No Data	No Data	No Data	0.802281	rs7733850	NDFIP1	No Data	No Data	No Data	CA210; CA211	CD; IBD	YES	CD,UC,PSC|26974007;CD,UC|27182969	2	No Data	No Data	No
rs1893217	18	12809340	A	G	CODING_TRANSCRIPT_INTRON_VARIANT	5771	PTPN2	E124	0.903576	0.844795	10.7622	0.763336	3a	No Data	No Data	No Data	0.0354523	rs137994776	FAM210A	0.485075	rs7237147	ANKRD62	0.108209	rs9965888	PTPN2	0.567164	rs2847303	AP005482.1	CA211; CA212; CA265; CA266	IBD; UC; T1D; T1D	YES	RA,CD,CeD,T1D|21852963;CD,T1D,UC|27182969	2	UC; CD; T1D; IBD; SLE; MS	6	YES
rs947474	10	6390450	G	A	UPSTREAM_GENE_VARIANT	399716	LINC02656	E116	0.872085	0.865073	11.864	0.754417	4	No Data	No Data	No Data	No Data	No Data	No Data	No Data	No Data	No Data	No Data	No Data	No Data	No Data	No Data	No Data	No Data	No Data	NO	RA,T1D|21852963;CeD,RA|26546613;CeD,RA,T1D|30572963	3	No Data	No Data	No
rs2104286	10	6099045	T	C	CODING_TRANSCRIPT_INTRON_VARIANT	3559	IL2RA	E041	0.99898	0.751951	7.0666	0.751184	4	No Data	No Data	No Data	0.0960854	rs12722497	IL2RA	No Data	No Data	No Data	0.972892	rs41294631	PRKCQ	0.912651	rs12722517	IL2RA	CA021	MS	YES	RA,MS,T1D|21852963	1	JIA; RA; ATH; CeD; PSC; UC; CD; CNSDD; T1D; IBD; PBC; MS; NL; NMO; PS; SSC; SP; AS	18	YES
rs4239702	20	44749251	T	C	CODING_TRANSCRIPT_INTRON_VARIANT	958	CD40	E032	0.917054	0.819091	9.5322	0.75115	5	0.921739	rs745307	CD40	0.0827068	rs745307	CD40	0.895197	rs386610290	CD40	0.764192	rs386610290	CD40	0.90393	rs386610290	CD40	No Data	No Data	NO	ALL,RA|27182965	1	JIA; RA; ATH; PSC; UC; CNSDD; T1D; IBD; PBC; MS; NL; NMO; PS; SP; AS	15	YES
rs7195296	16	11749774	A	C	INTERGENIC_VARIANT	8303	SNN	E116	0.861015	0.87239	12.2957	0.751141	2b	No Data	No Data	No Data	No Data	No Data	No Data	No Data	No Data	No Data	No Data	No Data	No Data	No Data	No Data	No Data	CA210	CD	YES	CD,UC,PSC|26974007	1	CD; SLE	2	YES
rs2293370	3	119219934	G	A	CODING_TRANSCRIPT_INTRON_VARIANT	51300	TIMMDC1	E116	0.961252	0.781248	8.0183	0.750976	3a	No Data	No Data	No Data	0.825939	rs145044240	POGLUT1	0.624506	rs7626090	POGLUT1	0.545455	rs34746401	TMEM39A	0.70751	rs114261128	POGLUT1	CA021; CA318; CA063	MS; MS; PBC	YES	MS,CD|27812365	1	PBC; SLE	2	YES
rs212388	6	159490436	C	T	INTERGENIC_VARIANT	101929094	LOC101929094	E030	0.864731	0.863322	11.7636	0.746542	4	No Data	No Data	No Data	No Data	No Data	No Data	No Data	No Data	No Data	No Data	No Data	No Data	No Data	No Data	No Data	CA210	CD	YES	CeD,RA|21383967	1	RA; UC; CD; IBD; PBC; SLE; PS; SSC	8	YES
rs16841904	1	197701992	C	T	CODING_TRANSCRIPT_INTRON_VARIANT	163486	DENND1B	E035	0.903362	0.825401	9.8184	0.745636	No Data	No Data	No Data	No Data	No Data	No Data	No Data	0.982673	rs72744906	DENND1B	0.0334158	rs77849192	CFHR1	No Data	No Data	No Data	CA210; CA212; CA063	CD; UC; PBC	YES	CD,UC|26974007	1	No Data	No Data	No
rs10761648	10	64354262	C	T	CODING_TRANSCRIPT_INTRON_VARIANT	22891	ZNF365	E116	0.854548	0.870106	12.1587	0.743547	4	No Data	No Data	No Data	No Data	No Data	No Data	No Data	No Data	No Data	No Data	No Data	No Data	No Data	No Data	No Data	No Data	No Data	NO	PS,AS,CD,UC,PSC|26974007	1	No Data	No Data	No
rs11221332	11	128380974	C	T	CODING_TRANSCRIPT_INTRON_VARIANT	2113	ETS1	E039	0.988602	0.750793	7.0326	0.742236	No Data	No Data	No Data	No Data	No Data	No Data	No Data	No Data	No Data	No Data	No Data	No Data	No Data	No Data	No Data	No Data	No Data	No Data	NO	PS,AS,CD,UC|26974007	1	No Data	No Data	No
rs78973538	1	155194015	C	T	NON_CODING_TRANSCRIPT_INTRON_VARIANT	2630	GBAP1	E036	0.973345	0.760562	7.328	0.740289	No Data	No Data	No Data	No Data	0.83491	rs4971081	RUSC1	No Data	No Data	No Data	No Data	No Data	No Data	No Data	No Data	No Data	No Data	No Data	NO	CD,UC|26974007	1	No Data	No Data	No
rs1323292	1	192541021	G	A	UPSTREAM_GENE_VARIANT	5996	RGS1	E041	0.85498	0.859261	11.5348	0.734651	4	No Data	No Data	No Data	No Data	No Data	No Data	1	rs1323292	RGS1	1	rs1323292	RGS1	No Data	No Data	No Data	CA021	MS	YES	MS,CD|27812365	1	No Data	No Data	No
rs7404095	16	23864590	T	C	CODING_TRANSCRIPT_INTRON_VARIANT	5579	PRKCB	E040	0.95847	0.766395	7.5135	0.734567	1d	0.996917	rs9806836	PRKCB	0.952098	rs8063823	PRKCB	1	rs7404095	PRKCB	1	rs7404095	PRKCB	No Data	No Data	No Data	CA211; CA212	IBD; UC	YES	CD,UC,PSC|26974007	1	JIA; RA; CeD; PSC; UC; CD; CNSDD; T1D; IBD; PBC; SLE; MS; NL; NMO; PS; SP; AS; VIT	18	YES
rs4672505	2	62560332	A	G	INTERGENIC_VARIANT	10678	B3GNT2	E046	0.849508	0.862204	11.7001	0.732449	2b	0.979253	rs13024541	COMMD1	No Data	No Data	No Data	No Data	No Data	No Data	No Data	No Data	No Data	No Data	No Data	No Data	CA064	AS	YES	PS,AS,CD|26974007	1	UC; PBC; AS	3	YES
rs703842	12	58162739	A	G	THREE_PRIME_UTR_EXON_VARIANT	4234	METTL1	E036	0.818543	0.894399	13.7373	0.732105	6	0.987578	rs10431505	EEF1AKMT3	0.992126	rs9652011	EEF1AKMT3	No Data	No Data	No Data	No Data	No Data	No Data	No Data	No Data	No Data	No Data	No Data	NO	RA,MS|21852963	1	No Data	No Data	No
rs186735625	7	28219956	C	T	CODING_TRANSCRIPT_INTRON_VARIANT	221895	JAZF1	E124	0.900266	0.812153	9.2289	0.731154	2b	No Data	No Data	No Data	0.240661	rs849140	JAZF1	No Data	No Data	No Data	No Data	No Data	No Data	No Data	No Data	No Data	No Data	No Data	NO	ALL,RA|27182965	1	No Data	No Data	No
rs35300242	2	234168790	G	A	CODING_TRANSCRIPT_INTRON_VARIANT	55054	ATG16L1	E041	0.989035	0.738479	6.686	0.730381	5	0.992832	rs991778666	ATG16L1	0.991003	rs55991949	ATG16L1	No Data	No Data	No Data	No Data	No Data	No Data	No Data	No Data	No Data	No Data	No Data	NO	PS,CD|26974007	1	No Data	No Data	No
rs6568421	6	106435025	A	G	INTERGENIC_VARIANT	5550	PREP	E030	0.884176	0.820742	9.6061	0.72568	5	No Data	No Data	No Data	No Data	No Data	No Data	No Data	No Data	No Data	No Data	No Data	No Data	No Data	No Data	No Data	No Data	No Data	NO	CD,UC|27182969	1	No Data	No Data	No
rs3821236	2	191902758	G	A	CODING_TRANSCRIPT_INTRON_VARIANT	6775	STAT4	E041	0.983159	0.732163	6.5187	0.719833	5	No Data	No Data	No Data	0.907641	rs7562400	AC005540.1	0.468571	rs13395505	GLS	0.424286	rs62179913	STAT4	0.194286	rs6711082	GLS	CA104	RA	YES	RA,SLE,T1D|21852963	1	No Data	No Data	No
rs9979383	21	36715761	C	T	INTERGENIC_VARIANT	100506403	LOC100506403	E042	0.86685	0.830306	10.0477	0.719751	3a	No Data	No Data	No Data	No Data	No Data	No Data	No Data	No Data	No Data	No Data	No Data	No Data	No Data	No Data	No Data	No Data	No Data	NO	CeD,RA|26546613;JIA,RA|27182969	2	JIA; RA; ATH; PSC; UC; CNSDD; T1D; IBD; PBC; SLE; MS; NL; NMO; PS; SSC; AS; VIT	17	YES
rs72928038	6	90976768	G	A	FIVE_PRIME_UTR_INTRON_VARIANT	60468	BACH2	E041	0.939327	0.766169	7.5062	0.719683	5	No Data	No Data	No Data	No Data	No Data	No Data	No Data	No Data	No Data	No Data	No Data	No Data	1	rs72928038	RN7SKP110	CA265; CA266; CA152	T1D; T1D; VIT	YES	CeD,RA|26546613;PS,CD,UC,PSC|26974007;ATD,MS,T1D|27182969;CeD,RA,T1D|30572963	4	JIA; RA; CeD; T1D; MS; NL; VIT	7	YES
rs4505848	4	123132492	A	G	CODING_TRANSCRIPT_INTRON_VARIANT	84162	KIAA1109	E030	0.916056	0.785392	8.1678	0.719463	6	No Data	No Data	No Data	0.00460526	rs78901131	KIAA1109	0.684848	rs62323947	TMEM155	No Data	No Data	No Data	0.219394	rs115217825	KIAA1109	CA210; CA211; CA265; CA266	CD; IBD; T1D; T1D	YES	CD,CeD,T1D|21852963	1	No Data	No Data	No
rs2847258	18	12775963	C	T	UPSTREAM_GENE_VARIANT	100996324	LINC01882	E034	0.890278	0.806395	8.9862	0.717916	5	0.98818	rs2542157	ENSG00000267654	0.0354523	rs137994776	FAM210A	0.977612	rs7237147	ANKRD62	0.55597	rs9965888	PTPN2	0.880597	rs2847303	AP005482.1	No Data	No Data	NO	ATH,RA|27182965	1	No Data	No Data	No
rs871656	2	102771282	T	A	FIVE_PRIME_UTR_INTRON_VARIANT	3554	IL1R1	E030	0.87213	0.822698	9.6946	0.7175	No Data	No Data	No Data	No Data	No Data	No Data	No Data	No Data	No Data	No Data	No Data	No Data	No Data	No Data	No Data	No Data	No Data	No Data	NO	AS,PSC|26974007	1	No Data	No Data	No
rs654690	6	159514778	T	C	INTERGENIC_VARIANT	101929094	LOC101929094	E124	0.860396	0.833011	10.1769	0.716719	5	No Data	No Data	No Data	No Data	No Data	No Data	No Data	No Data	No Data	No Data	No Data	No Data	No Data	No Data	No Data	No Data	No Data	NO	RA,CD|27182965	1	RA; UC; PBC; MS	4	YES
rs2301436	6	167437988	C	T	CODING_TRANSCRIPT_INTRON_VARIANT	11116	FGFR1OP	E124	0.942385	0.760143	7.315	0.716348	5	No Data	No Data	No Data	0.956192	rs1810645	CCR6	0.975241	rs9459839	FGFR1OP	0.832187	rs444210	RPS6KA2	0.832187	rs444210	RNASET2	CA211	IBD	YES	AS,CD|26974007;CD,MS|27812365	2	No Data	No Data	No
rs4911259	20	31376282	T	G	CODING_TRANSCRIPT_INTRON_VARIANT	1789	DNMT3B	E036	0.882432	0.809792	9.1284	0.714587	No Data	No Data	No Data	No Data	0.769907	indel:2D_20_31439465	MAPRE1	0.879888	rs6141829	AL035071.1	0.868715	rs6058869	COMMD7	0.877095	rs853849	AL035071.1	No Data	No Data	NO	CD,UC|27182969	1	No Data	No Data	No
rs1689510	12	56396768	G	C	CODING_TRANSCRIPT_INTRON_VARIANT	6821	SUOX	E030	0.871157	0.820158	9.5799	0.714486	6	0.972189	rs1873914	SUOX	0.993856	rs3741499	SUOX	No Data	No Data	No Data	No Data	No Data	No Data	No Data	No Data	No Data	CA152	VIT	YES	PS,T1D|26301688	1	No Data	No Data	No
rs2143178	22	39660829	T	C	INTERGENIC_VARIANT	5155	PDGFB	E030	0.899748	0.790747	8.3666	0.711472	1f	No Data	No Data	No Data	0.935864	rs5750784	PDGFB	0.601307	rs137626	MGAT3	No Data	No Data	No Data	No Data	No Data	No Data	CA210; CA211; CA212	CD; IBD; UC	YES	AS,CD,UC|26974007	1	No Data	No Data	No
rs4917014	7	50305863	T	G	INTERGENIC_VARIANT	100130988	SPATA48	E043	0.861704	0.823571	9.7343	0.709674	5	No Data	No Data	No Data	No Data	No Data	No Data	No Data	No Data	No Data	No Data	No Data	No Data	No Data	No Data	No Data	CA021; CA265	MS; T1D	YES	MS,SLE,T1D|21852963;SLE,IBD,CD,SJS/TEN|27346689	2	IBD; PBC; SLE; MS	4	YES
rs4788084	16	28539848	C	T	INTERGENIC_VARIANT	246778	IL27	E034	0.727352	0.975655	26.635	0.709645	1a	0.990566	rs9926245	SULT1A2	0.984283	rs7140	SPNS1	No Data	No Data	No Data	No Data	No Data	No Data	No Data	No Data	No Data	CA210; CA211; CA265; CA064	CD; IBD; T1D; AS	YES	CD,T1D|21852963	1	No Data	No Data	No
rs17780256	17	70642923	A	C	THREE_PRIME_UTR_EXON_VARIANT	201266	SLC39A11	E124	0.848656	0.834977	10.272	0.708608	5	No Data	No Data	No Data	No Data	No Data	No Data	No Data	No Data	No Data	No Data	No Data	No Data	No Data	No Data	No Data	CA211; CA212	IBD; UC	YES	PS,UC|26974007	1	UC; IBD; PBC	3	YES
rs11676348	2	219010146	C	T	INTERGENIC_VARIANT	3577	CXCR1	E030	0.864804	0.819217	9.5378	0.708462	1b	0.930159	rs2230054	CXCR2	No Data	No Data	No Data	0.758242	rs6737563	CXCR2	0.983516	rs10804264	CXCR2P1	No Data	No Data	No Data	CA011; CA211; CA212	UC; IBD; UC	YES	AS,CD,UC,PSC|26974007	1	ATH; CeD; UC	3	YES
rs12927355	16	11194771	C	T	CODING_TRANSCRIPT_INTRON_VARIANT	23274	CLEC16A	E116	0.849508	0.831663	10.1123	0.706505	5	No Data	No Data	No Data	0.969574	rs6498135	DEXI	0.846785	rs6498136	DEXI	0.534884	rs7194545	CLEC16A	No Data	No Data	No Data	CA021; CA265; CA266; CA063	MS; T1D; T1D; PBC	YES	MS,T1D|27182969	1	No Data	No Data	No
rs4917129	7	50323174	T	C	INTERGENIC_VARIANT	100130988	SPATA48	E124	0.918611	0.767542	7.5508	0.705073	5	No Data	No Data	No Data	No Data	No Data	No Data	No Data	No Data	No Data	No Data	No Data	No Data	No Data	No Data	No Data	AT487; CA210; CA211	CD; CD; IBD	YES	CD,UC|26974007	1	IBD; PBC	2	YES
rs66504140	18	67561518	G	A	CODING_TRANSCRIPT_INTRON_VARIANT	10666	CD226	E045	0.829889	0.849423	11.0026	0.704926	5	No Data	No Data	No Data	0.924718	rs4891780	DOK6	No Data	No Data	No Data	No Data	No Data	No Data	0.690909	rs1790947	DOK6	CA211	IBD	YES	CD,UC,PSC|26974007	1	No Data	No Data	No
rs12968719	18	12879466	G	A	CODING_TRANSCRIPT_INTRON_VARIANT	5771	PTPN2	E124	0.843769	0.833272	10.1895	0.703089	2b	No Data	No Data	No Data	0.0354523	rs137994776	FAM210A	0.175373	rs111192647	AP005482.1	0.011194	rs9965888	PTPN2	0.16791	rs2847303	AP005482.1	No Data	No Data	NO	AS,CD,UC,PSC|26974007	1	No Data	No Data	No
rs1332099	10	101298451	T	C	DOWNSTREAM_GENE_VARIANT	159296	NKX2-3	E029	0.727352	0.966632	23.2655	0.703082	5	No Data	No Data	No Data	No Data	No Data	No Data	No Data	No Data	No Data	No Data	No Data	No Data	No Data	No Data	No Data	AT575	IBD	YES	UC,CD|26301688	1	No Data	No Data	No
rs72871627	2	163136942	A	G	CODING_TRANSCRIPT_INTRON_VARIANT	64135	IFIH1	E124	0.944017	0.743634	6.8277	0.702003	6	No Data	No Data	No Data	0.386578	rs35744605	IFIH1	No Data	No Data	No Data	No Data	No Data	No Data	No Data	No Data	No Data	No Data	No Data	NO	PS,AS,CD,UC|26974007	1	No Data	No Data	No
rs469758	5	96121715	C	T	CODING_TRANSCRIPT_INTRON_VARIANT	51752	ERAP1	E043	0.927928	0.756282	7.1963	0.701775	No Data	No Data	No Data	No Data	0.988924	rs469783	AC008906.1	0.903409	rs27434	ERAP1	No Data	No Data	No Data	0.948864	rs469783	AC008906.1	No Data	No Data	NO	PS,AS,UC|26974007	1	No Data	No Data	No
rs11066188	12	112610714	G	A	CODING_TRANSCRIPT_INTRON_VARIANT	283450	HECTD4	E124	0.873098	0.802263	8.8169	0.700454	5	0.977823	rs610303	ALDH2	0.918132	rs75480510	ADAM1A	0.960976	rs77459172	ALDH2	0.952195	rs610303	ALDH2	0.527805	rs57601860	ADAM1B	CA022; CA063	SLE; PBC	YES	CeD,RA|26546613	1	No Data	No Data	No
rs6952809	7	2448493	T	C	FIVE_PRIME_UTR_INTRON_VARIANT	55501	CHST12	E036	0.989115	0.702433	5.8163	0.694787	3a	No Data	No Data	No Data	No Data	No Data	No Data	No Data	No Data	No Data	No Data	No Data	No Data	No Data	No Data	No Data	No Data	No Data	NO	MS,RA|27812365	1	No Data	No Data	No
rs3118470	10	6101713	T	C	CODING_TRANSCRIPT_INTRON_VARIANT	3559	IL2RA	E041	0.997642	0.695275	5.6659	0.693635	5	No Data	No Data	No Data	0.535231	rs12722497	IL2RA	No Data	No Data	No Data	0.915663	rs41294631	PRKCQ	0.713855	rs12722517	IL2RA	CA318	MS	YES	RA,T1D|30572963	1	JIA; ATH; CeD; UC; MS; SSC; VIT	7	YES
rs2910686	5	96252589	T	C	CODING_TRANSCRIPT_INTRON_VARIANT	64167	ERAP2	E124	0.887308	0.780936	8.0072	0.692931	5	1	rs2910686	ERAP2	1	rs2910686	ERAP2	0.911681	rs27436	ERAP2	0.920228	rs10077945	LNPEP	0.905983	rs1363974	ERAP2	No Data	No Data	NO	AS,CD,UC|26974007	1	No Data	No Data	No
rs72796367	16	50762771	T	C	CODING_TRANSCRIPT_INTRON_VARIANT	64127	NOD2	E124	0.989299	0.699715	5.7584	0.692227	No Data	No Data	No Data	No Data	0.942481	rs11647841	SNX20	0.409756	rs17313747	AC007728.2	0.458537	rs17313747	AC007728.2	0.468293	rs60395008	AC007728.2	No Data	No Data	NO	PS,AS,CD,UC|26974007	1	No Data	No Data	No
rs1182188	7	2869985	T	C	CODING_TRANSCRIPT_INTRON_VARIANT	2768	GNA12	E032	0.920083	0.748649	6.9702	0.688819	6	0.977857	rs35957220	GNA12	0.993011	rs798488	AMZ1	0.968543	rs1183085	AC006028.1	No Data	No Data	No Data	0.794702	rs2644307	GNA12	CA011; CA211; CA212	UC; IBD; UC	YES	PS,UC|26974007	1	RA; UC; IBD; SLE; SSC	5	YES
rs1054609	17	38033277	A	C	THREE_PRIME_UTR_EXON_VARIANT	124626	ZPBP2	E124	0.727352	0.940978	18.1825	0.684422	6	0.976956	rs72827172	CDC6	0.994427	rs12936231	ORMDL3	0.932843	rs7359623	ORMDL3	0.547378	rs3794712	PPP1R1B	0.936523	rs3816470	IKZF3	CA265	T1D	YES	RA,SSC,T1D|30572963	1	No Data	No Data	No
rs4845604	1	151801680	G	A	CODING_TRANSCRIPT_INTRON_VARIANT	6097	RORC	E042	0.954713	0.715271	6.1033	0.682878	4	No Data	No Data	No Data	No Data	No Data	No Data	No Data	No Data	No Data	No Data	No Data	No Data	0.18	rs12029913	THEM5	AT344; CA211; CA212	UC; IBD; UC	YES	PS,AS,CD,UC|26974007;CD,UC|27182969	2	JIA; RA; ATH; CeD; PSC; UC; CD; CNSDD; T1D; IBD; PBC; SLE; MS; NL; NMO; PS; SSC; SP; AS; VIT	20	YES
rs11145763	9	139263596	A	C	CODING_TRANSCRIPT_INTRON_VARIANT	64170	CARD9	E124	0.92937	0.73254	6.5285	0.6808	No Data	0.996983	rs4078099	CARD9	0.97914	rs4487900	CARD9	0.974194	rs3829110	CARD9	0.997849	rs4075760	CARD9	0.896774	rs7628	INPP5E	No Data	No Data	NO	AS,UC,CD|26301688	1	No Data	No Data	No
rs7554511	1	200877562	C	A	CODING_TRANSCRIPT_INTRON_VARIANT	55765	INAVA	E034	0.727352	0.934082	17.3086	0.679406	4	0.931741	rs10920074	IPO9	0.0164884	rs1186459005	AL358473.1	0.916667	rs59682551	KIF21B	0.552083	rs60112590	AL358473.1	No Data	No Data	No Data	AT575; CA011; CA021; CA210; CA211; CA212; CA064	IBD; UC; MS; CD; IBD; UC; AS	YES	CD,UC|27182969	1	UC; CD; IBD; PBC; SSC; AS	6	YES
rs11616188	12	6502742	G	A	DOWNSTREAM_GENE_VARIANT	4055	LTBR	E124	0.905676	0.749121	6.9839	0.678461	4	No Data	No Data	No Data	0.841146	rs10849448	LTBR	0.816667	rs10849448	LTBR	0.816667	rs10849448	LTBR	0.8	rs10849448	LTBR	No Data	No Data	NO	AS,CD|26974007	1	RA; ATH; CD	3	YES
rs13132308	4	123551114	A	G	NON_CODING_TRANSCRIPT_INTRON_VARIANT	100996941	IL21-AS1	E034	0.727352	0.931029	16.9571	0.677186	6	No Data	No Data	No Data	No Data	No Data	No Data	No Data	No Data	No Data	No Data	No Data	No Data	No Data	No Data	No Data	CA211; CA212; PH317	IBD; UC; PSC	YES	PS,CD,UC,PSC|26974007	1	No Data	No Data	No
rs3806308	1	20142866	C	T	UPSTREAM_GENE_VARIANT	54546	RNF186	E034	0.727352	0.920218	15.8453	0.669323	2b	No Data	No Data	No Data	0.259669	rs149162492	MICOS10	0.803815	rs12126198	TMCO4	0.912807	rs79127348	Z98257.1	0.302452	rs6681186	OTUD3	No Data	No Data	NO	PS,UC|26974007	1	JIA; RA; ATH; CeD; PSC; UC; CD; IBD; SLE; MS; NMO; PS; SSC; SP; AS; VIT	16	YES
rs1635852	7	28189411	T	C	CODING_TRANSCRIPT_INTRON_VARIANT	221895	JAZF1	E032	0.938129	0.712241	6.0335	0.668174	2b	No Data	No Data	No Data	0.992039	rs849140	JAZF1	No Data	No Data	No Data	No Data	No Data	No Data	0.813559	rs2893312	JAZF1	No Data	No Data	NO	SSC,SLE|23740937	1	No Data	No Data	No
rs9554587	13	100040654	A	G	DOWNSTREAM_GENE_VARIANT	337867	UBAC2	E034	0.85498	0.781355	8.0221	0.668043	5	No Data	No Data	No Data	0.927979	rs1923896	GPR183	0.291803	rs2182954	UBAC2	No Data	No Data	No Data	0.527869	rs12428348	GPR18	CA210; CA211	CD; IBD	YES	CD,UC,PSC|26974007	1	No Data	No Data	No
rs702872	2	61081310	C	T	NON_CODING_TRANSCRIPT_INTRON_VARIANT	400957	LINC01185	E034	0.727352	0.916575	15.5082	0.666672	6	No Data	No Data	No Data	0.326443	rs842641	NONOP2	0.848485	rs13031721	REL	No Data	No Data	No Data	0.763636	rs72807491	NONOP2	CA021; AT258	MS; PS	YES	PS,CD,PSC|26974007	1	No Data	No Data	No
rs6822844	4	123509421	G	T	INTERGENIC_VARIANT	3558	IL2	E035	0.727352	0.915746	15.4338	0.66607	No Data	No Data	No Data	No Data	No Data	No Data	No Data	No Data	No Data	No Data	No Data	No Data	No Data	No Data	No Data	No Data	CA212	UC	YES	RA,CeD|21852963	1	No Data	No Data	No
rs1569414	22	45727565	T	G	CODING_TRANSCRIPT_INTRON_VARIANT	55007	FAM118A	E124	0.933806	0.711889	6.0254	0.664766	1f	No Data	No Data	No Data	0.930177	rs136592	FAM118A	0.808602	rs2205659	FAM118A	0.501075	rs7285172	FAM118A	0.815054	rs12106522	FAM118A	No Data	No Data	NO	AS,UC,PSC|26974007	1	No Data	No Data	No
rs7282490	21	45615741	G	A	CODING_TRANSCRIPT_INTRON_VARIANT	8209	GATD3A	E032	0.85498	0.777292	7.8791	0.664569	No Data	No Data	No Data	No Data	0.87037	rs3746959	AP001057.1	0.868966	rs743475	ICOSLG	0.917241	rs4635612	ICOSLG	No Data	No Data	No Data	CA011; CA210; CA211; CA212; CA064	UC; CD; IBD; UC; AS	YES	AS,CD,UC|27182969	1	No Data	No Data	No
rs3118471	10	6102757	A	G	CODING_TRANSCRIPT_INTRON_VARIANT	3559	IL2RA	E041	0.997244	0.662487	5.0559	0.660661	2b	No Data	No Data	No Data	0.920285	rs12722497	IL2RA	No Data	No Data	No Data	No Data	No Data	No Data	No Data	No Data	No Data	No Data	No Data	NO	PS,UC,PSC|26974007	1	No Data	No Data	No
rs2111485	2	163110536	A	G	INTERGENIC_VARIANT	2191	FAP	E042	0.727352	0.906676	14.6659	0.659472	No Data	No Data	No Data	No Data	0.00313972	rs35744605	IFIH1	No Data	No Data	No Data	No Data	No Data	No Data	0.0483384	rs16846600	GCA	CA211; CA212; CA265; CA266; CA152; AT258	IBD; UC; T1D; T1D; VIT; PS	YES	PS,CD,UC,PSC|26974007;T1D,UC,VIT|27182969	2	JIA; RA; ATH; PSC; UC; CD; CNSDD; T1D; IBD; PBC; SLE; NL; PS; SSC; SP; AS; VIT	17	YES
rs7933433	11	128194450	G	T	INTERGENIC_VARIANT	101929497	LINC02712	E041	0.859778	0.766318	7.511	0.658863	5	No Data	No Data	No Data	No Data	No Data	No Data	No Data	No Data	No Data	No Data	No Data	No Data	No Data	No Data	No Data	No Data	No Data	NO	PS,AS|26974007	1	PSC; CD; IBD; PBC; SLE; AS	6	YES
rs66534072	22	21936152	C	G	CODING_TRANSCRIPT_INTRON_VARIANT	7332	UBE2L3	E041	0.811018	0.811058	9.1821	0.657782	6	No Data	No Data	No Data	0.963521	rs464694	RIMBP3B	0.792453	rs131656	CCDC116	0.641509	rs2298428	UBE2L3	No Data	No Data	No Data	CA022	SLE	YES	CeD,SSC|30572963	1	No Data	No Data	No
rs74538397	2	102579017	G	T	NON_CODING_TRANSCRIPT_INTRON_VARIANT	100506328	LINC01127	E124	0.985887	0.666311	5.121	0.656908	2b	No Data	No Data	No Data	0.413674	rs13022757	IL1R2	No Data	No Data	No Data	No Data	No Data	No Data	0.192243	rs6543087	FLJ20373	No Data	No Data	NO	ATH,ALL|27182965	1	No Data	No Data	No
rs3093024	6	167532793	A	G	FIVE_PRIME_UTR_INTRON_VARIANT	1235	CCR6	E042	0.943055	0.695511	5.6708	0.655905	6	0.97428	rs11967165	CCR6	0.979648	rs1077453	ENSG00000197146	0.995873	rs968334	CCR6	0.629986	rs2757047	RNASET2	0.627235	rs2149093	MIR3939	No Data	No Data	NO	RA,MS|27812365	1	RA; UC; MS	3	YES
rs7804356	7	26891665	T	C	CODING_TRANSCRIPT_INTRON_VARIANT	8935	SKAP2	E124	0.828038	0.786088	8.1933	0.650911	6	No Data	No Data	No Data	0.939336	rs73069539	SKAP2	0.518398	rs667841	HOXA1	0.544372	rs774267	HOXA5	0.884199	rs73069507	SKAP2	CA211	IBD	YES	CD,T1D|21852963	1	No Data	No Data	No
rs12466487	2	136407078	T	C	CODING_TRANSCRIPT_INTRON_VARIANT	23518	R3HDM1	E029	0.789079	0.824192	9.7628	0.650353	No Data	No Data	No Data	No Data	0.977729	rs12469551	UBXN4	No Data	No Data	No Data	No Data	No Data	No Data	0.289157	rs6755391	UBXN4	No Data	No Data	NO	SSC,SLE|23740937	1	No Data	No Data	No
rs587259	19	34656406	C	T	INTERGENIC_VARIANT	26065	LSM14A	E034	0.727352	0.893585	13.6794	0.649951	3a	No Data	No Data	No Data	No Data	No Data	No Data	No Data	No Data	No Data	No Data	No Data	No Data	No Data	No Data	No Data	CA210	CD	YES	AS,CD|26974007	1	UC; CD; IBD; SLE	4	YES
rs10870077	9	139263891	C	G	CODING_TRANSCRIPT_INTRON_VARIANT	64170	CARD9	E124	0.92937	0.696848	5.6984	0.647629	1f	0.993967	rs4078099	CARD9	0.977401	rs4487900	CARD9	0.972043	rs3829110	CARD9	0.993548	rs4075760	CARD9	0.896774	rs7628	INPP5E	CA210; CA211; CA212; CA064	CD; IBD; UC; AS	YES	AS,CD,UC,PSC|26974007	1	No Data	No Data	No
rs395157	5	38867732	C	T	FIVE_PRIME_UTR_INTRON_VARIANT	9180	OSMR	E030	0.727352	0.888684	13.3391	0.646386	4	No Data	No Data	No Data	No Data	No Data	No Data	No Data	No Data	No Data	No Data	No Data	No Data	No Data	No Data	No Data	CA210; CA211; CA212	CD; IBD; UC	YES	CD,UC,PSC|26974007	1	JIA; RA; ATH; PSC; UC; CD; CNSDD; T1D; IBD; PBC; SLE; MS; NL; NMO; PS; SP; AS; VIT	18	YES
rs1980422	2	204610396	C	T	INTERGENIC_VARIANT	1493	CTLA4	E045	0.763402	0.845617	10.8045	0.645546	No Data	No Data	No Data	No Data	No Data	No Data	No Data	No Data	No Data	No Data	No Data	No Data	No Data	0.896226	rs17533699	RNU6-474P	PH317	PSC	YES	CeD,RA|26546613	1	CeD; UC	2	YES
rs2155219	11	76299194	G	T	INTERGENIC_VARIANT	101928813	LINC02757	E044	0.85498	0.753959	7.1263	0.64462	2b	No Data	No Data	No Data	No Data	No Data	No Data	No Data	No Data	No Data	No Data	No Data	No Data	No Data	No Data	No Data	CA212	UC	YES	AA,CD,UC|27182969	1	JIA; RA; ATH; CeD; PSC; UC; CD; CNSDD; T1D; IBD; PBC; SLE; MS; NL; NMO; PS; SP; AS	18	YES
rs559928	11	64150370	T	C	INTERGENIC_VARIANT	101927738	LOC101927738	E030	0.727352	0.884016	13.0272	0.64299	1f	0.935622	rs7124943	AP003774.1	0.960843	rs11607007	VEGFB	0.919499	rs6591838	TRPT1	0.889088	rs574087	AP003774.4	0.921288	rs11231724	PYGM	CA210; CA211	CD; IBD	YES	PS,CD,UC,PSC|26974007	1	JIA; RA; ATH; CeD; PSC; UC; CD; CNSDD; T1D; IBD; PBC; SLE; MS; NL; NMO; PS; SSC; SP; AS; VIT	20	YES
rs4946717	6	106474749	C	T	INTERGENIC_VARIANT	5550	PREP	E124	0.793751	0.809704	9.1247	0.642703	3a	No Data	No Data	No Data	No Data	No Data	No Data	No Data	No Data	No Data	No Data	No Data	No Data	No Data	No Data	No Data	CA211; CA212	IBD; UC	YES	PS,CD,UC|26974007	1	No Data	No Data	No
rs12525504	6	90674918	T	C	CODING_TRANSCRIPT_INTRON_VARIANT	60468	BACH2	E032	0.794815	0.80574	8.9591	0.640414	5	No Data	No Data	No Data	No Data	No Data	No Data	No Data	No Data	No Data	No Data	No Data	No Data	No Data	No Data	No Data	CA011	UC	YES	CD,UC|27182965	1	No Data	No Data	No
rs116046827	3	49656148	T	C	CODING_TRANSCRIPT_INTRON_VARIANT	8927	BSN	E034	0.727352	0.877411	12.6042	0.638186	4	No Data	No Data	No Data	0.873768	rs9871654	UBA7	0.50218	rs139799950	LAMB2	0.40279	rs2234391	UBA7	0.518745	rs111420947	PRKAR2A-AS1	No Data	No Data	NO	CD,UC,PSC|26974007	1	No Data	No Data	No
rs11584383	1	200935866	T	C	DOWNSTREAM_GENE_VARIANT	101929275	LOC101929275	E030	0.796231	0.797736	8.6362	0.635182	5	0.921502	rs10920074	IPO9	0.0374332	rs1186459005	AL358473.1	0.960938	rs59682551	KIF21B	0.546875	rs60112590	AL358473.1	No Data	No Data	No Data	AT575	IBD	YES	MS,CD|21852963	1	No Data	No Data	No
rs2836878	21	40465534	G	A	CODING_TRANSCRIPT_INTRON_VARIANT	8624	PSMG1	E030	0.85498	0.742316	6.791	0.634665	4	0.992405	rs9977672	ENSG00000237721	No Data	No Data	No Data	0.972549	rs2836883	ETS2	No Data	No Data	No Data	No Data	No Data	No Data	AT344; AT575; BE104; CA011; CA210; CA211; CA212; CA064; PH317	UC; IBD; UC; UC; CD; IBD; UC; AS; PSC	YES	CD,UC|27182969;AS,CD,UC,IBD|27346689	2	JIA; RA; ATH; PSC; UC; CD; CNSDD; T1D; IBD; PBC; SLE; MS; NL; NMO; PS; SSC; SP; AS; VIT	19	YES
rs12131796	1	200878727	G	A	CODING_TRANSCRIPT_INTRON_VARIANT	55765	INAVA	E042	0.727352	0.869144	12.1017	0.632174	2b	0.931741	rs10920074	IPO9	0.0209447	rs1186459005	AL358473.1	0.908854	rs59682551	KIF21B	0.554688	rs60112590	AL358473.1	No Data	No Data	No Data	AT575; CA021; CA210; CA211; CA212; CA064	IBD; MS; CD; IBD; UC; AS	YES	AS,CD,UC|26974007	1	No Data	No Data	No
rs706778	10	6098949	C	T	CODING_TRANSCRIPT_INTRON_VARIANT	3559	IL2RA	E041	0.998965	0.629259	4.5468	0.628607	4	No Data	No Data	No Data	0.929537	rs12722497	IL2RA	No Data	No Data	No Data	0.927711	rs41294631	PRKCQ	0.707831	rs12722517	IL2RA	PH317	PSC	YES	THY,AS,PS,CeD,T1D,JIA|26301688	1	No Data	No Data	No
rs9297145	7	98759117	C	A	INTERGENIC_VARIANT	402569	KPNA7	E033	0.727352	0.864127	11.8097	0.628525	5	No Data	No Data	No Data	No Data	No Data	No Data	No Data	No Data	No Data	No Data	No Data	No Data	No Data	No Data	No Data	No Data	No Data	NO	PS,CD,UC|26974007;CD,UC|27182969	2	RA; UC; CD; IBD; SLE	5	YES
rs28550029	7	26872581	C	T	CODING_TRANSCRIPT_INTRON_VARIANT	8935	SKAP2	E124	0.876905	0.716015	6.1207	0.627877	No Data	No Data	No Data	No Data	0.943367	rs73069539	SKAP2	0.518398	rs667841	HOXA1	0.544372	rs774267	HOXA5	0.884199	rs73069507	SKAP2	No Data	No Data	NO	CD,UC|26974007	1	No Data	No Data	No
rs12644284	4	154154000	A	G	CODING_TRANSCRIPT_INTRON_VARIANT	23321	TRIM2	E032	0.727352	0.862932	11.7414	0.627655	4	No Data	No Data	No Data	No Data	No Data	No Data	0.648936	rs34449206	TRIM2	No Data	No Data	No Data	No Data	No Data	No Data	No Data	No Data	NO	MS,RA|27812365	1	No Data	No Data	No
rs7038399	9	112853511	G	A	CODING_TRANSCRIPT_INTRON_VARIANT	11217	AKAP2	E032	0.739156	0.845336	10.79	0.624836	5	No Data	No Data	No Data	No Data	No Data	No Data	No Data	No Data	No Data	No Data	No Data	No Data	No Data	No Data	No Data	No Data	No Data	NO	SSC,SLE|23740937	1	No Data	No Data	No
rs3776414	5	10689562	T	G	CODING_TRANSCRIPT_INTRON_VARIANT	1611	DAP	E036	0.972311	0.640146	4.7031	0.622421	4	0.97954	rs5745297	DAP	0.992571	rs5745297	DAP	0.942568	rs5745297	DAP	0.935811	rs5745297	DAP	0.976351	rs5745297	DAP	CA210; CA211; CA212	CD; IBD; UC	YES	CD,UC|26974007	1	No Data	No Data	No
rs6749371	2	191902184	A	T	CODING_TRANSCRIPT_INTRON_VARIANT	6775	STAT4	E043	0.943228	0.659187	5.0009	0.621764	5	No Data	No Data	No Data	0.343199	rs7562400	AC005540.1	0.448571	rs13395505	GLS	0.972857	rs62179913	STAT4	0.43	rs6711082	GLS	No Data	No Data	NO	CeD,RA|26546613;CeD,SSC|30572963	2	No Data	No Data	No
rs6062504	20	62348907	A	G	CODING_TRANSCRIPT_INTRON_VARIANT	84619	ZGPAT	E034	0.966233	0.643342	4.7508	0.621618	6	0.960366	rs6062498	ARFRP1	0.999253	indel:2D_20_62363640	ARFRP1	No Data	No Data	No Data	No Data	No Data	No Data	No Data	No Data	No Data	No Data	No Data	NO	CD,UC|27182969	1	No Data	No Data	No
rs1002841	9	102141993	T	C	UPSTREAM_GENE_VARIANT	100996569	NAMA	E036	0.727352	0.851361	11.1051	0.619239	6	No Data	No Data	No Data	No Data	No Data	No Data	No Data	No Data	No Data	No Data	No Data	No Data	No Data	No Data	No Data	No Data	No Data	NO	SSC,SLE|23740937	1	No Data	No Data	No
rs11190133	10	101278725	C	T	INTERGENIC_VARIANT	101927300	LOC101927300	E030	0.727352	0.849732	11.0189	0.618054	No Data	No Data	No Data	No Data	No Data	No Data	No Data	No Data	No Data	No Data	No Data	No Data	No Data	No Data	No Data	No Data	CA064	AS	YES	AS,CD,UC|26974007	1	MS; AS	2	YES
rs2872507	17	38040763	G	A	INTERGENIC_VARIANT	124626	ZPBP2	E032	0.663603	0.93056	16.9048	0.617522	6	0.975348	rs72827172	CDC6	0.993287	rs12936231	ORMDL3	0.944802	rs7359623	ORMDL3	0.558418	rs3794712	PPP1R1B	0.972401	rs17608925	GSDMB	CA011; CA212; CA265; CA063	UC; UC; T1D; PBC	YES	RA,MS,CD,T1D|21852963;CD,UC|27182965	2	No Data	No Data	No
rs3781913	11	72373496	T	G	CODING_TRANSCRIPT_INTRON_VARIANT	5138	PDE2A	E034	0.727352	0.841758	10.6079	0.612254	1f	No Data	No Data	No Data	0.942478	rs12576058	ARAP1	No Data	No Data	No Data	No Data	No Data	No Data	No Data	No Data	No Data	No Data	No Data	NO	RA,CD|27812365	1	No Data	No Data	No
rs4409764	10	101284237	T	G	DOWNSTREAM_GENE_VARIANT	101927324	LINC01475	E029	0.727352	0.841499	10.5948	0.612066	3a	No Data	No Data	No Data	No Data	No Data	No Data	No Data	No Data	No Data	No Data	No Data	No Data	No Data	No Data	No Data	AT344; AT575; CA011; CA211	UC; IBD; UC; IBD	YES	CD,UC|27182969	1	No Data	No Data	No
rs2076756	16	50756881	A	G	CODING_TRANSCRIPT_INTRON_VARIANT	64127	NOD2	E124	0.989299	0.616854	4.3797	0.610253	5	No Data	No Data	No Data	0.861594	rs78636108	AC007728.2	0.804878	rs17313747	AC007728.2	0.707317	rs17313747	AC007728.2	0.678049	rs4785448	NOD2	AT575	IBD	YES	CD,MS|27812365	1	UC; IBD; MS	3	YES
rs2176082	3	58331186	G	A	CODING_TRANSCRIPT_INTRON_VARIANT	54899	PXK	E031	0.791743	0.76815	7.5706	0.608177	6	0.952454	rs4075152	PDHB	0.981696	rs7633553	PXK	0.936763	rs4470539	PDHB	0.79314	rs11721168	PXK	0.748124	rs4681827	ABHD6	No Data	No Data	NO	SSC,SLE|23740937	1	No Data	No Data	No
rs7608910	2	61204856	A	G	CODING_TRANSCRIPT_INTRON_VARIANT	150962	PUS10	E116	0.676305	0.897634	13.9716	0.607074	1f	No Data	No Data	No Data	No Data	No Data	No Data	No Data	No Data	No Data	0.211538	rs35852308	PUS10	No Data	No Data	No Data	CA011; CA210; CA211; CA212	UC; CD; IBD; UC	YES	CD,UC,PSC|26974007;CD,UC|27182969	2	PSC; UC; IBD; PBC; MS	5	YES
rs12942547	17	40527544	A	G	CODING_TRANSCRIPT_INTRON_VARIANT	6774	STAT3	E041	0.807736	0.751139	7.0428	0.606723	6	No Data	No Data	No Data	No Data	No Data	No Data	No Data	No Data	No Data	0.565891	rs142009207	STAT3	No Data	No Data	No Data	CA210; CA211; CA212	CD; IBD; UC	YES	PS,CD,UC|26974007;CD,UC|27182969	2	No Data	No Data	No
rs7657746	4	123161619	A	G	CODING_TRANSCRIPT_INTRON_VARIANT	84162	KIAA1109	E030	0.896935	0.676163	5.2958	0.606475	No Data	No Data	No Data	No Data	0.110855	rs78901131	KIAA1109	0.0460606	rs62323947	TMEM155	No Data	No Data	No Data	0.0763636	rs115217825	KIAA1109	CA210; CA211; CA212; PH317	CD; IBD; UC; PSC	YES	CD,UC|27182969	1	PSC; UC; CD; IBD	4	YES
rs10903528	10	1685508	A	G	CODING_TRANSCRIPT_INTRON_VARIANT	105	ADARB2	E032	0.849508	0.712264	6.034	0.605074	1f	No Data	No Data	No Data	No Data	No Data	No Data	No Data	No Data	No Data	No Data	No Data	No Data	No Data	No Data	No Data	No Data	No Data	NO	SSC,SLE|23740937	1	No Data	No Data	No
rs11755527	6	90958231	C	G	FIVE_PRIME_UTR_INTRON_VARIANT	60468	BACH2	E041	0.991303	0.609258	4.2829	0.603959	6	No Data	No Data	No Data	No Data	No Data	No Data	No Data	No Data	No Data	No Data	No Data	No Data	No Data	No Data	No Data	No Data	No Data	NO	MS,CeD,T1D|21852963	1	No Data	No Data	No
rs2413583	22	39659773	C	T	INTERGENIC_VARIANT	5155	PDGFB	E030	0.727352	0.828988	9.9855	0.602966	6	No Data	No Data	No Data	No Data	No Data	No Data	No Data	No Data	No Data	No Data	No Data	No Data	No Data	No Data	No Data	CA210; CA211; CA212	CD; IBD; UC	YES	CD,UC|27182969	1	UC; CD; IBD; PBC; MS	5	YES
rs1217403	1	114388804	T	C	CODING_TRANSCRIPT_INTRON_VARIANT	26191	PTPN22	E124	0.925565	0.65065	4.8633	0.602219	5	0.964286	rs3789597	LRIG2	0.95762	rs3752954	AL133517.1	0.592784	rs11102694	DCLRE1B	0.609966	rs17464525	BCL2L15	0.938144	rs1935836	BCL2L15	No Data	No Data	NO	RA,T1D|30572963	1	No Data	No Data	No
rs6058869	20	31348750	C	T	UPSTREAM_GENE_VARIANT	1789	DNMT3B	E032	0.663603	0.906197	14.6275	0.601355	5	No Data	No Data	No Data	0.968459	indel:2D_20_31439465	MAPRE1	0.988827	rs4911256	DNMT3B	1	rs6058869	COMMD7	0.829609	rs80003548	EFCAB8	CA211	IBD	YES	PS,AS,CD,UC,PSC|26974007	1	UC; CD; IBD; NL; PS; SSC	6	YES
rs4921482	5	158764478	T	C	NON_CODING_TRANSCRIPT_INTRON_VARIANT	285626	LOC285626	E037	0.857414	0.700292	5.7706	0.60044	6	No Data	No Data	No Data	0.877301	rs10052709	AC008691.1	No Data	No Data	No Data	No Data	No Data	No Data	No Data	No Data	No Data	No Data	No Data	NO	PS,CD|26974007	1	No Data	No Data	No
rs2310173	2	102663628	T	G	INTERGENIC_VARIANT	3554	IL1R1	E124	0.884176	0.67787	5.3271	0.599357	5	No Data	No Data	No Data	No Data	No Data	No Data	No Data	No Data	No Data	No Data	No Data	No Data	No Data	No Data	No Data	CA210; CA211; CA212	CD; IBD; UC	YES	UC,CD|27182965	1	CD; IBD; SLE	3	YES
rs1359062	1	192541472	C	G	UPSTREAM_GENE_VARIANT	5996	RGS1	E044	0.856923	0.696586	5.693	0.59692	1f	No Data	No Data	No Data	No Data	No Data	No Data	0.986111	rs1323292	RGS1	0.944444	rs1323292	RGS1	No Data	No Data	No Data	CA021	MS	YES	CeD,MS|27182969	1	No Data	No Data	No
rs16940202	16	86014241	T	C	INTERGENIC_VARIANT	100506542	LINC01082	E124	0.802733	0.743597	6.8267	0.59691	5	No Data	No Data	No Data	0.833568	rs9927316	AC092723.3	No Data	No Data	No Data	No Data	No Data	No Data	No Data	No Data	No Data	CA011	UC	YES	SLE,UC,MS|22174698	1	UC; IBD; VIT	3	YES
rs10892279	11	118611781	G	A	INTERGENIC_VARIANT	11181	TREH	E034	0.663603	0.895145	13.7907	0.594021	4	No Data	No Data	No Data	0.356461	rs548167	AP004609.3	0.475275	rs112143902	ARCN1	0.148352	rs636736	DDX6	0.285714	rs56104144	DDX6	CA063	PBC	YES	CeD,RA|21383967	1	No Data	No Data	No
rs7731626	5	55444683	G	A	CODING_TRANSCRIPT_INTRON_VARIANT	79722	ANKRD55	E041	0.857225	0.692869	5.6169	0.593945	2a	No Data	No Data	No Data	No Data	No Data	No Data	No Data	No Data	No Data	No Data	No Data	No Data	No Data	No Data	No Data	AT551	RA	YES	JIA,CD|26301688	1	RA; UC; CD; CNSDD; T1D; IBD; SLE; MS; NL; NMO; PS	11	YES
rs4725072	7	8174587	A	C	CODING_TRANSCRIPT_INTRON_VARIANT	3382	ICA1	E044	0.858243	0.692024	5.5999	0.593925	3a	No Data	No Data	No Data	No Data	No Data	No Data	No Data	No Data	No Data	No Data	No Data	No Data	No Data	No Data	No Data	No Data	No Data	NO	SSC,SLE|23740937	1	No Data	No Data	No
rs11962089	6	105612220	A	G	FIVE_PRIME_UTR_INTRON_VARIANT	64208	POPDC3	E030	0.727352	0.813874	9.303	0.591973	3a	No Data	No Data	No Data	No Data	No Data	No Data	No Data	No Data	No Data	No Data	No Data	No Data	No Data	No Data	No Data	No Data	No Data	NO	MS,RA|27812365	1	No Data	No Data	No
rs7238078	18	56384192	T	G	CODING_TRANSCRIPT_INTRON_VARIANT	10892	MALT1	E124	0.827418	0.712929	6.0492	0.58989	6	No Data	No Data	No Data	0.474688	rs35305103	AC104971.1	No Data	No Data	No Data	0.761745	rs67802189	MALT1	No Data	No Data	No Data	No Data	No Data	NO	MS,CD|27812365	1	CeD; MS	2	YES
rs3780792	9	136835343	A	G	CODING_TRANSCRIPT_INTRON_VARIANT	7410	VAV2	E032	0.774319	0.760058	7.3123	0.588527	5	No Data	No Data	No Data	No Data	No Data	No Data	No Data	No Data	No Data	No Data	No Data	No Data	No Data	No Data	No Data	No Data	No Data	NO	MS,CD|27812365	1	No Data	No Data	No
rs10517086	4	26085511	G	A	INTERGENIC_VARIANT	3516	RBPJ	E116	0.662673	0.887519	13.2602	0.588135	4	No Data	No Data	No Data	No Data	No Data	No Data	No Data	No Data	No Data	No Data	No Data	No Data	No Data	No Data	No Data	CA104	RA	YES	RA,CD,T1D|21852963	1	RA; MS	2	YES
rs212400	6	159473574	A	G	INTERGENIC_VARIANT	101929094	LOC101929094	E030	0.85498	0.686021	5.4813	0.586534	6	No Data	No Data	No Data	No Data	No Data	No Data	No Data	No Data	No Data	No Data	No Data	No Data	No Data	No Data	No Data	CA021	MS	YES	CeD,RA|26546613	1	No Data	No Data	No
rs10781499	9	139266405	G	A	MISSENSE_VARIANT	64170	CARD9	E124	0.998074	0.580428	3.9482	0.57931	1f	0.998492	rs4078099	CARD9	0.976532	rs4487900	CARD9	0.963441	rs3829110	CARD9	0.991398	rs4075760	CARD9	0.894624	rs7628	INPP5E	CA011; CA210; CA211; CA212	UC; CD; IBD; UC	YES	CD,UC|27182969	1	No Data	No Data	No
rs28998802	17	26124908	G	A	CODING_TRANSCRIPT_INTRON_VARIANT	4843	NOS2	E030	0.727352	0.794514	8.5105	0.577891	2b	No Data	No Data	No Data	No Data	No Data	No Data	No Data	No Data	No Data	No Data	No Data	No Data	No Data	No Data	No Data	AT258	PS	YES	PS,AS|26974007	1	JIA; RA; PSC; UC; CD; CNSDD; T1D; PBC; SLE; MS; NMO; PS; SP; VIT	14	YES
rs8061882	16	11161408	G	C	CODING_TRANSCRIPT_INTRON_VARIANT	23274	CLEC16A	E044	0.76886	0.751231	7.0455	0.577591	6	No Data	No Data	No Data	0.916649	rs6498135	DEXI	0.757866	rs9923175	AC007220.1	0.0683995	rs7194545	CLEC16A	No Data	No Data	No Data	CA212	UC	YES	CD,UC|26974007	1	No Data	No Data	No
rs6441961	3	46352384	T	C	INTERGENIC_VARIANT	1232	CCR3	E029	0.626575	0.917467	15.5894	0.574863	1d	No Data	No Data	No Data	No Data	No Data	No Data	0.883424	rs6441959	AC098613.1	0.834244	rs35238788	CCR5	No Data	No Data	No Data	No Data	No Data	NO	CeD,T1D|21852963	1	No Data	No Data	No
rs11741861	5	150277909	A	G	CODING_TRANSCRIPT_INTRON_VARIANT	91975	ZNF300	E045	0.784701	0.732571	6.5293	0.574849	5	No Data	No Data	No Data	No Data	No Data	No Data	0.972912	rs10875559	ZNF300P1	No Data	No Data	No Data	0.781038	rs17800987	ZNF300P1	CA210; CA211; CA212	CD; IBD; UC	YES	CD,UC|27182969	1	No Data	No Data	No
rs679574	19	49206108	C	G	FIVE_PRIME_UTR_INTRON_VARIANT	2524	FUT2	E038	0.780256	0.734818	6.5882	0.573346	6	1	rs679574	NTN5	0.0175439	rs113674897	PRMT1	No Data	No Data	No Data	No Data	No Data	No Data	No Data	No Data	No Data	CA265; CA266	T1D; T1D	YES	PS,AS,CD,UC,PSC|26974007	1	No Data	No Data	No
rs67676925	3	46274259	T	C	INTERGENIC_VARIANT	1230	CCR1	E030	0.636686	0.899936	14.1427	0.572977	No Data	No Data	No Data	No Data	0.855741	rs34191675	CCR1	0.282486	rs3181077	CCR3	0.644068	rs1388604	CCR3	No Data	No Data	No Data	No Data	No Data	NO	CeD,RA|26546613	1	No Data	No Data	No
rs1913517	10	50119054	A	G	CODING_TRANSCRIPT_INTRON_VARIANT	474354	LRRC18	E124	0.924963	0.618202	4.3973	0.571814	No Data	No Data	No Data	No Data	No Data	No Data	No Data	No Data	No Data	No Data	No Data	No Data	No Data	0.805046	rs2940730	WDFY4	No Data	No Data	NO	RA,SLE|21852963	1	No Data	No Data	No
rs359457	5	173279842	C	T	INTERGENIC_VARIANT	101928154	LINC01485	E034	0.727352	0.781566	8.0296	0.568473	6	0.998837	rs359431	NSG2	0.884615	rs359426	CPEB4	No Data	No Data	No Data	0.891239	rs72812826	NSG2	No Data	No Data	No Data	No Data	No Data	NO	CD,SJO|27182969	1	No Data	No Data	No
rs12708716	16	11179873	A	G	CODING_TRANSCRIPT_INTRON_VARIANT	23274	CLEC16A	E036	0.795524	0.714317	6.0812	0.568256	1f	No Data	No Data	No Data	0.977716	rs6498135	DEXI	0.886457	rs6498136	DEXI	0.491108	rs7194545	CLEC16A	No Data	No Data	No Data	CA021; CA265; CA266; PH317	MS; T1D; T1D; PSC	YES	MS,T1D|21852963	1	No Data	No Data	No
rs2290400	17	38066240	T	C	CODING_TRANSCRIPT_INTRON_VARIANT	55876	GSDMB	E039	0.828038	0.683686	5.4364	0.566118	6	0.996249	rs7216558	ORMDL3	0.998227	rs12936231	GSDMB	0.965961	rs7359623	ORMDL3	0.613615	rs3794712	PPP1R1B	0.975161	rs3816470	IKZF3	CA022; CA265	SLE; T1D	YES	RA,MS,CD,T1D|21852963	1	No Data	No Data	No
rs16878091	4	26088128	G	A	INTERGENIC_VARIANT	3516	RBPJ	E034	0.727352	0.77808	7.9066	0.565938	4	No Data	No Data	No Data	No Data	No Data	No Data	No Data	No Data	No Data	No Data	No Data	No Data	No Data	No Data	No Data	No Data	No Data	NO	RA,T1D|30572963	1	No Data	No Data	No
rs9889296	17	32570547	G	A	INTERGENIC_VARIANT	101927239	LINC01989	E030	0.85498	0.661825	5.0448	0.565847	6	No Data	No Data	No Data	No Data	No Data	No Data	No Data	No Data	No Data	No Data	No Data	No Data	No Data	No Data	No Data	CA210; CA211	CD; IBD	YES	AS,CD,UC|26974007	1	No Data	No Data	No
rs7709212	5	158764177	T	C	NON_CODING_TRANSCRIPT_INTRON_VARIANT	285626	LOC285626	E037	0.85498	0.660687	5.0257	0.564874	5	No Data	No Data	No Data	0.871166	rs10052709	AC008691.1	No Data	No Data	No Data	No Data	No Data	No Data	No Data	No Data	No Data	No Data	No Data	NO	PS,MS,CD|21852963	1	CD; SLE	2	YES
rs62324212	4	123560939	C	A	NON_CODING_TRANSCRIPT_INTRON_VARIANT	100996941	IL21-AS1	E042	0.636686	0.881294	12.8504	0.561108	No Data	0.983402	rs77878711	BBS12	No Data	No Data	No Data	No Data	No Data	No Data	No Data	No Data	No Data	No Data	No Data	No Data	CA210; CA211	CD; IBD	YES	THY,AS,CeD,CVID,UC,T1D,JIA,CD|26301688	1	No Data	No Data	No
rs17085007	13	27531267	T	C	INTERGENIC_VARIANT	219333	USP12	E036	0.626575	0.893674	13.6857	0.559954	5	No Data	No Data	No Data	No Data	No Data	No Data	No Data	No Data	No Data	No Data	No Data	No Data	No Data	No Data	No Data	CA011; CA211; CA212	UC; IBD; UC	YES	UC,PSC|26974007	1	ATH; UC; SSC	3	YES
rs568617	11	65653242	C	T	CODING_TRANSCRIPT_INTRON_VARIANT	9158	FIBP	E034	0.971489	0.57252	3.8646	0.556197	5	0.949791	rs596002	CTSW	0.999122	rs1204650	FIBP	0.934426	rs658524	CTSW	0.939891	rs641018	MUS81	0.939891	rs641018	CTSW	CA210	CD	YES	PS,CD|26974007	1	PS; AS	2	YES
rs6814708	4	7280324	T	C	CODING_TRANSCRIPT_INTRON_VARIANT	57537	SORCS2	E034	0.727352	0.756422	7.2006	0.550185	5	No Data	No Data	No Data	No Data	No Data	No Data	No Data	No Data	No Data	No Data	No Data	No Data	No Data	No Data	No Data	No Data	No Data	NO	SSC,SLE|23740937	1	No Data	No Data	No
rs10800314	1	161472789	C	A	UPSTREAM_GENE_VARIANT	2212	FCGR2A	E044	0.727352	0.754765	7.1505	0.54898	2b	No Data	No Data	No Data	No Data	No Data	No Data	No Data	No Data	No Data	No Data	No Data	No Data	No Data	No Data	No Data	No Data	No Data	NO	PS,CD,UC|26974007	1	No Data	No Data	No
rs35074907	19	10600418	G	A	MISSENSE_VARIANT	9817	KEAP1	E030	0.976517	0.560882	3.7472	0.547711	5	0.996058	rs370630099	AC011529.1	0.932881	rs1124765	FDX2	0.997573	rs145530718	AC011529.1	0.997573	rs145530718	AC011529.1	0.997573	rs145530718	AC011529.1	No Data	No Data	NO	PS,AS,CD,UC,PSC|26974007	1	No Data	No Data	No
rs36001488	2	234185267	C	T	CODING_TRANSCRIPT_INTRON_VARIANT	55054	ATG16L1	E124	0.975141	0.560188	3.7404	0.546262	5	0.954301	rs991778666	ATG16L1	0.985527	rs55991949	ATG16L1	0.93099	rs13412102	ATG16L1	0.934896	rs12692250	ATG16L1	0.960938	rs6752107	ATG16L1	No Data	No Data	NO	PS,CD|26301688	1	No Data	No Data	No
rs12188300	5	158829527	A	T	INTERGENIC_VARIANT	285626	LOC285626	E034	0.727352	0.750253	7.0168	0.545698	4	No Data	No Data	No Data	No Data	No Data	No Data	No Data	No Data	No Data	No Data	No Data	No Data	No Data	No Data	No Data	AT258	PS	YES	PS,PSC|26974007	1	RA; CeD; CD; CNSDD; T1D; PS; VIT	7	YES
rs1847472	6	90973159	C	A	FIVE_PRIME_UTR_INTRON_VARIANT	60468	BACH2	E032	0.833544	0.654443	4.9236	0.545506	No Data	No Data	No Data	No Data	No Data	No Data	No Data	No Data	No Data	No Data	No Data	No Data	No Data	0.932153	rs72928038	RN7SKP110	CA210; CA211; CA152	CD; IBD; VIT	YES	CD,UC,PSC|26974007	1	UC; CD; IBD; PBC	4	YES
rs12619531	2	182057640	T	G	NON_CODING_TRANSCRIPT_INTRON_VARIANT	101927156	LINC01934	E043	0.783226	0.695982	5.6805	0.545112	6	No Data	No Data	No Data	No Data	No Data	No Data	No Data	No Data	No Data	No Data	No Data	No Data	No Data	No Data	No Data	CA064	AS	YES	CeD,SSC|30572963	1	No Data	No Data	No
rs6679677	1	114303808	C	A	UPSTREAM_GENE_VARIANT	10745	PHTF1	E036	0.626575	0.867955	12.0317	0.543839	5	No Data	No Data	No Data	0.876546	rs887792343	PHTF1	0.994845	rs11102694	DCLRE1B	0.993127	rs11102694	DCLRE1B	0.749141	rs3789613	PTPN22	AT280; AT452; AT551; BE151; CA022; CA104; CA138; CA210; CA265; CA266; CA391	T1D; RA; RA; RA; SLE; RA; JIA; CD; T1D; T1D; RA	YES	THY,PS,T1D,JIA|26301688;CeD,RA|26546613;RA,CD|27182965;CD,JIA|27182969	4	RA; PSC; CD; CNSDD; T1D; PBC; NL; NMO	8	YES
rs12369214	12	107198611	G	A	CODING_TRANSCRIPT_INTRON_VARIANT	55188	RIC8B	E043	0.815289	0.666979	5.1325	0.54378	5	No Data	No Data	No Data	No Data	No Data	No Data	No Data	No Data	No Data	No Data	No Data	No Data	No Data	No Data	No Data	No Data	No Data	NO	AS,CD,PSC|26974007	1	No Data	No Data	No
rs2229094	6	31540556	T	C	SYNONYMOUS_VARIANT	4049	LTA	E042	0.992874	0.535287	3.5098	0.531473	4	No Data	No Data	No Data	0.913518	rs2239705	ATP6V1G2	No Data	No Data	No Data	0.897541	rs3093974	DDX39B	0.689891	rs2256974	LST1	No Data	No Data	NO	CD,SLE,PBC|27346689	1	No Data	No Data	No
rs941823	13	41013977	T	C	NON_CODING_TRANSCRIPT_INTRON_VARIANT	646982	LINC00598	E046	0.849508	0.624892	4.4867	0.530851	5	No Data	No Data	No Data	No Data	No Data	No Data	No Data	No Data	No Data	No Data	No Data	No Data	No Data	No Data	No Data	CA211; CA212	IBD; UC	YES	AS,CD,UC|26974007	1	JIA; RA; ATH; CeD; PSC; UC; CD; CNSDD; T1D; IBD; PBC; SLE; MS; NL; NMO; PS; SSC; SP; AS; VIT	20	YES
rs3851228	6	111848191	A	T	NON_CODING_TRANSCRIPT_INTRON_VARIANT	643749	TRAF3IP2-AS1	E030	0.636686	0.831401	10.0998	0.529342	6	0.989031	rs33980500	Z97989.1	0.995844	rs60962769	Z97989.1	0.952806	rs9481169	Z97989.1	0.960459	rs17539385	TRAF3IP2-AS1	0.951531	rs9481169	Z97989.1	CA210	CD	YES	CD,UC|27182969	1	No Data	No Data	No
rs9286879	1	172862234	A	G	INTERGENIC_VARIANT	356	FASLG	E040	0.626575	0.840584	10.5489	0.52669	No Data	No Data	No Data	No Data	No Data	No Data	No Data	0.404651	rs12751388	GOT2P2	No Data	No Data	No Data	No Data	No Data	No Data	No Data	No Data	NO	CD,MS|27812365	1	No Data	No Data	No
rs61802846	1	161473873	A	C	UPSTREAM_GENE_VARIANT	2212	FCGR2A	E030	0.626575	0.839952	10.5172	0.526293	5	No Data	No Data	No Data	No Data	No Data	No Data	No Data	No Data	No Data	No Data	No Data	No Data	No Data	No Data	No Data	No Data	No Data	NO	AS,UC,PSC|26974007	1	No Data	No Data	No
rs4851529	2	102647300	G	A	DOWNSTREAM_GENE_VARIANT	7850	IL1R2	E029	0.626575	0.838972	10.4684	0.525679	4	No Data	No Data	No Data	No Data	No Data	No Data	No Data	No Data	No Data	No Data	No Data	No Data	No Data	No Data	No Data	No Data	No Data	NO	AS,CD,UC|26974007	1	No Data	No Data	No
rs11624293	14	88488821	T	C	NON_CODING_TRANSCRIPT_INTRON_VARIANT	101928791	LINC01147	E043	0.626575	0.83159	10.1088	0.521054	No Data	0.996021	rs8014798	GALC	0.798903	rs143228205	GALC	0.963025	rs2401742	GPR65	0.512605	rs7158828	GPR65	0.586555	rs17124022	GPR65	CA210; CA211; CA212; CA064	CD; IBD; UC; AS	YES	AS,CD,UC|26974007	1	RA; UC; CD; CNSDD; T1D; IBD; SLE; MS; PS; SP; AS	11	YES
rs4986790	9	120475302	A	G	SYNONYMOUS_VARIANT	7099	TLR4	E124	0.992672	0.521882	3.3947	0.518058	6	No Data	No Data	No Data	No Data	No Data	No Data	No Data	No Data	No Data	No Data	No Data	No Data	No Data	No Data	No Data	No Data	No Data	NO	AS,CD,UC,PSC|26974007	1	No Data	No Data	No
rs2816316	1	192536813	C	A	INTERGENIC_VARIANT	431704	RGS21	E037	0.626575	0.822573	9.6889	0.515404	5	No Data	No Data	No Data	No Data	No Data	No Data	0.9375	rs1323292	RGS1	0.944444	rs1323292	RGS1	No Data	No Data	No Data	CA021	MS	YES	MS,CeD,T1D|21852963	1	T1D; SLE; MS	3	YES
rs1333062	1	160846284	T	G	DOWNSTREAM_GENE_VARIANT	55600	ITLN1	E124	0.646439	0.794265	8.5009	0.513444	4	No Data	No Data	No Data	No Data	No Data	No Data	No Data	No Data	No Data	No Data	No Data	No Data	No Data	No Data	No Data	No Data	No Data	NO	AS,CD,UC|26974007	1	No Data	No Data	No
rs2812378	9	34710260	G	A	NON_CODING_TRANSCRIPT_INTRON_VARIANT	101929739	LOC101929739	E124	0.626575	0.81931	9.542	0.51336	2b	0.974359	rs150903687	CCL19	No Data	No Data	No Data	No Data	No Data	No Data	No Data	No Data	No Data	No Data	No Data	No Data	CA104	RA	YES	AS,CD,UC,PSC|26974007;CeD,RA|30572963	2	No Data	No Data	No
rs1267499	6	14715882	T	C	INTERGENIC_VARIANT	101928354	LOC101928354	E034	0.727352	0.705126	5.8745	0.512875	6	No Data	No Data	No Data	No Data	No Data	No Data	No Data	No Data	No Data	No Data	No Data	No Data	No Data	No Data	No Data	CA210; CA211	CD; IBD	YES	AS,CD,UC|26974007	1	No Data	No Data	No
rs4246905	9	117553249	T	C	CODING_TRANSCRIPT_INTRON_VARIANT	9966	TNFSF15	E124	0.866193	0.589351	4.0467	0.510492	No Data	0.95672	rs10817678	TNFSF15	No Data	No Data	No Data	0.964602	rs7848647	TNFSF15	0.970501	rs4372078	TNFSF15	0.758112	rs10982443	TNFSF8	CA011	UC	YES	UC,CD|26301688;CD,UC|27182969	2	No Data	No Data	No
rs1456893	7	50269672	G	A	INTERGENIC_VARIANT	100130988	SPATA48	E045	0.678735	0.751733	7.0602	0.510228	4	No Data	No Data	No Data	No Data	No Data	No Data	No Data	No Data	No Data	No Data	No Data	No Data	No Data	No Data	No Data	No Data	No Data	NO	SLE,CD|22174698	1	No Data	No Data	No
rs35874463	15	67457698	A	G	SYNONYMOUS_VARIANT	4088	SMAD3	E034	0.996258	0.510423	3.2995	0.508513	2b	No Data	No Data	No Data	No Data	No Data	No Data	No Data	No Data	No Data	No Data	No Data	No Data	No Data	No Data	No Data	No Data	No Data	NO	AS,CD,UC|26974007	1	No Data	No Data	No
rs2082412	5	158717789	G	A	DOWNSTREAM_GENE_VARIANT	134510	UBLCP1	E030	0.727352	0.696651	5.6943	0.50671	5	No Data	No Data	No Data	No Data	No Data	No Data	0.365079	rs919766	UBLCP1	0.0555556	rs4921468	UBLCP1	0.0396825	rs60907222	UBLCP1	No Data	No Data	NO	PS,SLE,CD|21852963	1	No Data	No Data	No
rs74830391	7	37427289	C	T	FIVE_PRIME_UTR_INTRON_VARIANT	9844	ELMO1	E029	0.626575	0.806218	8.9788	0.505157	5	No Data	No Data	No Data	0.997143	rs111796602	ELMO1	No Data	No Data	No Data	No Data	No Data	No Data	0.822642	rs73112661	ELMO1	CA021	MS	YES	CeD,RA|26546613	1	No Data	No Data	No
rs6426833	1	20171860	G	A	INTERGENIC_VARIANT	23252	OTUD3	E029	0.727352	0.69327	5.625	0.504251	2c	No Data	No Data	No Data	0.936157	rs10916663	OTUD3	0.790191	rs6681186	OTUD3	0.836512	rs3738122	OTUD3	0.790191	rs6681186	OTUD3	AT344; BE104; CA011; CA211; CA212	UC; UC; UC; IBD; UC	YES	AS,UC|26974007	1	RA; ATH; CeD; PSC; UC; IBD; PBC; SLE; MS; SSC; SP	11	YES
rs11010067	10	35295431	C	G	DOWNSTREAM_GENE_VARIANT	8453	CUL2	E030	0.626575	0.803928	8.8846	0.503722	6	No Data	No Data	No Data	0.987426	rs2384352	AL117336.1	No Data	No Data	No Data	0.698113	rs11010134	CUL2	No Data	No Data	No Data	CA210; CA211; CA212	CD; IBD; UC	YES	CD,UC|27182969	1	No Data	No Data	No
rs653178	12	112007756	C	T	CODING_TRANSCRIPT_INTRON_VARIANT	6311	ATXN2	E040	0.607374	0.828969	9.9846	0.503494	5	0.95729	rs610303	ALDH2	0.931156	rs10849954	PHETA1	No Data	No Data	No Data	No Data	No Data	No Data	No Data	No Data	No Data	CA022; CA210; CA211; CA265; CA266; CA152; CA063; AT258	SLE; CD; IBD; T1D; T1D; VIT; PBC; PS	YES	CeD,RA|21383967;AA,T1D|27182969	2	JIA; RA; ATH; UC; CD; T1D; IBD; PBC; SLE; MS; SSC	11	YES
rs10758669	9	4981602	C	A	UPSTREAM_GENE_VARIANT	3717	JAK2	E124	0.626575	0.797611	8.6313	0.499764	No Data	No Data	No Data	No Data	No Data	No Data	No Data	No Data	No Data	No Data	No Data	No Data	No Data	No Data	No Data	No Data	CA011; CA210; CA211; CA212	UC; CD; IBD; UC	YES	MS,CD|21852963;AS,CD,UC|26974007;CD,UC|27182969	3	JIA; RA; ATH; CeD; PSC; UC; CD; CNSDD; T1D; IBD; PBC; SLE; MS; NL; NMO; PS; SP; AS; VIT	19	YES
rs4820425	22	41431342	C	A	INTERGENIC_VARIANT	100302237	MIR1281	E030	0.636686	0.783477	8.0982	0.498829	6	0.975898	rs1252667992	RBX1	0.972264	rs6002310	RANGAP1	No Data	No Data	No Data	No Data	No Data	No Data	No Data	No Data	No Data	No Data	No Data	NO	CD,RA|27812365	1	No Data	No Data	No
rs6600247	1	25305114	T	C	INTERGENIC_VARIANT	100616365	MIR4425	E036	0.639255	0.779709	7.9637	0.498433	4	No Data	No Data	No Data	No Data	No Data	No Data	No Data	No Data	No Data	No Data	No Data	No Data	No Data	No Data	No Data	CA064	AS	YES	PS,AS|26974007	1	RA; UC; CD; CNSDD; T1D; IBD; SLE; PS; SP; AS	10	YES
rs6561151	13	44484706	G	A	INTERGENIC_VARIANT	121838	NRAD1	E029	0.727352	0.684062	5.4436	0.497554	5	No Data	No Data	No Data	0.91629	indel:1I_13_44470926	CCDC122	No Data	No Data	No Data	No Data	No Data	No Data	No Data	No Data	No Data	CA210; CA211	CD; IBD	YES	PS,CD,UC|26974007	1	No Data	No Data	No
rs71624119	5	55440730	G	A	CODING_TRANSCRIPT_INTRON_VARIANT	79722	ANKRD55	E041	0.640394	0.769158	7.6038	0.492564	5	No Data	No Data	No Data	No Data	No Data	No Data	No Data	No Data	No Data	No Data	No Data	No Data	1	rs71624119	IL6ST	AT452; AT551; CA021; CA104; CA210	RA; RA; MS; RA; CD	YES	PS,AS,CD|26974007;JIA,MS|27182969	2	JIA; RA; CeD; UC; CD; CNSDD; T1D; IBD; PBC; SLE; MS; NL; NMO; PS; SP; AS; VIT	17	YES
rs2542148	18	12777573	C	G	UPSTREAM_GENE_VARIANT	100996324	LINC01882	E046	0.636686	0.766757	7.5252	0.488183	5	No Data	No Data	No Data	0.0354523	rs137994776	FAM210A	0.541045	rs111192647	AP005482.1	0.119403	rs9965888	PTPN2	0.589552	rs2847303	AP005482.1	CA212	UC	YES	CeD,T1D|30572963	1	No Data	No Data	No
rs1292035	17	57989557	G	A	CODING_TRANSCRIPT_INTRON_VARIANT	6198	RPS6KB1	E041	0.903178	0.539866	3.5504	0.487595	5	No Data	No Data	No Data	0.996023	rs76419616	RNFT1	0.970588	rs1292059	RPS6KB1	0.893048	rs2645466	RNFT1	0.973262	rs112149564	RPS6KB1	No Data	No Data	NO	PS,AS,CD,UC|26974007	1	No Data	No Data	No
rs6933404	6	137959235	T	C	INTERGENIC_VARIANT	100507406	LINC02539	E116	0.626575	0.776469	7.8507	0.486517	No Data	No Data	No Data	No Data	No Data	No Data	No Data	No Data	No Data	No Data	No Data	No Data	No Data	No Data	No Data	No Data	AT344; CA011; CA104; CA211; CA212; CA391	UC; UC; RA; IBD; UC; RA	YES	CeD,RA|21383967	1	RA; UC; IBD; PBC; SLE; MS	6	YES
rs28701841	6	106530330	G	A	UPSTREAM_GENE_VARIANT	639	PRDM1	E045	0.626575	0.775657	7.8226	0.486007	5	No Data	No Data	No Data	No Data	No Data	No Data	No Data	No Data	No Data	No Data	No Data	No Data	No Data	No Data	No Data	CA210	CD	YES	CD,UC|26974007	1	No Data	No Data	No
rs13151961	4	123115502	A	G	CODING_TRANSCRIPT_INTRON_VARIANT	84162	KIAA1109	E030	0.826795	0.584657	3.9944	0.483391	6	No Data	No Data	No Data	0.961513	rs78901131	KIAA1109	0.0969697	rs62323947	TMEM155	No Data	No Data	No Data	0.259394	rs115217825	KIAA1109	CA212; PH317	UC; PSC	YES	CeD,RA|21383967	1	No Data	No Data	No
rs11117431	16	86015316	A	G	INTERGENIC_VARIANT	100506542	LINC01082	E032	0.663603	0.723698	6.3049	0.480248	5	No Data	No Data	No Data	0.971791	rs35999661	IRF8	No Data	No Data	No Data	No Data	No Data	No Data	No Data	No Data	No Data	CA210; CA211	CD; IBD	YES	CD,UC|26974007	1	No Data	No Data	No
rs9920771	15	73290655	C	T	INTERGENIC_VARIANT	100287559	ADPGK-AS1	E036	0.727352	0.658834	4.995	0.479204	4	No Data	No Data	No Data	0.885303	rs62016808	NEO1	No Data	No Data	No Data	0.173145	rs4445871	CD276	0.0459364	rs13379875	NEO1	No Data	No Data	NO	SSC,SLE|23740937	1	No Data	No Data	No
rs6664969	1	2534978	G	A	CODING_TRANSCRIPT_INTRON_VARIANT	79258	MMEL1	E034	0.727352	0.651758	4.8808	0.474057	4	0.966507	rs1289954623	MMEL1	0.991285	rs10910105	TTC34	0.920578	rs3748816	MMEL1	0.931408	rs4073285	MMEL1	0.99278	rs2260976	MMEL1	PH317	PSC	YES	CeD,RA|30572963	1	No Data	No Data	No
rs6448432	4	26098810	G	A	INTERGENIC_VARIANT	3516	RBPJ	E034	0.727352	0.650589	4.8624	0.473207	No Data	No Data	No Data	No Data	No Data	No Data	No Data	No Data	No Data	No Data	No Data	No Data	No Data	No Data	No Data	No Data	CA104	RA	YES	RA,MS|27812365	1	No Data	No Data	No
rs4613763	5	40392728	T	C	INTERGENIC_VARIANT	101926940	LINC02104	E029	0.626575	0.753381	7.1091	0.47205	No Data	No Data	No Data	No Data	No Data	No Data	No Data	No Data	No Data	No Data	0.485523	rs2084030	PTGER4	No Data	No Data	No Data	CA318	MS	YES	MS,CD|21852963	1	No Data	No Data	No
rs11229555	11	58408687	G	T	INTERGENIC_VARIANT	10249	GLYAT	E041	0.636686	0.732904	6.538	0.46663	6	0.992949	rs371222053	FAM111B	0.994333	rs7927966	ZFP91	0.0566372	rs2515349	LPXN	0.860177	rs7124107	ZFP91	0.257522	rs111938419	LPXN	CA211; CA212	IBD; UC	YES	CD,UC,PSC|26974007	1	JIA; RA; ATH; CeD; PSC; UC; CD; CNSDD; T1D; IBD; PBC; SLE; MS; NL; NMO; PS; SSC; SP; AS; VIT	20	YES
rs11675538	2	65686461	C	T	INTERGENIC_VARIANT	100996770	LOC100996770	E034	0.727352	0.634578	4.622	0.461562	4	No Data	No Data	No Data	No Data	No Data	No Data	No Data	No Data	No Data	No Data	No Data	No Data	No Data	No Data	No Data	No Data	No Data	NO	PS,CD,UC,PSC|26974007	1	No Data	No Data	No
rs13407913	2	25097644	A	G	CODING_TRANSCRIPT_INTRON_VARIANT	109	ADCY3	E030	0.626575	0.734963	6.592	0.46051	1d	0.989691	rs1474061909	ADCY3	0.883408	rs12713419	ADCY3	0.975904	rs2033656	ADCY3	0.971888	rs2033656	ADCY3	0.771084	rs6746013	ADCY3	CA210; CA211; CA212	CD; IBD; UC	YES	PS,AS,CD,UC,PSC|26974007	1	JIA; RA; ATH; CeD; PSC; UC; CD; CNSDD; T1D; IBD; PBC; SLE; MS; NL; NMO; PS; SSC; SP; AS; VIT	20	YES
rs6425143	1	172844352	T	G	INTERGENIC_VARIANT	356	FASLG	E046	0.663603	0.690604	5.5714	0.458287	4	No Data	No Data	No Data	No Data	No Data	No Data	0.404651	rs12751388	GOT2P2	No Data	No Data	No Data	No Data	No Data	No Data	CA210; CA211	CD; IBD	YES	AS,CD|26974007	1	No Data	No Data	No
rs1748041	1	17655407	C	T	CODING_TRANSCRIPT_INTRON_VARIANT	23569	PADI4	E030	0.931343	0.491831	3.1563	0.458063	No Data	No Data	No Data	No Data	No Data	No Data	No Data	0.333333	rs7548900	PADI4	0.568452	rs12737739	PADI4	0.863095	rs11203362	PADI4	CA104	RA	YES	RA,SSC|30572963	1	No Data	No Data	No
rs10800309	1	161472158	A	G	UPSTREAM_GENE_VARIANT	2212	FCGR2A	E044	0.727352	0.629067	4.5441	0.457553	3a	No Data	No Data	No Data	No Data	No Data	No Data	No Data	No Data	No Data	No Data	No Data	No Data	No Data	No Data	No Data	CA210; CA211	CD; IBD	YES	SLE,UC|22174698	1	JIA; RA; ATH; CeD; PSC; UC; CD; CNSDD; T1D; IBD; PBC; MS; NL; NMO; PS; SSC; SP; AS; VIT	19	YES
rs12075255	1	206961628	A	G	INTERGENIC_VARIANT	29949	IL19	E038	0.626575	0.725678	6.3539	0.454692	4	No Data	No Data	No Data	0.861745	rs17015767	IL19	No Data	No Data	No Data	No Data	No Data	No Data	No Data	No Data	No Data	No Data	No Data	NO	AS,CD,UC|26974007	1	No Data	No Data	No
rs2451258	6	159506600	C	T	INTERGENIC_VARIANT	101929094	LOC101929094	E036	0.636686	0.698384	5.7304	0.444651	5	No Data	No Data	No Data	No Data	No Data	No Data	No Data	No Data	No Data	No Data	No Data	No Data	No Data	No Data	No Data	CA210; AT548	CD; PS	YES	PS,AS,CD,PSC|26974007;PS,RA|27182969	2	No Data	No Data	No
rs7807268	7	148258048	G	C	INTERGENIC_VARIANT	202865	C7orf33	E047	0.727352	0.606688	4.251	0.441276	No Data	No Data	No Data	No Data	No Data	No Data	No Data	No Data	No Data	No Data	No Data	No Data	No Data	No Data	No Data	No Data	No Data	No Data	NO	CD,RA|27812365	1	No Data	No Data	No
rs77981966	2	43777964	C	T	CODING_TRANSCRIPT_INTRON_VARIANT	63892	THADA	E043	0.868695	0.492741	3.1631	0.428041	No Data	No Data	No Data	No Data	0.958326	rs9309101	ZFP36L2	0.618462	rs13424398	AC010883.1	0.598974	rs13005438	LINC01819	No Data	No Data	No Data	CA210; CA211	CD; IBD	YES	CD,UC|26974007	1	No Data	No Data	No
rs3184504	12	111884608	T	C	SYNONYMOUS_VARIANT	10019	SH2B3	E030	0.996149	0.428392	2.7269	0.426743	3a	0.967146	rs610303	ALDH2	0.931622	rs10849954	PHETA1	0.953171	rs77459172	ALDH2	0.940488	rs610303	ALDH2	0.539512	rs57601860	ADAM1B	CA022; CA210; CA211; CA265; CA266; CA152; PH317; AT258	SLE; CD; IBD; T1D; T1D; VIT; PSC; PS	YES	RA,MS,SLE,CD,CeD,T1D|21852963;PS,AS,CD,UC,PSC|26974007;CeD,JIA,PSC,VIT|27182969	3	JIA; RA; ATH; PSC; UC; CD; CNSDD; T1D; IBD; PBC; SLE; MS; NL; NMO; PS; SSC; SP; AS	18	YES
rs35018800	19	10464843	G	A	SYNONYMOUS_VARIANT	7297	TYK2	E124	0.967826	0.440922	2.8056	0.426735	4	No Data	No Data	No Data	0.904407	rs3760650	AC011529.1	No Data	No Data	No Data	No Data	No Data	No Data	No Data	No Data	No Data	No Data	No Data	NO	PS,AS,CD,UC|26974007	1	No Data	No Data	No
rs726657	9	117696336	C	T	UPSTREAM_GENE_VARIANT	944	TNFSF8	E116	0.727352	0.5841	3.9882	0.424846	5	No Data	No Data	No Data	No Data	No Data	No Data	No Data	No Data	No Data	No Data	No Data	No Data	No Data	No Data	No Data	No Data	No Data	NO	AS,CD|26974007	1	No Data	No Data	No
rs17119	6	14719496	G	A	INTERGENIC_VARIANT	101928354	LOC101928354	E042	0.646349	0.657269	4.9694	0.424826	5	No Data	No Data	No Data	No Data	No Data	No Data	No Data	No Data	No Data	No Data	No Data	No Data	No Data	No Data	No Data	CA210; CA211	CD; IBD	YES	CD,MS,UC|27182969	1	MS; AS	2	YES
rs13031237	2	61136129	G	T	CODING_TRANSCRIPT_INTRON_VARIANT	5966	REL	E124	0.934725	0.45432	2.8925	0.424664	6	No Data	No Data	No Data	0.95435	rs842641	NONOP2	0.993939	rs67574266	AC010733.2	No Data	No Data	No Data	0.945455	rs72807491	NONOP2	No Data	No Data	NO	RA,MS|27812365	1	RA; MS	2	YES
rs7780389	7	51015193	T	C	INTERGENIC_VARIANT	23242	COBL	E034	0.727352	0.583429	3.9808	0.424358	6	No Data	No Data	No Data	No Data	No Data	No Data	No Data	No Data	No Data	No Data	No Data	No Data	No Data	No Data	No Data	CA265; CA266	T1D; T1D	YES	RA,T1D|30572963	1	No Data	No Data	No
rs11465804	1	67702526	T	G	CODING_TRANSCRIPT_INTRON_VARIANT	149233	IL23R	E030	0.727352	0.58237	3.9693	0.423588	6	No Data	No Data	No Data	No Data	No Data	No Data	No Data	No Data	No Data	0.786408	rs17375360	SGIP1	No Data	No Data	No Data	AT344; AT258	UC; PS	YES	PS,CD|21852963	1	RA; ATH; UC; IBD; PBC	5	YES
rs13126505	4	102865304	G	A	CODING_TRANSCRIPT_INTRON_VARIANT	55024	BANK1	E032	0.813315	0.52002	3.3793	0.42294	6	No Data	No Data	No Data	No Data	No Data	No Data	No Data	No Data	No Data	No Data	No Data	No Data	No Data	No Data	No Data	CA210; CA211	CD; IBD	YES	CD,MS|27812365	1	UC; CD; PBC	3	YES
rs7660520	4	183745321	G	A	INTERGENIC_VARIANT	1635	DCTD	E116	0.65399	0.642286	4.735	0.420048	5	No Data	No Data	No Data	No Data	No Data	No Data	No Data	No Data	No Data	No Data	No Data	No Data	No Data	No Data	No Data	No Data	No Data	NO	THY,AS,CeD,SLE,CVID,JIA|26301688	1	No Data	No Data	No
rs2274910	1	160852046	T	C	CODING_TRANSCRIPT_INTRON_VARIANT	55600	ITLN1	E124	0.626575	0.670346	5.1914	0.420022	4	No Data	No Data	No Data	No Data	No Data	No Data	No Data	No Data	No Data	No Data	No Data	No Data	No Data	No Data	No Data	No Data	No Data	NO	CD,MS|27812365	1	No Data	No Data	No
rs10743181	11	2229759	A	G	INTERGENIC_VARIANT	100616126	MIR4686	E034	0.727352	0.568003	3.8183	0.413138	5	No Data	No Data	No Data	No Data	No Data	No Data	No Data	No Data	No Data	No Data	No Data	No Data	No Data	No Data	No Data	No Data	No Data	NO	CD,PSC|26974007	1	No Data	No Data	No
rs11098964	4	80887969	A	G	CODING_TRANSCRIPT_INTRON_VARIANT	118429	ANTXR2	E030	0.626575	0.655549	4.9414	0.410751	6	No Data	No Data	No Data	No Data	No Data	No Data	No Data	No Data	No Data	No Data	No Data	No Data	No Data	No Data	No Data	No Data	No Data	NO	AS,CD|26974007	1	RA; CD; IBD; SLE	4	YES
rs212407	6	159470417	G	A	UPSTREAM_GENE_VARIANT	117289	TAGAP	E037	0.626575	0.645827	4.7886	0.40466	5	No Data	No Data	No Data	No Data	No Data	No Data	No Data	No Data	No Data	No Data	No Data	No Data	No Data	No Data	No Data	CA021	MS	YES	CeD,RA,T1D|30572963	1	No Data	No Data	No
rs111305875	6	167511586	T	G	INTERGENIC_VARIANT	11116	FGFR1OP	E031	0.636686	0.622829	4.4588	0.396547	6	No Data	No Data	No Data	0.897896	rs1077453	ENSG00000197146	No Data	No Data	No Data	No Data	No Data	No Data	No Data	No Data	No Data	No Data	No Data	NO	PS,CD,UC|26974007	1	No Data	No Data	No
rs7468800	9	117592005	C	A	INTERGENIC_VARIANT	944	TNFSF8	E030	0.727352	0.538381	3.5371	0.391592	5	No Data	No Data	No Data	No Data	No Data	No Data	0.371681	rs201784743	TNFSF8	0.495575	rs4372078	TNFSF15	0.218289	rs10982443	TNFSF8	No Data	No Data	NO	CD,UC|26974007	1	No Data	No Data	No
rs9977672	21	40463283	G	A	CODING_TRANSCRIPT_INTRON_VARIANT	8624	PSMG1	E029	0.626575	0.614193	4.3453	0.384838	6	1	rs9977672	ENSG00000237721	No Data	No Data	No Data	0.960784	rs2836883	ETS2	No Data	No Data	No Data	No Data	No Data	No Data	AT344; BE104; CA212; CA064	UC; UC; UC; AS	YES	AS,CD,UC,PSC|26974007	1	No Data	No Data	No
rs4409785	11	95311422	T	C	INTERGENIC_VARIANT	101929295	LOC101929295	E032	0.626575	0.613796	4.3402	0.384589	4	No Data	No Data	No Data	No Data	No Data	No Data	No Data	No Data	No Data	No Data	No Data	No Data	1	rs4409785	SESN3	CA152	VIT	YES	ATD,MS,RA,VIT|27182969;RA,MS|27812365	2	JIA; RA; ATH; CeD; PSC; UC; CD; CNSDD; T1D; IBD; PBC; SLE; MS; NL; NMO; SP; AS; VIT	18	YES
rs2298428	22	21982892	C	T	MISSENSE_VARIANT	150223	YDJC	E039	0.996576	0.380136	2.4411	0.378834	4	0.902516	rs861856	YDJC	0.990735	rs11089620	UBE2L3	0.597484	rs131656	CCDC116	1	rs2298428	UBE2L3	No Data	No Data	No Data	CA022	SLE	YES	CeD,RA|21383967	1	No Data	No Data	No
rs4703855	5	71693899	C	T	INTERGENIC_VARIANT	167465	ZNF366	E040	0.727352	0.520584	3.384	0.378647	5	No Data	No Data	No Data	No Data	No Data	No Data	No Data	No Data	No Data	No Data	No Data	No Data	No Data	No Data	No Data	CA211	IBD	YES	PS,CD,UC|26974007	1	JIA; RA; ATH; PSC; CD; CNSDD; T1D; IBD; PBC; SLE; MS; NL; NMO; PS; SP; AS; VIT	17	YES
rs7579944	2	30445026	T	C	INTERGENIC_VARIANT	51646	YPEL5	E030	0.636686	0.593205	4.0905	0.377685	4	No Data	No Data	No Data	No Data	No Data	No Data	No Data	No Data	No Data	0.808989	rs12714303	LBH	No Data	No Data	No Data	No Data	No Data	NO	CeD,RA|26546613	1	No Data	No Data	No
rs34536443	19	10463118	G	C	MISSENSE_VARIANT	7297	TYK2	E124	0.967826	0.388087	2.4876	0.375601	5	0.997372	rs539820608	KEAP1	0.96678	rs12982179	CDC37	0.936893	rs145530718	AC011529.1	0.793689	rs11085725	TYK2	0.652913	rs145530718	AC011529.1	AT452; CA021; CA104; CA265; CA266; AT258	RA; MS; RA; T1D; T1D; PS	YES	JIA,MS,PBC,PS,RA,T1D|27182969	1	JIA; RA; CeD; UC; CD; CNSDD; T1D; IBD; PBC; SLE; MS; NL; NMO; PS; SP; AS; VIT	17	YES
rs7915475	10	64381668	A	G	CODING_TRANSCRIPT_INTRON_VARIANT	22891	ZNF365	E124	0.636569	0.588861	4.0412	0.374851	6	No Data	No Data	No Data	0.961749	rs61863896	ZNF365	No Data	No Data	No Data	No Data	No Data	No Data	No Data	No Data	No Data	No Data	No Data	NO	PS,AS,CD,UC|26974007	1	No Data	No Data	No
rs6556412	5	158787385	G	A	NON_CODING_TRANSCRIPT_INTRON_VARIANT	285626	LOC285626	E124	0.626575	0.596521	4.129	0.373765	6	No Data	No Data	No Data	No Data	No Data	No Data	No Data	No Data	No Data	No Data	No Data	No Data	No Data	No Data	No Data	CA210	CD	YES	CD,RA|27812365	1	No Data	No Data	No
rs9268853	6	32429643	T	C	INTERGENIC_VARIANT	3122	HLA-DRA	E040	0.727352	0.50164	3.2306	0.364869	6	0.973696	rs28366267	HLA-DRB6	0.998621	indel:2D_6_32591840	HLA-DRB1	0.990062	rs9271605	RNU1-61P	0.985714	rs111432098	HLA-DQA2	0.986335	rs111432098	HLA-DQA2	CA011	UC	YES	CD,MS|27812365	1	No Data	No Data	No
rs11209032	1	67740092	G	A	INTERGENIC_VARIANT	149233	IL23R	E046	0.663603	0.54405	3.5881	0.361033	6	No Data	No Data	No Data	No Data	No Data	No Data	No Data	No Data	No Data	No Data	No Data	No Data	No Data	No Data	No Data	AT487; AT258	CD; PS	YES	PS,CD|21852963	1	No Data	No Data	No
rs72776098	10	6116254	G	A	INTERGENIC_VARIANT	3559	IL2RA	E042	0.626575	0.576168	3.9028	0.361013	5	No Data	No Data	No Data	0.169395	rs12722497	IL2RA	No Data	No Data	No Data	No Data	No Data	No Data	No Data	No Data	No Data	No Data	No Data	NO	SSC,T1D|30572963	1	No Data	No Data	No
rs12932970	16	86004110	T	C	INTERGENIC_VARIANT	100506542	LINC01082	E036	0.727352	0.494863	3.179	0.35994	4	No Data	No Data	No Data	0.983075	rs35999661	IRF8	No Data	No Data	No Data	No Data	No Data	No Data	No Data	No Data	No Data	No Data	No Data	NO	CD,UC|26974007	1	No Data	No Data	No
rs7197475	16	30642867	C	T	INTERGENIC_VARIANT	115509	ZNF689	E029	0.36963	0.964877	22.76	0.356648	6	0.973899	rs111639166	ENSG00000261925	0.998728	rs7186852	CCDC189	0.950581	rs6565192	SETD1A	0.811047	rs56656810	RNF40	0.912791	rs116967916	ZNF688	No Data	No Data	NO	RA,PS,CD|21852963	1	No Data	No Data	No
rs7574865	2	191964633	T	G	CODING_TRANSCRIPT_INTRON_VARIANT	6775	STAT4	E041	0.636686	0.559042	3.7292	0.355934	No Data	0.918495	rs4853536	INPP1	0.920445	rs7562400	AC005540.1	0.308571	rs13395505	GLS	0.412857	rs62179913	STAT4	0.288571	rs6711082	GLS	CA022; CA104; PH378	SLE; RA; RA	YES	CeD,RA|21383967;CeD,RA,SSC,T1D|30572963	2	JIA; RA; ATH; UC; SLE; MS	6	YES
rs259964	20	57824309	A	G	CODING_TRANSCRIPT_INTRON_VARIANT	128611	ZNF831	E034	0.886873	0.396881	2.5384	0.351983	5	No Data	No Data	No Data	No Data	No Data	No Data	No Data	No Data	No Data	0.977273	rs259958	ZNF831	0.977273	rs259958	ZNF831	CA210; CA211	CD; IBD	YES	CD,UC,PSC|26974007;CD,UC|27182969	2	JIA; RA; ATH; PSC; UC; CD; CNSDD; T1D; IBD; PBC; SLE; MS; NL; NMO; PS; SSC; SP; AS; VIT	19	YES
rs1133906	7	92764982	C	T	SYNONYMOUS_VARIANT	219285	SAMD9L	E124	0.982906	0.355074	2.3028	0.349004	No Data	No Data	No Data	No Data	0.98023	rs78091935	SAMD9L	0.671256	rs4729080	VPS50	0.907057	rs881404	VPS50	0.869191	rs77647440	SAMD9L	No Data	No Data	NO	SSC,SLE|23740937	1	No Data	No Data	No
rs11171739	12	56470625	C	T	UPSTREAM_GENE_VARIANT	2065	ERBB3	E029	0.36963	0.938145	17.8085	0.346767	1f	0.997582	rs778467133	RPS26	0.999263	rs7297175	RPS26	0.997899	rs10876864	RPS26	0.997899	rs10876864	RPS26	0.997899	rs10876864	RPS26	No Data	No Data	NO	RA,T1D|30572963	1	No Data	No Data	No
rs13107612	4	102739980	C	T	CODING_TRANSCRIPT_INTRON_VARIANT	55024	BANK1	E031	0.636686	0.54247	3.5738	0.345383	No Data	No Data	No Data	No Data	No Data	No Data	No Data	0.456897	rs7683892	BANK1	No Data	No Data	No Data	No Data	No Data	No Data	CA022; CA211	SLE; IBD	YES	AS,CD,UC|26974007	1	No Data	No Data	No
rs2201841	1	67694202	A	G	CODING_TRANSCRIPT_INTRON_VARIANT	149233	IL23R	E046	0.626575	0.546401	3.6096	0.342362	No Data	No Data	No Data	No Data	No Data	No Data	No Data	No Data	No Data	No Data	No Data	No Data	No Data	No Data	No Data	No Data	AT344; AT575	UC; IBD	YES	PS,CD|21852963	1	No Data	No Data	No
rs2412970	22	30486826	A	G	FIVE_PRIME_UTR_INTRON_VARIANT	150280	HORMAD2	E029	0.36963	0.909336	14.8829	0.336118	6	No Data	No Data	No Data	0.979663	rs2412963	MTMR3	0.987298	rs713875	LIF	No Data	No Data	No Data	No Data	No Data	No Data	No Data	No Data	NO	CD,UC|27182969	1	RA; PBC	2	YES
rs10912267	1	172674776	G	A	INTERGENIC_VARIANT	356	FASLG	E033	0.626575	0.532147	3.4823	0.33343	6	No Data	No Data	No Data	No Data	No Data	No Data	No Data	No Data	No Data	No Data	No Data	No Data	No Data	No Data	No Data	No Data	No Data	NO	CeD,T1D|30572963	1	No Data	No Data	No
rs35736272	17	38032680	T	C	CODING_TRANSCRIPT_INTRON_VARIANT	124626	ZPBP2	E029	0.36963	0.900899	14.2153	0.333	No Data	0.961951	rs72827172	CDC6	0.995567	rs12946510	IKZF3	0.942962	rs7359623	ORMDL3	0.545538	rs3794712	PPP1R1B	0.951242	rs17608925	ORMDL3	CA212; CA265	UC; T1D	YES	AS,CD,UC|26974007	1	No Data	No Data	No
rs10892299	11	118726843	C	T	INTERGENIC_VARIANT	1656	DDX6	E032	0.626575	0.5292	3.4569	0.331584	No Data	No Data	No Data	No Data	0.742845	rs548167	AP004609.3	0.543956	rs112143902	ARCN1	0.296703	rs636736	DDX6	0.118132	rs56104144	DDX6	CA021	MS	YES	CeD,SSC,T1D|30572963	1	No Data	No Data	No
rs6706689	2	61171045	A	G	CODING_TRANSCRIPT_INTRON_VARIANT	150962	PUS10	E032	0.771939	0.428543	2.7278	0.330809	6	No Data	No Data	No Data	0.970715	rs842641	NONOP2	0.757576	rs13031721	REL	No Data	No Data	No Data	0.709091	rs72807491	NONOP2	No Data	No Data	NO	CeD,RA|21383967	1	No Data	No Data	No
rs58721818	6	138243739	C	T	INTERGENIC_VARIANT	64065	PERP	E116	0.663603	0.498466	3.2064	0.330783	4	No Data	No Data	No Data	No Data	No Data	No Data	No Data	No Data	No Data	No Data	No Data	No Data	No Data	No Data	No Data	CA022; AT258	SLE; PS	YES	RA,SSC|30572963	1	No Data	No Data	No
rs6920220	6	138006504	G	A	INTERGENIC_VARIANT	100507406	LINC02539	E124	0.626575	0.524333	3.4152	0.328534	6	No Data	No Data	No Data	No Data	No Data	No Data	No Data	No Data	No Data	No Data	No Data	No Data	No Data	No Data	No Data	AT344; CA011; CA104; CA211; CA212; CA391	UC; UC; RA; IBD; UC; RA	YES	T1D,UC|27182969	1	No Data	No Data	No
rs8006884	14	35563211	T	C	CODING_TRANSCRIPT_INTRON_VARIANT	55012	PPP2R3C	E124	0.970303	0.335859	2.1998	0.325885	6	0.93666	rs7146776	SRP54-AS1	0.999699	rs8019351	PPP2R3C	0.992888	rs28765972	PPP2R3C	0.921053	rs58770366	PSMA6	0.991465	rs4982246	PPP2R3C	No Data	No Data	NO	PS,AS|26974007	1	No Data	No Data	No
rs2542151	18	12779947	G	T	UPSTREAM_GENE_VARIANT	100996324	LINC01882	E029	0.36963	0.8753	12.4732	0.323537	5	No Data	No Data	No Data	0.0354523	rs137994776	FAM210A	0.541045	rs111192647	AP005482.1	0.119403	rs9965888	PTPN2	0.589552	rs2847303	AP005482.1	CA210; CA211; CA212; CA265; CA266	CD; IBD; UC; T1D; T1D	YES	RA,CD,CeD,T1D|21852963	1	UC; CD; T1D; IBD; PBC	5	YES
rs694739	11	64097233	A	G	INTERGENIC_VARIANT	25824	PRDX5	E029	0.36963	0.870805	12.2004	0.321876	1b	0.993562	rs479777	AP003774.4	0.997239	rs479777	AP003774.4	1	rs694739	AP003774.4	0.994633	rs574087	AP003774.4	0.991055	rs574835	AP003774.4	No Data	No Data	NO	CD,MS,T1D|27182969	1	JIA; RA; CeD; PSC; UC; T1D; IBD; PBC; MS; VIT	10	YES
rs4971079	1	155130391	G	A	INTERGENIC_VARIANT	200185	KRTCAP2	E029	0.36963	0.868011	12.035	0.320843	1d	0.978061	rs4072037	AC234582.1	0.995475	rs2990223	THBS3	0.971108	rs760077	GBA	0.956661	rs760077	THBS3	0.945425	rs760077	THBS3	No Data	No Data	NO	AS,CD,UC|26974007	1	No Data	No Data	No
rs2328530	6	20643727	G	A	CODING_TRANSCRIPT_INTRON_VARIANT	54901	CDKAL1	E039	0.761036	0.420379	2.6776	0.319923	6	No Data	No Data	No Data	No Data	No Data	No Data	0.253472	rs4710936	CDKAL1	No Data	No Data	No Data	No Data	No Data	No Data	CA211; CA212	IBD; UC	YES	PS,AS,CD,UC|26974007	1	No Data	No Data	No
rs2497318	10	94432000	C	T	INTERGENIC_VARIANT	3087	HHEX	E029	0.36963	0.85945	11.5454	0.317679	5	0.931754	rs1484430295	EIF2S2P3	0.975932	rs72811230	IDE	1	rs2497318	EIF2S2P3	0.998559	rs57387401	EIF2S2P3	No Data	No Data	No Data	CA021; CA211; CA212	MS; IBD; UC	YES	PS,CD,UC,PSC|26974007	1	JIA; RA; CeD; PSC; UC; CD; CNSDD; IBD; PBC; SLE; MS; NMO; PS; SP; AS; VIT	16	YES
rs6696533	1	198733567	T	C	INTERGENIC_VARIANT	100131234	MIR181A1HG	E029	0.36963	0.836055	10.3246	0.309031	5	No Data	No Data	No Data	No Data	No Data	No Data	0.0295567	rs74134783	PTPRC	0.0197044	rs12733073	PTPRC	No Data	No Data	No Data	No Data	No Data	NO	CeD,RA|26546613	1	No Data	No Data	No
rs4907310	2	96980113	C	T	INTERGENIC_VARIANT	150771	ITPRIPL1	E029	0.36963	0.823008	9.7087	0.304209	6	0.97915	rs56800261	CIAO1	0.99705	rs1365787378	GPAT2P1	0.934118	rs186682955	SEMA4C	0.0435294	rs1808802	STARD7	0.991765	rs57406815	SEMA4C	No Data	No Data	NO	SSC,SLE|23740937	1	No Data	No Data	No
rs11749040	5	40396425	G	A	INTERGENIC_VARIANT	101926940	LINC02104	E029	0.36963	0.821464	9.6386	0.303638	5	No Data	No Data	No Data	No Data	No Data	No Data	No Data	No Data	No Data	0.485523	rs2084030	PTGER4	No Data	No Data	No Data	AT487	CD	YES	CD,UC|26974007	1	No Data	No Data	No
rs1355223	11	34764479	A	G	INTERGENIC_VARIANT	26298	EHF	E036	0.727352	0.414887	2.6446	0.301769	6	No Data	No Data	No Data	No Data	No Data	No Data	No Data	No Data	No Data	No Data	No Data	No Data	No Data	No Data	No Data	No Data	No Data	NO	SSC,SLE|23740937	1	No Data	No Data	No
rs2476601	1	114377568	A	G	MISSENSE_VARIANT	26191	PTPN22	E030	0.962194	0.312652	2.0786	0.300832	2b	No Data	No Data	No Data	0.877336	rs887792343	PHTF1	0.996564	rs11102694	DCLRE1B	0.994845	rs11102694	DCLRE1B	0.750859	rs3789613	PTPN22	AT280; AT452; AT551; BE151; CA022; CA104; CA138; CA210; CA265; CA266; CA391	T1D; RA; RA; RA; SLE; RA; JIA; CD; T1D; T1D; RA	YES	RA,SLE,CD,T1D|21852963;AS,CD,UC|26974007;AA,ATD,RA,SLE,T1D,VIT|27182969;RA,T1D|30572963	4	JIA; RA; ATH; PSC; UC; CD; T1D; SLE; MS; VIT	10	YES
rs12879003	14	35828741	T	G	INTERGENIC_VARIANT	4792	NFKBIA	E029	0.36963	0.809297	9.1075	0.299141	6	0.931382	rs1963154	BRMS1L	0.924028	rs74564132	SRP54-AS1	0.647937	rs77131173	PSMA6	0.825036	rs79888893	PPP2R3C	0.876956	rs7159324	RPL23AP70	No Data	No Data	NO	PS,CD,UC|26974007	1	No Data	No Data	No
rs11230563	11	60776209	C	T	SYNONYMOUS_VARIANT	923	CD6	E041	0.997169	0.299102	2.0095	0.298255	4	No Data	No Data	No Data	No Data	No Data	No Data	0.697115	rs175121	AP003721.2	No Data	No Data	No Data	0.730769	rs3016171	CD6	CA211; CA212	IBD; UC	YES	CD,UC|26974007;CD,UC|27182969	2	JIA; RA; ATH; CeD; PSC; UC; CD; T1D; IBD; PBC; SLE; MS; NL; NMO; PS; SP; AS; VIT	18	YES
rs9797244	17	26097131	T	C	CODING_TRANSCRIPT_INTRON_VARIANT	4843	NOS2	E029	0.36963	0.801011	8.7664	0.296078	5	No Data	No Data	No Data	0.357918	rs3751092	LGALS9	0.357605	rs732222	LGALS9DP	0.328479	rs732222	LGALS9	No Data	No Data	No Data	No Data	No Data	NO	PS,AS,CD|26974007	1	No Data	No Data	No
rs11217040	11	118680648	C	A	INTERGENIC_VARIANT	1656	DDX6	E029	0.36963	0.797812	8.6391	0.294895	No Data	No Data	No Data	No Data	0.0333912	rs548167	AP004609.3	0.645604	rs112143902	ARCN1	0.211538	rs636736	DDX6	0.42033	rs56104144	DDX6	CA021	MS	YES	CeD,RA|26546613	1	No Data	No Data	No
rs7517847	1	67681669	T	G	CODING_TRANSCRIPT_INTRON_VARIANT	149233	IL23R	E029	0.36963	0.78943	8.3171	0.291797	No Data	No Data	No Data	No Data	No Data	No Data	No Data	No Data	No Data	No Data	0.325243	rs17375360	SGIP1	No Data	No Data	No Data	CA210	CD	YES	CD,UC|26974007	1	JIA; RA; ATH; CeD; PSC; UC; CD; CNSDD; T1D; IBD; PBC; SLE; MS; NL; NMO; PS; SP; AS; VIT	19	YES
rs35677470	3	58183636	G	A	MISSENSE_VARIANT	1776	DNASE1L3	E031	0.636686	0.455127	2.8991	0.289773	No Data	No Data	No Data	No Data	0.887524	rs73075998	DNASE1L3	0.682744	rs4470539	PDHB	0.26045	rs11721168	PXK	0.073955	rs59491259	RPP14	No Data	No Data	NO	RA,SSC|30572963	1	JIA; RA; UC; CD; IBD; SLE	6	YES
rs1525735	7	17197571	C	T	INTERGENIC_VARIANT	101927609	LOC101927609	E029	0.36963	0.783387	8.095	0.289563	No Data	No Data	No Data	No Data	No Data	No Data	No Data	0.85209	rs74425990	AHR	0.903537	rs74425990	AHR	No Data	No Data	No Data	No Data	No Data	NO	AS,CD|26974007	1	UC; CD	2	YES
rs62323881	4	123038295	C	A	INTERGENIC_VARIANT	7222	TRPC3	E037	0.639255	0.451905	2.8766	0.288882	No Data	No Data	No Data	No Data	0.0837171	rs78901131	KIAA1109	0.785455	rs62323947	TMEM155	No Data	No Data	No Data	0.86303	rs76649453	TNIP3	No Data	No Data	NO	CeD,RA|26546613	1	No Data	No Data	No
rs79493594	20	43190372	C	T	FIVE_PRIME_UTR_INTRON_VARIANT	11142	PKIG	E029	0.36963	0.769906	7.6286	0.284581	6	No Data	No Data	No Data	0.0446673	indel:1D_20_43104729	TTPAL	0.265781	rs6103759	SERINC3	0.754153	rs6103759	TTPAL	0.398671	rs6103759	SERINC3	No Data	No Data	NO	CD,UC|26974007	1	No Data	No Data	No
rs185819	6	32050067	T	C	MISSENSE_VARIANT	7148	TNXB	E036	0.727352	0.387924	2.4864	0.282157	1f	0.978519	rs2071293	CYP21A1P	0.962264	rs9267551	DDAH2	0.971549	rs386592736	CYP21A1P	0.822972	rs6904786	FKBPL	1	rs185819	CYP21A1P	No Data	No Data	NO	MS,T1D,UC,SLE,RA|27346689	1	No Data	No Data	No
rs10750899	11	58284951	G	A	INTERGENIC_VARIANT	219968	OR5B21	E029	0.36963	0.752051	7.0696	0.277981	6	0.907756	rs7942002	DTX4	0.992876	rs7928565	LPXN	0.983186	rs2515349	LPXN	0.104425	rs7124107	ZFP91	0.983186	rs111938419	LPXN	CA212	UC	YES	PS,AS,CD,UC,PSC|26974007	1	No Data	No Data	No
rs1001007	3	46428658	A	G	INTERGENIC_VARIANT	1234	CCR5	E029	0.36963	0.751058	7.0404	0.277614	No Data	0.998734	rs35060576	AC098613.1	No Data	No Data	No Data	0.848816	rs76258812	CCR5	0.586521	rs35238788	CCR5	No Data	No Data	No Data	CA212	UC	YES	AS,UC,PSC|26974007	1	No Data	No Data	No
rs45582831	9	6588227	C	T	CODING_TRANSCRIPT_INTRON_VARIANT	2731	GLDC	E029	0.36963	0.748895	6.9773	0.276814	No Data	No Data	No Data	No Data	No Data	No Data	No Data	No Data	No Data	No Data	No Data	No Data	No Data	No Data	No Data	No Data	No Data	No Data	NO	ATH,ALL|27182965	1	No Data	No Data	No
rs2816958	1	200101920	A	G	CODING_TRANSCRIPT_INTRON_VARIANT	2494	NR5A2	E029	0.36963	0.746348	6.9043	0.275873	No Data	No Data	No Data	No Data	No Data	No Data	No Data	No Data	No Data	No Data	No Data	No Data	No Data	No Data	No Data	No Data	AT344; CA211; CA212	UC; IBD; UC	YES	CD,UC|26974007	1	RA; ATH; PSC; UC; CD; CNSDD; T1D; IBD; SLE; MS; NL; NMO; PS; SSC; SP; AS; VIT	17	YES
rs11642873	16	85991705	A	C	INTERGENIC_VARIANT	100506542	LINC01082	E030	0.727352	0.37711	2.4241	0.274291	4	No Data	No Data	No Data	0.987306	rs35999661	IRF8	No Data	No Data	No Data	No Data	No Data	No Data	No Data	No Data	No Data	No Data	No Data	NO	SLE,SSC|27346689	1	No Data	No Data	No
rs13415465	2	100764004	T	G	UPSTREAM_GENE_VARIANT	3899	AFF3	E029	0.36963	0.739437	6.712	0.273319	5	No Data	No Data	No Data	No Data	No Data	No Data	No Data	No Data	No Data	No Data	No Data	No Data	No Data	No Data	No Data	No Data	No Data	NO	CeD,RA,T1D|30572963	1	No Data	No Data	No
rs2836754	21	40291740	T	C	INTERGENIC_VARIANT	101928398	LOC101928398	E029	0.36963	0.735871	6.6161	0.272	No Data	No Data	No Data	No Data	No Data	No Data	No Data	No Data	No Data	No Data	No Data	No Data	No Data	No Data	No Data	No Data	No Data	No Data	NO	CD,MS|27812365	1	No Data	No Data	No
rs10203477	2	61104985	A	T	NON_CODING_TRANSCRIPT_INTRON_VARIANT	400957	LINC01185	E029	0.36963	0.730449	6.4744	0.269996	1f	No Data	No Data	No Data	0.971576	rs842641	NONOP2	0.739394	rs13031721	REL	No Data	No Data	No Data	0.690909	rs72807491	NONOP2	No Data	No Data	NO	CeD,RA|26546613	1	No Data	No Data	No
rs2145748	6	44473875	G	A	INTERGENIC_VARIANT	100505862	LOC100505862	E045	0.727352	0.369743	2.3831	0.268934	6	No Data	No Data	No Data	No Data	No Data	No Data	No Data	No Data	No Data	No Data	No Data	No Data	No Data	No Data	No Data	No Data	No Data	NO	SSC,SLE|23740937	1	No Data	No Data	No
rs35667974	2	163124637	T	C	MISSENSE_VARIANT	64135	IFIH1	E124	0.950325	0.280829	1.9174	0.266879	No Data	No Data	No Data	No Data	0.386578	rs35744605	IFIH1	No Data	No Data	No Data	No Data	No Data	No Data	0.0936556	rs16846600	GCA	No Data	No Data	NO	PS,AS,CD,UC,PSC|26974007	1	No Data	No Data	No
rs12103	1	1247494	T	C	SYNONYMOUS_VARIANT	54973	INTS11	E029	0.975536	0.269666	1.8615	0.263069	2b	0.992554	rs113617566	MRPL20-AS1	0.996067	rs75972122	TNFRSF18	0.98092	rs141483437	MRPL20	0.970819	rs2144440	AL390719.1	0.993827	rs1268339	SCNN1D	CA211; CA212	IBD; UC	YES	CD,UC|27182969	1	No Data	No Data	No
rs367569	16	11365500	C	T	UPSTREAM_GENE_VARIANT	7142	TNP2	E029	0.36963	0.703554	5.8404	0.260055	1f	No Data	No Data	No Data	No Data	No Data	No Data	No Data	No Data	No Data	No Data	No Data	No Data	No Data	No Data	No Data	CA210; CA211; CA212	CD; IBD; UC	YES	PS,AS,CD,UC,PSC|26974007	1	CD; IBD; PBC	3	YES
rs4243971	20	30849517	T	G	INTERGENIC_VARIANT	23509	POFUT1	E029	0.36963	0.696732	5.696	0.257533	No Data	0.906077	rs76143353	AL031658.1	0.879174	rs8122133	POFUT1	No Data	No Data	No Data	No Data	No Data	No Data	No Data	No Data	No Data	No Data	No Data	NO	AS,CD|26974007	1	CD; IBD; PBC; SLE; MS	5	YES
rs17264332	6	138005515	A	G	INTERGENIC_VARIANT	100507406	LINC02539	E029	0.36963	0.691022	5.5798	0.255423	6	No Data	No Data	No Data	No Data	No Data	No Data	No Data	No Data	No Data	No Data	No Data	No Data	No Data	No Data	No Data	AT344; CA104; CA211; CA212; CA391	UC; RA; IBD; UC; RA	YES	CeD,RA|26546613	1	RA; ATH	2	YES
rs2066845	16	50756540	G	C	MISSENSE_VARIANT	64127	NOD2	E124	0.995863	0.252649	1.7767	0.251604	No Data	No Data	No Data	No Data	0.289994	rs11647841	SNX20	0.55122	rs17313747	AC007728.2	0.512195	rs17313747	AC007728.2	0.502439	rs60395008	AC007728.2	AT575; CA210; CA211	IBD; CD; IBD	YES	AS,CD|26974007	1	JIA; RA; CeD; PSC; UC; CD; CNSDD; T1D; IBD; PBC; SLE; MS; NL; PS; SP; AS; VIT	17	YES
rs10761659	10	64445564	A	G	INTERGENIC_VARIANT	22891	ZNF365	E029	0.36963	0.666109	5.1175	0.246214	No Data	No Data	No Data	No Data	No Data	No Data	No Data	No Data	No Data	No Data	No Data	No Data	No Data	No Data	No Data	No Data	CA211; CA212	IBD; UC	YES	CD,UC|27182969	1	JIA; RA; ATH; CeD; PSC; UC; CD; CNSDD; T1D; IBD; PBC; SLE; MS; NL; NMO; PS; SP; AS; VIT	19	YES
rs231804	2	204708646	C	T	INTERGENIC_VARIANT	1493	CTLA4	E029	0.36963	0.663813	5.0783	0.245366	No Data	No Data	No Data	No Data	No Data	No Data	No Data	No Data	No Data	No Data	No Data	No Data	No Data	No Data	No Data	No Data	CA391	RA	YES	CeD,RA|21383967	1	RA; UC; SLE; MS	4	YES
rs10889677	1	67725120	C	A	THREE_PRIME_UTR_EXON_VARIANT	149233	IL23R	E029	0.36963	0.658797	4.9944	0.243511	No Data	No Data	No Data	No Data	No Data	No Data	No Data	No Data	No Data	No Data	0.325243	rs17375360	SGIP1	No Data	No Data	No Data	AT575	IBD	YES	PS,MS,CD|21852963	1	No Data	No Data	No
rs793108	10	31415106	C	T	INTERGENIC_VARIANT	101929352	LINC02664	E029	0.36963	0.654562	4.9255	0.241946	6	0.96119	rs2797915	AL590068.1	0.842163	rs1690624	ZNF438	0.00994036	rs1690628	DDX10P1	0.027833	rs1690622	DDX10P1	0.771372	rs7086590	ZNF438	No Data	No Data	NO	MS,RA|27182969	1	No Data	No Data	No
rs11757201	6	138003822	G	C	INTERGENIC_VARIANT	100507406	LINC02539	E029	0.36963	0.63686	4.6549	0.235403	No Data	No Data	No Data	No Data	No Data	No Data	No Data	No Data	No Data	No Data	No Data	No Data	No Data	No Data	No Data	No Data	AT344	UC	YES	CeD,RA,T1D|30572963	1	No Data	No Data	No
rs353339	5	40201800	C	A	INTERGENIC_VARIANT	101926940	LINC02104	E029	0.36963	0.636049	4.6432	0.235103	No Data	No Data	No Data	No Data	No Data	No Data	No Data	No Data	No Data	No Data	No Data	No Data	No Data	No Data	No Data	No Data	No Data	No Data	NO	CD,UC|26974007	1	No Data	No Data	No
rs59867199	4	123452231	C	T	INTERGENIC_VARIANT	3558	IL2	E029	0.36963	0.621419	4.4399	0.229695	5	No Data	No Data	No Data	0.0983553	rs78901131	KIAA1109	0.699394	rs62323947	TMEM155	No Data	No Data	No Data	0.0254545	rs115217825	KIAA1109	CA210; CA211; CA265	CD; IBD; T1D	YES	CD,UC,PSC|26974007	1	No Data	No Data	No
rs3827644	6	106685195	G	C	CODING_TRANSCRIPT_INTRON_VARIANT	9474	ATG5	E029	0.36963	0.620992	4.4342	0.229537	No Data	No Data	No Data	No Data	0.0168135	rs73761684	ATG5	0.397338	rs10484575	ATG5	No Data	No Data	No Data	No Data	No Data	No Data	No Data	No Data	NO	SSC,SLE|23740937	1	No Data	No Data	No
rs80174646	1	67708155	G	T	CODING_TRANSCRIPT_INTRON_VARIANT	149233	IL23R	E029	0.36963	0.611063	4.3055	0.225867	No Data	No Data	No Data	No Data	No Data	No Data	No Data	No Data	No Data	No Data	0.640777	rs17375360	SGIP1	No Data	No Data	No Data	AT344; AT487; CA064; AT258	UC; CD; AS; PS	YES	PS,AS,CD,UC,PSC|26974007	1	UC; CD; IBD; SSC	4	YES
rs11749391	5	150229066	T	C	DOWNSTREAM_GENE_VARIANT	345611	IRGM	E029	0.36963	0.60063	4.1775	0.222011	6	0.95671	rs34005003	IRGM	No Data	No Data	No Data	0.751693	rs10875559	ZNF300P1	No Data	No Data	No Data	0.963883	rs17800987	ZNF300P1	CA210; CA211; CA212	CD; IBD; UC	YES	AS,CD,UC|26974007	1	No Data	No Data	No
rs2357623	16	50694011	A	G	INTERGENIC_VARIANT	101927272	LOC101927272	E029	0.36963	0.591941	4.076	0.218799	4	No Data	No Data	No Data	0.864602	rs60823148	NKD1	No Data	No Data	No Data	No Data	No Data	No Data	No Data	No Data	No Data	No Data	No Data	NO	PS,CD|26974007	1	No Data	No Data	No
rs34779708	10	35466185	T	G	CODING_TRANSCRIPT_INTRON_VARIANT	1390	CREM	E029	0.36963	0.581958	3.9648	0.215109	6	No Data	No Data	No Data	0.966827	rs2384352	AL117336.1	No Data	No Data	No Data	0.939966	rs11010134	CUL2	No Data	No Data	No Data	CA210; CA211; CA212	CD; IBD; UC	YES	CD,UC,PSC|26974007	1	No Data	No Data	No
rs10866713	5	158918894	G	A	INTERGENIC_VARIANT	101927766	LINC01847	E034	0.727352	0.294757	1.9875	0.214392	No Data	No Data	No Data	No Data	No Data	No Data	No Data	No Data	No Data	No Data	No Data	No Data	No Data	No Data	No Data	No Data	No Data	No Data	NO	MS,RA|27812365	1	No Data	No Data	No
rs1260326	2	27730940	T	C	SPLICE_REGION_VARIANT	2646	GCKR	E034	0.727352	0.293756	1.9824	0.213664	5	No Data	No Data	No Data	0.970316	rs10182937	IFT172	0.789144	rs2303370	NRBP1	0.764092	rs4665978	NRBP1	0.770355	rs11684134	AC074117.1	CA210; CA211; GA049	CD; IBD; NL	YES	CD,UC|26974007	1	CD; IBD; PBC; MS; NL	5	YES
rs7936323	11	76293758	G	A	INTERGENIC_VARIANT	101928813	LINC02757	E029	0.36963	0.577569	3.9176	0.213487	No Data	No Data	No Data	No Data	No Data	No Data	No Data	No Data	No Data	No Data	No Data	No Data	No Data	No Data	No Data	No Data	AT575	IBD	YES	ATH,ALL|27182965	1	No Data	No Data	No
rs10865331	2	62551472	A	G	INTERGENIC_VARIANT	10678	B3GNT2	E029	0.36963	0.549563	3.6389	0.203135	No Data	No Data	No Data	No Data	No Data	No Data	No Data	No Data	No Data	No Data	No Data	No Data	No Data	No Data	No Data	No Data	CA210	CD	YES	CD,PS|27182969	1	UC; CD; PBC; SLE; MS; PS; SSC	7	YES
rs12720356	19	10469975	A	C	MISSENSE_VARIANT	7297	TYK2	E030	0.98478	0.201961	1.5233	0.198887	5	0.997372	rs142770866	ICAM5	0.942373	rs12720271	PLPPR2	0.997573	rs75231016	ZGLP1	0.997573	rs75231016	ZGLP1	0.997573	rs75231016	ZGLP1	CA212	UC	YES	PS,AS,CD,UC|26974007	1	RA; ATH; UC; IBD; PBC; SSC; VIT	7	YES
rs13119723	4	123218313	A	G	CODING_TRANSCRIPT_INTRON_VARIANT	84162	KIAA1109	E029	0.36963	0.531826	3.4795	0.196579	6	No Data	No Data	No Data	0.978783	rs78901131	KIAA1109	No Data	No Data	No Data	No Data	No Data	No Data	No Data	No Data	No Data	PH317	PSC	YES	SLE,RA,T1D,CeD|22174698;RA,CD|27812365	2	No Data	No Data	No
rs6556411	5	158783223	G	T	NON_CODING_TRANSCRIPT_INTRON_VARIANT	285626	LOC285626	E029	0.36963	0.523827	3.411	0.193622	6	No Data	No Data	No Data	No Data	No Data	No Data	No Data	No Data	No Data	No Data	No Data	No Data	No Data	No Data	No Data	CA211; CA212; CA064	IBD; UC; AS	YES	PS,AS,CD,UC|26974007	1	No Data	No Data	No
rs16867384	2	182111206	T	C	NON_CODING_TRANSCRIPT_INTRON_VARIANT	101927156	LINC01934	E029	0.36963	0.505072	3.2572	0.18669	6	No Data	No Data	No Data	No Data	No Data	No Data	No Data	No Data	No Data	No Data	No Data	No Data	No Data	No Data	No Data	No Data	No Data	NO	CeD,RA|26546613	1	No Data	No Data	No
rs11691685	2	145481827	A	G	NON_CODING_TRANSCRIPT_INTRON_VARIANT	401014	TEX41	E029	0.36963	0.499374	3.2133	0.184584	No Data	No Data	No Data	No Data	No Data	No Data	No Data	No Data	No Data	No Data	0.25885	rs6746122	LINC01412	No Data	No Data	No Data	CA210; CA211	CD; IBD	YES	PS,CD|26974007	1	ATH; T1D; IBD; PBC; NL; SSC; SP	7	YES
rs2042011	8	129227952	A	G	INTERGENIC_VARIANT	100302281	MIR1208	E029	0.36963	0.485756	3.1116	0.17955	6	No Data	No Data	No Data	No Data	No Data	No Data	No Data	No Data	No Data	No Data	No Data	No Data	No Data	No Data	No Data	No Data	No Data	NO	PS,CD,UC,PSC|26974007	1	No Data	No Data	No
rs6545800	2	25118885	C	T	CODING_TRANSCRIPT_INTRON_VARIANT	109	ADCY3	E029	0.36963	0.484281	3.1009	0.179005	6	0.945876	rs6545776	CENPO	0.932735	rs12713419	ADCY3	0.843373	rs2033656	ADCY3	0.839357	rs2033656	ADCY3	0.84739	rs6746013	ADCY3	No Data	No Data	NO	CD,UC|27182969	1	No Data	No Data	No
rs10889676	1	67722567	C	A	CODING_TRANSCRIPT_INTRON_VARIANT	149233	IL23R	E029	0.36963	0.484144	3.0999	0.178954	3a	No Data	No Data	No Data	No Data	No Data	No Data	No Data	No Data	No Data	0.325243	rs17375360	SGIP1	No Data	No Data	No Data	AT344; AT575	UC; IBD	YES	PS,AS,CD,UC|26974007	1	No Data	No Data	No
rs2164068	2	198943852	T	A	CODING_TRANSCRIPT_INTRON_VARIANT	5334	PLCL1	E029	0.36963	0.483758	3.0971	0.178812	6	0.96	rs10497811	PLCL1	0.908964	indel:1I_2_198185513	AC013264.1	0.873134	rs9712275	PLCL1	0.823694	rs700659	PLCL1	0.846082	rs144930737	BOLL	No Data	No Data	NO	ATH,ALL|27182965	1	No Data	No Data	No
rs4073285	1	2539796	C	T	CODING_TRANSCRIPT_INTRON_VARIANT	79258	MMEL1	E029	0.36963	0.47487	3.0337	0.175526	5	0.917464	rs1289954623	MMEL1	0.99253	rs10910105	TTC34	0.84657	rs3748816	MMEL1	1	rs4073285	MMEL1	1	rs4073285	TTC34	No Data	No Data	NO	CeD,RA|26546613	1	No Data	No Data	No
rs755374	5	158829294	C	T	INTERGENIC_VARIANT	285626	LOC285626	E029	0.36963	0.469669	2.9974	0.173604	5	No Data	No Data	No Data	No Data	No Data	No Data	No Data	No Data	No Data	No Data	No Data	No Data	No Data	No Data	No Data	AT487; CA210; CA212; CA064	CD; CD; UC; AS	YES	AS,CeD,UC,CD|26301688	1	No Data	No Data	No
rs12718244	7	50175654	G	A	CODING_TRANSCRIPT_INTRON_VARIANT	100130988	SPATA48	E044	0.727352	0.238397	1.7057	0.173398	6	No Data	No Data	No Data	No Data	No Data	No Data	No Data	No Data	No Data	No Data	No Data	No Data	No Data	No Data	No Data	CA211	IBD	YES	AS,CD,UC|26974007	1	RA; UC; CD; IBD	4	YES
rs6590330	11	128311059	G	A	INTERGENIC_VARIANT	101929497	LINC02712	E029	0.36963	0.466227	2.9737	0.172332	6	No Data	No Data	No Data	No Data	No Data	No Data	No Data	No Data	No Data	No Data	No Data	No Data	No Data	No Data	No Data	No Data	No Data	NO	RA,MS|21852963	1	No Data	No Data	No
rs56167332	5	158827769	C	A	INTERGENIC_VARIANT	285626	LOC285626	E044	0.727352	0.232023	1.6738	0.168763	3a	No Data	No Data	No Data	No Data	No Data	No Data	No Data	No Data	No Data	No Data	No Data	No Data	No Data	No Data	No Data	AT487; CA210; CA211; CA212; CA064	CD; CD; IBD; UC; AS	YES	PS,AS,CD,UC|26974007	1	JIA; RA; CeD; PSC; UC; CD; CNSDD; T1D; IBD; PBC; SLE; MS; NMO; SP; AS; VIT	16	YES
rs763361	18	67531642	T	C	SYNONYMOUS_VARIANT	10666	CD226	E046	0.860547	0.190209	1.464	0.163684	No Data	0.9163	rs11151544	CD226	0.968632	rs4891780	DOK6	No Data	No Data	No Data	No Data	No Data	No Data	0.89697	rs1790947	DOK6	CA211; CA265	IBD; T1D	YES	CeD,T1D|21852963	1	No Data	No Data	No
rs6457617	6	32663851	C	T	INTERGENIC_VARIANT	3118	HLA-DQA2	E029	0.36963	0.436316	2.7765	0.161276	6	0.932148	rs79139281	CFB	0.973793	rs9273394	HLA-DQB1-AS1	No Data	No Data	No Data	No Data	No Data	No Data	No Data	No Data	No Data	No Data	No Data	NO	RA,MS|27812365	1	RA; UC; CD; IBD; SLE; MS	6	YES
rs9687958	5	40496423	G	T	INTERGENIC_VARIANT	101926940	LINC02104	E029	0.36963	0.435754	2.7729	0.161068	No Data	No Data	No Data	No Data	No Data	No Data	No Data	No Data	No Data	No Data	No Data	No Data	No Data	0.52093	rs72745992	PTGER4	No Data	No Data	NO	AS,CD,PSC|26974007	1	No Data	No Data	No
rs928722	6	137973832	C	T	INTERGENIC_VARIANT	100507406	LINC02539	E029	0.36963	0.435748	2.7729	0.161066	6	No Data	No Data	No Data	No Data	No Data	No Data	No Data	No Data	No Data	No Data	No Data	No Data	No Data	No Data	No Data	AT344; CA104; CA211; CA212	UC; RA; IBD; UC	YES	AS,CD,UC|26974007	1	No Data	No Data	No
rs2823288	21	16820888	G	A	INTERGENIC_VARIANT	101927745	LOC101927745	E029	0.36963	0.434362	2.7642	0.160553	6	No Data	No Data	No Data	No Data	No Data	No Data	No Data	No Data	No Data	No Data	No Data	No Data	No Data	No Data	No Data	CA210	CD	YES	AS,CD,UC|26974007	1	No Data	No Data	No
rs183686347	1	67703442	G	A	CODING_TRANSCRIPT_INTRON_VARIANT	149233	IL23R	E029	0.36963	0.427253	2.7199	0.157926	No Data	No Data	No Data	No Data	No Data	No Data	No Data	No Data	No Data	No Data	No Data	No Data	No Data	No Data	No Data	No Data	No Data	No Data	NO	PS,AS,CD,UC|26974007	1	No Data	No Data	No
rs4676406	2	241579108	G	T	INTERGENIC_VARIANT	2859	GPR35	E029	0.36963	0.407935	2.603	0.150785	5	No Data	No Data	No Data	0.893178	rs2975789	GPR35	0.168966	rs2975781	GPR35	No Data	No Data	No Data	No Data	No Data	No Data	CA011	UC	YES	AS,UC,PSC|26974007	1	JIA; RA; CeD; PSC; UC; CD; CNSDD; T1D; IBD; SLE; MS; NL; NMO; PS; SP; AS; VIT	17	YES
rs10995271	10	64438486	G	C	INTERGENIC_VARIANT	22891	ZNF365	E029	0.36963	0.400304	2.5583	0.147964	No Data	No Data	No Data	No Data	0.981421	rs61863896	ZNF365	No Data	No Data	No Data	No Data	No Data	No Data	No Data	No Data	No Data	CA210	CD	YES	CD,UC|26974007	1	No Data	No Data	No
rs2002842	18	76409597	C	A	DOWNSTREAM_GENE_VARIANT	101928018	LOC101928018	E029	0.36963	0.366992	2.3676	0.135651	5	No Data	No Data	No Data	No Data	No Data	No Data	No Data	No Data	No Data	No Data	No Data	No Data	No Data	No Data	No Data	No Data	No Data	NO	RA,CD|27812365	1	No Data	No Data	No
rs1801274	1	161479745	A	G	MISSENSE_VARIANT	2212	FCGR2A	E030	0.997367	0.133994	1.171	0.133642	No Data	No Data	No Data	No Data	No Data	No Data	No Data	No Data	No Data	No Data	No Data	No Data	No Data	No Data	No Data	No Data	AT344; AT575; CA011; CA022; CA211; CA212; CA064	UC; IBD; UC; SLE; IBD; UC; AS	YES	RA,UC|27182965;AS,CD,UC|27182969	2	JIA; RA; ATH; CeD; PSC; UC; CD; CNSDD; T1D; IBD; PBC; SLE; MS; NL; NMO; PS; SSC; SP; AS; VIT	20	YES
rs2066363	1	82237577	C	T	INTERGENIC_VARIANT	101927434	LOC101927434	E029	0.36963	0.356734	2.3119	0.13186	No Data	No Data	No Data	No Data	No Data	No Data	No Data	No Data	No Data	No Data	No Data	No Data	No Data	No Data	No Data	No Data	No Data	No Data	NO	CVID,JIA|26301688	1	No Data	No Data	No
rs7556897	2	228660112	C	T	INTERGENIC_VARIANT	6364	CCL20	E029	0.36963	0.335716	2.1991	0.124091	6	No Data	No Data	No Data	0.995501	rs11686438	CCL20	No Data	No Data	No Data	No Data	No Data	No Data	No Data	No Data	No Data	No Data	No Data	NO	CD,UC,PSC|26974007	1	CeD; UC; CD; IBD; PBC; SLE; MS	7	YES
rs7765379	6	32680928	T	G	INTERGENIC_VARIANT	3118	HLA-DQA2	E124	0.638493	0.194047	1.4834	0.123898	No Data	No Data	No Data	No Data	0.985214	rs34536192	HLA-DMB	0.769565	rs28869508	AGER	0.559006	rs111432098	HLA-DQA2	0.613665	rs3135006	HLA-DQB1	No Data	No Data	NO	CD,RA|27812365	1	RA; UC; PBC	3	YES
rs11258747	10	6472891	G	T	MISSENSE_VARIANT	5588	PRKCQ	E044	0.890743	0.135696	1.1803	0.120871	1f	No Data	No Data	No Data	No Data	No Data	No Data	No Data	No Data	No Data	0.684444	rs12413588	PFKFB3	No Data	No Data	No Data	No Data	No Data	NO	RA,MS,T1D|21852963	1	No Data	No Data	No
rs3747517	2	163128824	T	C	MISSENSE_VARIANT	64135	IFIH1	E124	0.929939	0.118112	1.0833	0.109837	No Data	No Data	No Data	No Data	0.288069	rs35744605	IFIH1	No Data	No Data	No Data	No Data	No Data	No Data	0.208459	rs16846600	GCA	No Data	No Data	NO	PS,UC|26974007	1	No Data	No Data	No
rs1292053	17	57963537	A	G	MISSENSE_VARIANT	51174	TUBD1	E039	0.939181	0.113129	1.055	0.106248	6	0.949511	rs397857453	RNFT1-DT	0.995119	rs9893638	DHX40	0.881016	rs4622571	RNFT1	0.815508	rs2645466	RNFT1	0.84893	rs112149564	RPS6KB1	CA021; CA210; CA211	MS; CD; IBD	YES	MS,CD,IBD|27346689	1	CD; IBD; PBC; SSC	4	YES
rs2050392	10	30691503	G	A	INTERGENIC_VARIANT	1326	MAP3K8	E029	0.36963	0.274442	1.8855	0.101442	6	No Data	No Data	No Data	No Data	No Data	No Data	0.473054	rs661674	MAP3K8	0.610778	rs111186234	MAP3K8	No Data	No Data	No Data	CA210; CA211	CD; IBD	YES	PS,CD,UC|26974007	1	No Data	No Data	No
rs1991866	8	130624105	G	C	INTERGENIC_VARIANT	100500839	MIR3686	E029	0.36963	0.272685	1.8767	0.100793	6	No Data	No Data	No Data	No Data	No Data	No Data	No Data	No Data	No Data	No Data	No Data	No Data	No Data	No Data	No Data	No Data	No Data	NO	CD,UC|27182969	1	No Data	No Data	No
rs11614178	12	68508122	G	A	INTERGENIC_VARIANT	100885789	IFNG-AS1	E029	0.36963	0.270558	1.866	0.100006	No Data	No Data	No Data	No Data	No Data	No Data	No Data	No Data	No Data	No Data	No Data	No Data	No Data	No Data	No Data	No Data	AT344; CA211; CA212	UC; IBD; UC	YES	CD,UC|26974007	1	RA; UC	2	YES
rs4900384	14	98498951	A	G	INTERGENIC_VARIANT	283598	C14orf177	E029	0.36963	0.267493	1.8507	0.098874	5	No Data	No Data	No Data	No Data	No Data	No Data	No Data	No Data	No Data	No Data	No Data	No Data	No Data	No Data	No Data	CA265	T1D	YES	CeD,T1D|21852963	1	No Data	No Data	No
rs2488389	1	197631141	G	A	CODING_TRANSCRIPT_INTRON_VARIANT	163486	DENND1B	E029	0.36963	0.266848	1.8475	0.098635	6	0.914537	rs61830602	DENND1B	No Data	No Data	No Data	0.961634	rs72744906	DENND1B	0.0334158	rs77849192	CFHR1	No Data	No Data	No Data	CA210; CA212; CA063	CD; UC; PBC	YES	CD,UC|27182969	1	No Data	No Data	No
rs10045431	5	158814533	A	C	INTERGENIC_VARIANT	285626	LOC285626	E029	0.36963	0.26637	1.8451	0.098459	No Data	No Data	No Data	No Data	No Data	No Data	No Data	No Data	No Data	No Data	No Data	No Data	No Data	No Data	No Data	No Data	No Data	No Data	NO	PS,SLE,CD|21852963	1	No Data	No Data	No
rs9271366	6	32586854	G	A	INTERGENIC_VARIANT	3117	HLA-DQA1	E032	0.768086	0.123309	1.1124	0.094712	6	No Data	No Data	No Data	0.990234	rs9270601	HLA-DRB5	0.908696	rs3129758	HLA-DQB1	0.856522	rs3129758	HLA-DQB1	0.982609	rs3135006	HLA-DQB1	No Data	No Data	NO	CD,MS|27812365	1	UC; CD; CNSDD; IBD; MS	5	YES
rs3749171	2	241569692	C	T	MISSENSE_VARIANT	2859	GPR35	E124	0.896935	0.10429	1.0037	0.093541	5	No Data	No Data	No Data	0.936266	rs2975789	GPR35	0.872414	rs2975781	GPR35	No Data	No Data	No Data	No Data	No Data	No Data	CA212; CA064	UC; AS	YES	PS,AS,CD,UC,PSC|26974007;CD,UC|27182969	2	PSC; UC; CD; IBD	4	YES
rs12694846	2	231148128	A	G	CODING_TRANSCRIPT_INTRON_VARIANT	11262	SP140	E029	0.36963	0.251875	1.7728	0.093101	6	No Data	No Data	No Data	0.981328	rs6705808	SP110	No Data	No Data	No Data	0.809859	rs9989792	SP140	0.93662	rs7582543	SP140L	CA210; CA211	CD; IBD	YES	PS,AS,CD,UC|26974007	1	No Data	No Data	No
rs73178598	3	18805211	T	C	INTERGENIC_VARIANT	101927805	LOC101927805	E029	0.36963	0.249284	1.76	0.092143	5	No Data	No Data	No Data	No Data	No Data	No Data	No Data	No Data	No Data	No Data	No Data	No Data	No Data	No Data	No Data	CA210; CA211	CD; IBD	YES	AS,CD,UC|26974007	1	No Data	No Data	No
rs2538470	7	148220448	A	G	INTERGENIC_VARIANT	202865	C7orf33	E029	0.36963	0.240315	1.7154	0.088828	6	No Data	No Data	No Data	No Data	No Data	No Data	No Data	No Data	No Data	No Data	No Data	No Data	No Data	No Data	No Data	CA210; CA211	CD; IBD	YES	AS,CD,UC|26974007	1	JIA; RA; ATH; CeD; PSC; UC; CD; CNSDD; T1D; IBD; PBC; SLE; MS; NL; NMO; PS; SSC; SP; AS; VIT	20	YES
rs1990760	2	163124051	C	T	MISSENSE_VARIANT	64135	IFIH1	E124	0.950325	0.088585	0.908	0.084184	No Data	No Data	No Data	No Data	0.00549451	rs35744605	IFIH1	No Data	No Data	No Data	No Data	No Data	No Data	0.0483384	rs16846600	GCA	CA211; CA212; CA265; AT258	IBD; UC; T1D; PS	YES	SLE,T1D|21852963	1	UC; IBD; SSC	3	YES
rs3748816	1	2526746	A	G	MISSENSE_VARIANT	79258	MMEL1	E029	0.36963	0.220571	1.6166	0.08153	4	0.907895	rs1289954623	MMEL1	0.972611	rs2495366	TNFRSF14-AS1	1	rs3748816	MMEL1	0.976534	rs4648658	PRXL2B	0.974729	rs4278312	PRXL2B	CA021; CA318; PH317	MS; MS; PSC	YES	CeD,RA|21383967	1	SLE; MS	2	YES
rs17849502	1	183532580	G	T	SYNONYMOUS_VARIANT	4688	NCF2	E124	0.996245	0.080623	0.8567	0.080321	5	No Data	No Data	No Data	0.846107	indel:3I_1_183523503	SMG7	0.421622	rs2275675	SMG7-AS1	No Data	No Data	No Data	No Data	No Data	No Data	CA022	SLE	YES	CeD,RA|26546613	1	JIA; UC; CD; T1D; IBD; PBC; SLE; MS; AS	9	YES
rs2236379	10	6527143	G	A	SYNONYMOUS_VARIANT	5588	PRKCQ	E039	0.951662	0.081211	0.8606	0.077286	6	No Data	No Data	No Data	No Data	No Data	No Data	No Data	No Data	No Data	No Data	No Data	No Data	No Data	No Data	No Data	No Data	No Data	NO	PS,AS,CD,UC|26974007	1	No Data	No Data	No
rs10161149	12	78075142	C	T	INTERGENIC_VARIANT	101928207	LOC101928207	E029	0.36963	0.191058	1.4683	0.070621	6	No Data	No Data	No Data	No Data	No Data	No Data	No Data	No Data	No Data	No Data	No Data	No Data	No Data	No Data	No Data	No Data	No Data	NO	SSC,SLE|23740937	1	No Data	No Data	No
rs3197999	3	49721532	G	A	MISSENSE_VARIANT	4485	MST1	E030	0.948016	0.072357	0.8013	0.068596	5	0.9631	rs201584071	C3orf62	0.998927	rs9823546	APEH	0.89102	rs11709680	RNF123	0.905841	rs34037363	DALRD3	0.96687	rs73079003	LAMB2	AT575; CA011; CA210; CA211; CA212	IBD; UC; CD; IBD; UC	YES	AS,CD,UC,PSC|26974007;CD,PSC,UC|27182969	2	UC; IBD	2	YES
rs3853824	17	54880993	T	C	CODING_TRANSCRIPT_INTRON_VARIANT	339210	C17orf67	E029	0.36963	0.134676	1.1747	0.049781	6	No Data	No Data	No Data	0.952313	rs2271898	DGKE	0.681275	rs4365350	DGKE	0.721116	rs189829242	DGKE	0.792829	rs189829242	DGKE	CA210; CA211	CD; IBD	YES	CD,UC|26974007	1	JIA; RA; ATH; CeD; PSC; UC; CD; CNSDD; T1D; IBD; PBC; SLE; MS; NL; NMO; PS; SP; AS; VIT	19	YES
rs975730	8	129316014	G	A	INTERGENIC_VARIANT	100302281	MIR1208	E029	0.36963	0.123607	1.1141	0.045689	No Data	No Data	No Data	No Data	No Data	No Data	No Data	No Data	No Data	No Data	No Data	No Data	No Data	No Data	No Data	No Data	No Data	No Data	NO	CeD,RA|21383967	1	No Data	No Data	No
rs9491891	6	128277151	A	G	INTERGENIC_VARIANT	387357	THEMIS	E037	0.626575	0.07083	0.7908	0.044381	6	No Data	No Data	No Data	0.910999	indel:3D_6_128226973	THEMIS	No Data	No Data	No Data	No Data	No Data	No Data	No Data	No Data	No Data	CA210; CA211	CD; IBD	YES	AS,CD|26974007	1	No Data	No Data	No
rs6434978	2	199567687	C	T	INTERGENIC_VARIANT	101927619	LINC01923	E029	0.36963	0.117628	1.0806	0.043479	No Data	No Data	No Data	No Data	No Data	No Data	No Data	No Data	No Data	No Data	No Data	No Data	No Data	No Data	No Data	No Data	CA011; CA212	UC; UC	YES	UC,PSC|26974007	1	No Data	No Data	No
rs10498070	2	220698125	A	C	INTERGENIC_VARIANT	101928639	LOC101928639	E029	0.36963	0.111904	1.048	0.041363	No Data	No Data	No Data	No Data	No Data	No Data	No Data	No Data	No Data	No Data	No Data	No Data	No Data	No Data	No Data	No Data	No Data	No Data	NO	SSC,SLE|23740937	1	No Data	No Data	No
rs10822050	10	64438771	T	C	INTERGENIC_VARIANT	22891	ZNF365	E029	0.36963	0.104101	1.0026	0.038479	No Data	No Data	No Data	No Data	0.963934	rs61863896	ZNF365	No Data	No Data	No Data	No Data	No Data	No Data	No Data	No Data	No Data	No Data	No Data	NO	SLE,CD|26301688	1	No Data	No Data	No
rs2807264	X	135665778	C	A	INTERGENIC_VARIANT	100128420	LINC00892	E029	0.36963	0.099486	0.9751	0.036773	6	No Data	No Data	No Data	No Data	No Data	No Data	No Data	No Data	No Data	No Data	No Data	No Data	No Data	No Data	No Data	No Data	No Data	NO	CeD,UC,CD|26301688	1	No Data	No Data	No
rs2925256	15	25873009	T	C	INTERGENIC_VARIANT	57194	ATP10A	E029	0.36963	0.074503	0.8159	0.027539	No Data	No Data	No Data	No Data	No Data	No Data	No Data	No Data	No Data	No Data	No Data	No Data	No Data	No Data	No Data	No Data	No Data	No Data	NO	SSC,SLE|23740937	1	No Data	No Data	No
rs11747270	5	150258867	A	G	NON_CODING_TRANSCRIPT_INTRON_VARIANT	101927076	LOC101927076	E029	0.36963	0.073058	0.8061	0.027004	6	0.919192	rs34005003	IRGM	No Data	No Data	No Data	0.774266	rs10875559	ZNF300P1	No Data	No Data	No Data	0.812641	rs17800987	ZNF300P1	CA210; CA211; CA212	CD; IBD; UC	YES	SLE,CD|22174698	1	No Data	No Data	No
rs11209026	1	67705958	G	A	SYNONYMOUS_VARIANT	149233	IL23R	E029	0.36963	0.055922	0.6829	0.020671	No Data	No Data	No Data	No Data	No Data	No Data	No Data	No Data	No Data	No Data	0.640777	rs17375360	SGIP1	No Data	No Data	No Data	AT344; AT487; CA011; CA064; AT258	UC; CD; UC; AS; PS	YES	AS,CD,UC|27182969	1	JIA; RA; CeD; PSC; UC; CD; CNSDD; T1D; IBD; PBC; NL; NMO; PS; SP; AS; VIT	16	YES
rs12598357	16	28340945	A	G	INTERGENIC_VARIANT	388228	SBK1	E029	0.36963	0.047392	0.6162	0.017518	No Data	0.988679	rs231976	APOBR	0.969745	rs151234	APOBR	No Data	No Data	No Data	No Data	No Data	No Data	No Data	No Data	No Data	No Data	No Data	NO	THY,AS,PS,CeD,UC,CD|26301688	1	No Data	No Data	No
rs285912	5	114027841	G	C	NON_CODING_TRANSCRIPT_INTRON_VARIANT	101927078	LOC101927078	E029	0.36963	0.01315	0.2642	0.004861	No Data	No Data	No Data	No Data	No Data	No Data	No Data	No Data	No Data	No Data	No Data	No Data	No Data	No Data	No Data	No Data	No Data	No Data	NO	SSC,SLE|23740937	1	No Data	No Data	No
