# Supplementary material for: An autoimmune pleiotropic SNP modulates IRF5 alternative promoter usage through ZBTB3-mediated chromatin looping
Source: Nat Commun. 2023 Mar 3;14:1208. doi: 10.1038/s41467-023-36897-z (PMC9984425; doi:10.1038/s41467-023-36897-z)
Supplement: Supplementary file 11 — Supplementary Data 8 [file 41467_2023_36897_MOESM11_ESM.xlsx]

## Sheet: Table S8
Supplementary Data 8. Expression quantitative trait locus (eQTL) colocalization result (RTC) between the sentinel pleiotropic variants and five blood-serived whole-genome sequencing (WGS) eQTL datasets.
Monocytes RTC					Neutropils RTC					T Cell RTC					Lymphoblastorid B Cell RTC					Whole Blood RTC
Sentinel Pleiotropic Variant	eQTL Variant	Gene	RTC Score	r^2	Sentinel Pleiotropic Variant	eQTL Variant	Gene	RTC Score	r^2	Sentinel Pleiotropic Variant	eQTL Variant	Gene	RTC Score	r^2	Sentinel Pleiotropic Variant	eQTL Variant	Gene	RTC Score	r^2	Sentinel Pleiotropic Variant	eQTL Variant	Gene	RTC Score	r^2
rs6697886	rs72634824	AL031282.1	0.735129	0.00204672	rs6697886	rs148796517	AL031282.2	0.676207	0.0210844	rs6697886	rs79113395	AL031282.1	0.0718294	0.00473064	rs6697886	rs61776802	CDK11A	0.112431	0.000206194	rs6697886	rs374313793	CDK11A	0.303551	0.000113513
rs12103	rs72634824	AL031282.1	0.325477	0.00129653	rs12103	rs148796517	AL031282.2	0.225028	0.00443586	rs12103	rs79113395	AL031282.1	0.0173962	0.00207123	rs12103	rs61776802	CDK11A	0.0857166	0.000600326	rs12103	rs374313793	CDK11A	0.827606	0.00348477
rs6697886	rs148796517	AL031282.2	0.801347	0.0210677	rs6697886	rs2144440	AL390719.1	0.602694	0.0158183	rs6697886	rs148796517	AL031282.2	0.887767	0.014662	rs6697886	rs75304780	NADK	0.235106	0.00711625	rs6697886	rs74535970	NADK	0.0790378	0.000840214
rs12103	rs148796517	AL031282.2	0.650954	0.00443611	rs12103	rs2144440	AL390719.1	0.970819	0.202252	rs12103	rs148796517	AL031282.2	0.800224	0.00255004	rs12103	rs75304780	NADK	0.876752	0.0299627	rs12103	rs74535970	NADK	0.793242	0.00725997
rs6697886	rs2454654	AL109917.1	0.217733	0.0140998	rs6697886	rs143521678	ANKRD65	0.496072	0.000880291	rs6697886	rs71630945	AL109917.1	0.330527	0.000248541	rs6697886	rs115288316	INTS11	0.109809	6.72574e-05	rs6697886	rs145679677	GNB1	0.833906	0.0205798
rs12103	rs2454654	AL109917.1	0.79349	0.0366956	rs12103	rs143521678	ANKRD65	0.234568	8.64561e-05	rs12103	rs71630945	AL109917.1	0.171717	0.000627105	rs12103	rs115288316	INTS11	0.0406457	0.019118	rs12103	rs145679677	GNB1	0.0180412	0.0921549
rs6697886	rs7556282	AL645728.1	0.441639	0.00284686	rs6697886	rs148796517	CDK11A	0.95679	0.0210844	rs6697886	rs1061892	AL691432.1	0.0432099	0.00247784	rs6697886	sv:4I_1_1400340	ATAD3B	0.857904	0.0102201	rs6697886	rs1380027244	SDF4	0.940435	0.102897
rs12103	rs7556282	AL645728.1	0.94725	0.0641685	rs12103	rs148796517	CDK11A	0.707632	0.00443586	rs12103	rs1061892	AL691432.1	0.932099	0.0203017	rs12103	sv:4I_1_1400340	ATAD3B	0.935754	0.0130849	rs12103	rs1380027244	SDF4	0.965063	0.464911
rs6697886	rs9329412	ATAD3B	0.148709	0.00168166	rs6697886	rs148796517	CDK11B	0.864198	0.0210844	rs6697886	rs2649587	ANKRD65	0.799102	0.0937979	rs6697886	rs61594194	SSU72	0.0287634	0.01695	rs6697886	rs9439437	DVL1	0.441008	4.41749e-07
rs12103	rs9329412	ATAD3B	0.315937	0.0474584	rs12103	rs148796517	CDK11B	0.452301	0.00443586	rs12103	rs2649587	ANKRD65	0.921998	0.249902	rs12103	rs61594194	SSU72	0.0410555	0.0464649	rs12103	rs9439437	DVL1	0.28551	0.00120821
rs6697886	rs7528416	B3GALT6	0.950617	0.535302	rs6697886	rs72634826	MIB2	0.040404	0.00431484	rs6697886	rs78710859	ATAD3B	0.274972	0.00190511	rs6697886	rs61768479	PUSL1	0.068098	0.00845203	rs6697886	rs113412865	ACAP3	0.456758	0.00151857
rs12103	rs7528416	B3GALT6	0.858586	0.0602189	rs12103	rs72634826	MIB2	0.210438	0.000822145	rs12103	rs78710859	ATAD3B	0.0774411	0.0289326	rs12103	rs61768479	PUSL1	0.594854	0.020953	rs12103	rs113412865	ACAP3	0.938144	0.134493
rs6697886	rs148796517	CDK11A	0.800786	0.0210677	rs6697886	rs148796517	SLC35E2A	0.876543	0.0210844	rs6697886	rs112333621	AURKAIP1	0.373737	0.000259349	rs6697886	rs112733189	B3GALT6	0.997951	0.437741	rs6697886	rs182318530	ATAD3B	0.870561	0.012111
rs12103	rs148796517	CDK11A	0.313692	0.00443611	rs12103	rs148796517	SLC35E2A	0.798541	0.00443586	rs12103	rs112333621	AURKAIP1	0.874299	0.0472288	rs12103	rs112733189	B3GALT6	0.983365	0.0741805	rs12103	rs182318530	ATAD3B	0.478809	0.000432028
rs6697886	rs148796517	CDK11B	0.877104	0.0210677	rs6697886	rs72634820	SLC35E2B	0.566218	0.00510987	rs6697886	rs7536568	B3GALT6	0.963524	0.696605	rs6697886	rs75972122	TNFRSF18	0.998525	0.580293	rs6697886	rs7520996	SSU72	0.261455	0.0479371
rs12103	rs148796517	CDK11B	0.661055	0.00443611	rs12103	rs72634820	SLC35E2B	0.187991	0.00103889	rs12103	rs7536568	B3GALT6	0.891134	0.106099	rs12103	rs75972122	TNFRSF18	0.996067	0.143017	rs12103	rs7520996	SSU72	0.937285	0.302493
rs6697886	rs78746457	FNDC10	0.372615	0.00193859	rs3748816	rs140287099	AL139246.2	0.870036	0.122836	rs6697886	rs6698368	C1orf159	0.948934	0.0601368	rs6697886	rs72634819	SLC35E2B	0.818815	0.00842191	rs6697886	rs2228579	UBE2J2	0.485682	0.000388274
rs12103	rs78746457	FNDC10	0.505612	0.00165409	rs6664969	rs140287099	AL139246.2	0.772563	0.127778	rs12103	rs6698368	C1orf159	0.48092	0.000496744	rs12103	rs72634819	SLC35E2B	0.973777	0.0489755	rs12103	rs2228579	UBE2J2	0.9811	0.283884
rs6697886	rs2274262	INTS11	0.726712	0.0419937	rs4073285	rs140287099	AL139246.2	0.694946	0.104348	rs6697886	rs2377037	CALML6	0.333333	0.00415201	rs6697886	rs28541555	MMP23B	0.937556	0.024079	rs6697886	rs77293210	SCNN1D	0.000286369	0.223294
rs12103	rs2274262	INTS11	0.957351	0.261149	rs3748816	rs4073285	MMEL1	0.857401	0.830133	rs12103	rs2377037	CALML6	0.0836139	0.0011547	rs12103	rs28541555	MMP23B	0.983529	0.0764646	rs12103	rs77293210	SCNN1D	0.0715922	0.135286
rs6697886	rs61776794	MMP23A	0.0942761	0.00126744	rs6664969	rs4073285	MMEL1	0.931408	0.921038	rs6697886	rs148796517	CDK11A	0.872615	0.014662	rs6697886	rs6671612	MIB2	0.158076	0.00172709	rs6697886	rs307346	TAS1R3	0.822165	0.070766
rs12103	rs61776794	MMP23A	0.217172	0.00110841	rs4073285	rs4073285	MMEL1	1	1	rs12103	rs148796517	CDK11A	0.170034	0.00255004	rs12103	rs6671612	MIB2	0.13341	0.015371	rs12103	rs307346	TAS1R3	0.912371	0.168975
rs6697886	rs28366981	MMP23B	0.0897868	0.00298069	rs3748816	rs147023904	PANK4	0.774368	0.0146471	rs6697886	rs148796517	CDK11B	0.820426	0.014662	rs6697886	rs72634819	SLC35E2A	0.785053	0.00842191	rs6697886	rs58485291	PUSL1	0.936999	0.118878
rs12103	rs28366981	MMP23B	0.200898	0.00083713	rs6664969	rs147023904	PANK4	0.651625	0.010614	rs12103	rs148796517	CDK11B	0.626824	0.00255004	rs12103	rs72634819	SLC35E2A	0.949603	0.0489755	rs12103	rs58485291	PUSL1	0.933276	0.196889
rs6697886	rs141483437	MRPL20	0.857464	0.0292058	rs4073285	rs147023904	PANK4	0.649819	0.0102667	rs6697886	rs307354	CPTP	0.592593	0.0791125	rs6697886	rs114310956	CPTP	0.101778	0.00531558	rs6697886	rs72634819	AURKAIP1	0.205899	0.0140253
rs12103	rs141483437	MRPL20	0.98092	0.019546	rs3748816	rs4648658	PRXL2B	0.976534	0.951874	rs12103	rs307354	CPTP	0.827722	0.175521	rs12103	rs114310956	CPTP	0.251741	0.0137752	rs12103	rs72634819	AURKAIP1	0.0386598	0.0347379
rs6697886	rs113617566	MRPL20-AS1	0.805275	0.0139564	rs6664969	rs4648658	PRXL2B	0.853791	0.862094	rs6697886	rs12736155	MIB2	0.483165	0.000185337	rs6697886	rs139600717	MRPL20-AS1	0.604687	0.00615556	rs6697886	rs57672822	B3GALT6	0.979381	0.746126
rs12103	rs113617566	MRPL20-AS1	0.949495	0.012129	rs4073285	rs4648658	PRXL2B	0.851986	0.871336	rs12103	rs12736155	MIB2	0.0505051	0.00882049	rs12103	rs139600717	MRPL20-AS1	0.804966	0.0288325	rs12103	rs57672822	B3GALT6	0.922108	0.138018
rs6697886	rs2313198	PUSL1	0.907407	0.134046	rs3748816	rs111221966	TNFRSF14	0.745487	0.423676	rs6697886	rs17162876	MMP23A	0.854658	0.0111493	rs6697886	indel:1D_1_1352127	ANKRD65	0.954847	0.148188	rs6697886	rs79493008	TNFRSF4	0.969072	0.512359
rs12103	rs2313198	PUSL1	0.974747	0.567226	rs6664969	rs111221966	TNFRSF14	0.900722	0.51281	rs12103	rs17162876	MMP23A	0.523008	0.00125491	rs12103	indel:1D_1_1352127	ANKRD65	0.992543	0.425092	rs12103	rs79493008	TNFRSF4	0.908648	0.0803839
rs6697886	rs74355107	SDF4	0.747475	0.117194	rs4073285	rs111221966	TNFRSF14	0.785199	0.461427	rs6697886	rs17162876	MMP23B	0.652076	0.0111493	rs6697886	rs2275915	MRPL20	0.969188	0.0939513	rs6697886	rs3753342	TNFRSF18	0.979668	0.622279
rs12103	rs74355107	SDF4	0.112795	0.0764342	rs3748816	rs75898568	TNFRSF14-AS1	0.761733	0.0274228	rs12103	rs17162876	MMP23B	0.48541	0.00125491	rs12103	rs2275915	MRPL20	0.466443	0.121721	rs12103	rs3753342	TNFRSF18	0.91953	0.121649
rs6697886	rs148796517	SLC35E2A	0.85578	0.0210677	rs6664969	rs75898568	TNFRSF14-AS1	0.853791	0.0326568	rs6697886	rs111421264	MRPL20	0.888889	0.101051	rs6697886	rs36050429	AL031282.2	0.523478	0.0271336	rs6697886	rs2076327	GABRD	0.629725	0.00729892
rs12103	rs148796517	SLC35E2A	0.823232	0.00443611	rs4073285	rs75898568	TNFRSF14-AS1	0.783394	0.0242624	rs12103	rs111421264	MRPL20	0.973625	0.567266	rs12103	rs36050429	AL031282.2	0.829468	0.0878179	rs12103	rs2076327	GABRD	0.0501145	0.0486597
rs6697886	rs79113395	SLC35E2B	0.607183	0.00386761	rs3766606	rs144768319	PARK7	0.990172	0.987675	rs6697886	rs1268339	SCNN1D	0.920875	0.242635	rs6697886	rs28678861	AL691432.1	0.156273	0.00328294	rs6697886	rs115866895	SLC35E2B	0.727377	0.00916214
rs12103	rs79113395	SLC35E2B	0.026936	0.00328392	rs1748041	rs12737739	PADI4	0.568452	0.319837	rs12103	rs1268339	SCNN1D	0.993827	0.505395	rs12103	rs28678861	AL691432.1	0.0181922	0.0109266	rs12103	rs115866895	SLC35E2B	0.872852	0.0316037
rs6697886	rs7520996	SSU72	0.448373	0.00298124	rs3806308	rs3738122	OTUD3	0.422343	0.00885747	rs6697886	rs148796517	SLC35E2A	0.771605	0.014662	rs6697886	rs28451771	AL691432.2	0.737933	3.46188e-06	rs6697886	rs1356698610	MMP23B	0.110252	0.000318614
rs12103	rs7520996	SSU72	0.825477	0.0652722	rs6426833	rs3738122	OTUD3	0.836512	0.456783	rs12103	rs148796517	SLC35E2A	0.914141	0.00255004	rs12103	rs28451771	AL691432.2	0.310415	0.000124625	rs12103	rs1356698610	MMP23B	0.668671	0.010232
rs3748816	rs55658746	AL139246.2	0.848375	0.332354	rs3806308	rs79127348	Z98257.1	0.912807	0.0039738	rs6697886	rs79113395	SLC35E2B	0.695286	0.00473064	rs6697886	rs112301494	AL391244.2	0.905679	0.124203	rs6697886	rs28703654	MIB2	0.0750286	0.00596208
rs6664969	rs55658746	AL139246.2	0.790614	0.321633	rs6426833	rs79127348	Z98257.1	0.392371	0.0408127	rs12103	rs79113395	SLC35E2B	0.0415264	0.00207123	rs12103	rs112301494	AL391244.2	0.987462	0.402194	rs12103	rs28703654	MIB2	0.294101	0.00237355
rs4073285	rs55658746	AL139246.2	0.696751	0.279754	rs2275247	rs187388280	KIAA0319L	0.813653	0.00256989	rs6697886	rs307354	TAS1R3	0.76936	0.0791125	rs768844794	rs2227313	TNFRSF14	0.992219	0.890979	rs6697886	rs3128343	ATAD3A	0.845074	0.04217
rs3748816	rs140287099	AL139246.3	0.83574	0.116181	rs7517847	rs17375360	SGIP1	0.325243	0.000267203	rs12103	rs307354	TAS1R3	0.912458	0.175521	rs3748816	rs2227313	TNFRSF14	0.920012	0.448994	rs12103	rs3128343	ATAD3A	0.928408	0.143973
rs6664969	rs140287099	AL139246.3	0.787004	0.121809	rs11465804	rs17375360	SGIP1	0.786408	0.00565736	rs3748816	rs2260976	MMEL1	0.891697	0.875914	rs6664969	rs2227313	TNFRSF14	0.973856	0.483189	rs6697886	rs143087458	MTCO3P12	0.575315	2.13454e-05
rs4073285	rs140287099	AL139246.3	0.642599	0.0986184	rs11209026	rs17375360	SGIP1	0.640777	0.00569868	rs6664969	rs2260976	MMEL1	0.99278	0.986869	rs4073285	rs2227313	TNFRSF14	0.968565	0.470241	rs12103	rs143087458	MTCO3P12	0.568442	0.00108973
rs3748816	rs3748816	MMEL1	1	1	rs80174646	rs17375360	SGIP1	0.640777	0.00569868	rs4073285	rs2260976	MMEL1	0.954874	0.932881	rs768844794	rs733307	PANK4	0.472144	0.0152188	rs6697886	rs35107976	ENSG00000203301	0.953895	0.198158
rs6664969	rs3748816	MMEL1	0.920578	0.900937	rs10889676	rs17375360	SGIP1	0.325243	4.95602e-05	rs3748816	rs2236395	PANK4	0.866426	0.201933	rs3748816	rs733307	PANK4	0.96234	0.0665871	rs12103	rs35107976	ENSG00000203301	0.14748	0.0433514
rs4073285	rs3748816	MMEL1	0.84657	0.826971	rs10889677	rs17375360	SGIP1	0.325243	4.82748e-05	rs6664969	rs2236395	PANK4	0.777978	0.200545	rs6664969	rs733307	PANK4	0.945534	0.0974122	rs6697886	rs2296716	TMEM240	0.887743	0.00888493
rs3748816	rs55658746	PRXL2B	0.855596	0.332354	rs6679677	rs17464525	AP4B1	0.429553	0.0165555	rs4073285	rs2236395	PANK4	0.749097	0.200108	rs4073285	rs733307	PANK4	0.95456	0.104919	rs12103	rs2296716	TMEM240	0.854238	0.0147463
rs6664969	rs55658746	PRXL2B	0.725632	0.321633	rs2476601	rs17464525	AP4B1	0.429553	0.0165252	rs3748816	rs4278312	PRXL2B	0.974729	0.934758	rs768844794	rs10910105	TTC34	0.946467	0.436953	rs6697886	rs12736155	SLC35E2A	0.82646	0.031117
rs4073285	rs55658746	PRXL2B	0.718412	0.279754	rs1217403	rs17464525	AP4B1	0.496564	0.0346569	rs6664969	rs4278312	PRXL2B	0.850181	0.826294	rs3748816	rs10910105	TTC34	0.965764	0.770354	rs12103	rs12736155	SLC35E2A	0.609107	0.0610458
rs3766606	rs142128211	TNFRSF9	0.577396	0.0069871	rs6679677	rs17464525	BCL2L15	0.17354	0.0165555	rs4073285	rs4278312	PRXL2B	0.951264	0.853185	rs6664969	rs10910105	TTC34	0.991285	0.95728	rs6697886	rs61776794	MMP23A	0.912371	0.0203537
rs1748041	rs7548900	PADI4	0.333333	0.058024	rs2476601	rs17464525	BCL2L15	0.17354	0.0165252	rs3748816	rs10797429	TNFRSF14	0.709386	0.361719	rs4073285	rs10910105	TTC34	0.99253	0.971038	rs12103	rs61776794	MMP23A	0.654639	0.0231997
rs3806308	rs6681186	OTUD3	0.405995	0.0121227	rs1217403	rs17464525	BCL2L15	0.609966	0.0346569	rs6664969	rs10797429	TNFRSF14	0.792419	0.455743	rs768844794	rs191100912	AL139246.3	0.984127	0.00275593	rs6697886	rs1240730	ATAD3C	0.842784	0.0388431
rs6426833	rs6681186	OTUD3	0.790191	0.367531	rs6679677	rs11102694	DCLRE1B	0.993127	0.523467	rs4073285	rs10797429	TNFRSF14	0.725632	0.435223	rs3748816	rs191100912	AL139246.3	0.959851	0.000511728	rs12103	rs1240730	ATAD3C	0.906071	0.234555
rs3806308	rs12126198	TMCO4	0.803815	0.0406163	rs2476601	rs11102694	DCLRE1B	0.994845	0.523936	rs3748816	rs10797429	TNFRSF14-AS1	0.810469	0.361719	rs6664969	rs191100912	AL139246.3	0.934018	0.000164821	rs6697886	rs75111672	CCNL2	0.142039	0.00197695
rs6426833	rs12126198	TMCO4	0.683924	0.0033328	rs1217403	rs11102694	DCLRE1B	0.496564	0.0926404	rs6664969	rs10797429	TNFRSF14-AS1	0.877256	0.455743	rs4073285	rs191100912	AL139246.3	0.923747	9.7345e-05	rs12103	rs75111672	CCNL2	0.545533	1.373e-05
rs6679677	rs11102694	AP4B1	0.786942	0.525958	rs6679677	rs17464525	PTPN22	0.080756	0.0165555	rs4073285	rs10797429	TNFRSF14-AS1	0.765343	0.435223	rs2234161	rs2495366	TNFRSF14-AS1	0.997821	0.8859	rs6697886	rs149455400	LINC01342	0.166667	0.0124535
rs2476601	rs11102694	AP4B1	0.785223	0.526399	rs2476601	rs17464525	PTPN22	0.080756	0.0165252	rs3748816	rs4073285	TTC34	0.848375	0.839386	rs3748816	rs2495366	TNFRSF14-AS1	0.972611	0.455555	rs12103	rs149455400	LINC01342	0.241409	0.010836
rs1217403	rs11102694	AP4B1	0.57732	0.0904433	rs1217403	rs17464525	PTPN22	0.542955	0.0346569	rs6664969	rs4073285	TTC34	0.933213	0.94592	rs6664969	rs2495366	TNFRSF14-AS1	0.942421	0.489236	rs6697886	rs307354	CPTP	0.869702	0.0619631
rs6679677	rs11102694	DCLRE1B	0.994845	0.525958	rs4971079	rs11264345	AC234582.2	0.670947	0.274609	rs4073285	rs4073285	TTC34	1	1	rs4073285	rs2495366	TNFRSF14-AS1	0.941488	0.476508	rs12103	rs307354	CPTP	0.919244	0.182118
rs2476601	rs11102694	DCLRE1B	0.996564	0.526399	rs4971079	rs146695841	AL353807.1	0.345104	0.0284735	rs3766606	rs2300428	HMGN2P17	0.702703	0.146589	rs3766606	rs2745722	PARK7	0.914247	0.127191	rs6697886	rs113617566	MRPL20-AS1	0.590206	0.00169532
rs1217403	rs11102694	DCLRE1B	0.592784	0.0904433	rs4971079	rs113787706	FAM189B	0.757624	0.0288096	rs3766606	rs34466510	PARK7	0.845209	0.866101	rs3766606	rs441467	AL034417.4	0.967885	0.379444	rs12103	rs113617566	MRPL20-AS1	0.992554	0.0220801
rs6679677	rs9429730	PHTF1	0.731959	0.275121	rs4971079	rs11264345	GBA	0.661316	0.274609	rs3766606	rs61772694	PER3	0.675676	0.00373488	rs3806308	rs10916663	OTUD3	0.0159607	0.0111961	rs6697886	rs1153106	ENSG00000224956	0.380871	0.0728751
rs2476601	rs9429730	PHTF1	0.731959	0.275544	rs4971079	rs762488	GBAP1	0.699839	0.274612	rs1748041	rs11203362	PADI4	0.863095	0.63767	rs6426833	rs10916663	OTUD3	0.936157	0.178781	rs12103	rs1153106	ENSG00000224956	0.0263459	0.357133
rs1217403	rs9429730	PHTF1	0.109966	0.0151149	rs4971079	rs6692183	MSTO1	0.619583	0.108316	rs3806308	rs6681186	OTUD3	0.302452	0.00629149	rs3806308	rs149162492	MICOS10	0.259669	9.77934e-05	rs6697886	rs146355575	MTND1P23	0.688144	0.0258863
rs4971079	rs348196	DAP3	0.624398	0.0684467	rs4971079	rs6692183	MSTO2P	0.566613	0.108316	rs6426833	rs6681186	OTUD3	0.790191	0.376367	rs6426833	rs149162492	MICOS10	0.874156	0.00642979	rs12103	rs146355575	MTND1P23	0.874284	0.101484
rs4971079	rs4492610	FDPS	0.585875	0.105582	rs4971079	rs41264243	MTX1	0.950241	0.0647708	rs2275247	rs6671974	AGO4	0.365314	0.00400666	rs2275247	rs78155711	AC004865.2	0.955176	0.0262744	rs6697886	rs115866895	AL031282.1	0.512027	0.00916214
rs4971079	rs760077	GBA	0.971108	0.52227	rs4971079	rs41264243	MTX1P1	0.930979	0.0647708	rs6679677	rs1935836	BCL2L15	0.719931	0.0748952	rs6679677	rs887792343	PHTF1	0.876546	0.0084486	rs12103	rs115866895	AL031282.1	0.599656	0.0316037
rs4971079	rs2974929	GBAP1	0.958266	0.548634	rs4971079	rs4971091	MUC1	0.9374	0.575893	rs2476601	rs1935836	BCL2L15	0.725086	0.0750883	rs2476601	rs887792343	PHTF1	0.877336	0.00891825	rs6697886	rs35206724	FNDC10	0.180985	0.00690373
rs4971079	rs12407800	RIT1	0.609952	0.0564938	rs4971079	rs760077	THBS3	0.956661	0.512864	rs1217403	rs1935836	BCL2L15	0.938144	0.747108	rs1217403	rs887792343	PHTF1	0.665965	0.0660768	rs12103	rs35206724	FNDC10	0.412658	0.00432994
rs4971079	rs760077	THBS3	0.945425	0.52227	rs4971079	rs10908479	YY1AP1	0.574639	0.0922345	rs6679677	rs3789613	PTPN22	0.749141	0.19318	rs6679677	rs12079716	DCLRE1B	0.831535	0.00524764	rs6697886	rs115834287	MTCO2P12	0.911226	0.0709489
rs4971079	rs2048431	YY1AP1	0.361156	0.0981021	rs2816316	rs1323292	RGS1	0.944444	0.969943	rs2476601	rs3789613	PTPN22	0.750859	0.193542	rs2476601	rs12079716	DCLRE1B	0.834167	0.00521824	rs12103	rs115834287	MTCO2P12	0.887457	0.0457424
rs6425143	rs12751388	GOT2P2	0.404651	0.00253073	rs1323292	rs1323292	RGS1	1	1	rs1217403	rs3789613	PTPN22	0.386598	0.161453	rs1217403	rs12079716	DCLRE1B	0.818373	0.00490041	rs6697886	rs77523903	CICP3	0.282646	0.0299135
rs9286879	rs12751388	GOT2P2	0.404651	0.00308542	rs1359062	rs1323292	RGS1	0.944444	0.969945	rs4845604	rs12029913	THEM5	0.18	0.0654595	rs6679677	rs56048322	PTPN22	0.296131	0.00430277	rs12103	rs77523903	CICP3	0.721649	0.101754
rs17849502	rs2275675	SMG7-AS1	0.421622	0.0796097	rs2488389	rs77849192	CFHR1	0.0334158	0.00433088	rs4129267	rs7537316	IL6R	0.658824	0.237348	rs2476601	rs56048322	PTPN22	0.296131	0.00427867	rs6697886	rs143589979	LINC01786	0.841638	0.00146568
rs2816316	rs1323292	RGS1	0.9375	0.969638	rs16841904	rs77849192	CFHR1	0.0334158	0.00540735	rs4971079	rs11465212	C1orf189	0.382022	0.00869864	rs1217403	rs56048322	PTPN22	0.00184259	0.0202987	rs12103	rs143589979	LINC01786	0.523482	0.000495516
rs1323292	rs1323292	RGS1	1	1	rs6696533	rs12733073	PTPRC	0.0197044	0.0281309	rs4971079	rs12034326	GBA	0.674157	0.287968	rs6679677	rs17464525	AP4B1	0.343248	0.000188143	rs6697886	rs4648629	AL109917.1	0.00171821	0.0152191
rs1359062	rs1323292	RGS1	0.986111	0.96964	rs7554511	rs60112590	AL358473.1	0.552083	0.0551215	rs4971079	rs497829	GBAP1	0.942215	0.516943	rs2476601	rs17464525	AP4B1	0.392735	0.000154022	rs12103	rs4648629	AL109917.1	0.175544	0.0663859
rs2488389	rs72744906	DENND1B	0.961634	0.209914	rs12131796	rs60112590	AL358473.1	0.554688	0.0552199	rs4971079	rs760077	THBS3	0.945425	0.481112	rs1217403	rs17464525	AP4B1	0.211635	0.0842334	rs6697886	rs115272858	CICP7	0.952176	0.00366168
rs16841904	rs72744906	DENND1B	0.982673	0.229339	rs11584383	rs60112590	AL358473.1	0.546875	0.0692808	rs4971079	rs12239100	YY1AP1	0.401284	0.0960445	rs6679677	rs3752954	AL133517.1	0.673598	0.00516317	rs12103	rs115272858	CICP7	0.886884	0.00576256
rs6696533	rs74134783	PTPRC	0.0295567	0.0208784	rs13407913	rs2033656	ADCY3	0.971888	0.999371	rs13407913	rs6746013	ADCY3	0.771084	0.810343	rs2476601	rs3752954	AL133517.1	0.724928	0.00546107	rs6697886	rs111514896	ENSG00000237094	0.894044	0.107687
rs7554511	rs59682551	KIF21B	0.916667	0.671157	rs6545800	rs2033656	ADCY3	0.839357	0.968158	rs6545800	rs6746013	ADCY3	0.84739	0.833297	rs1217403	rs3752954	AL133517.1	0.95762	0.171242	rs12103	rs111514896	ENSG00000237094	0.497995	0.155473
rs12131796	rs59682551	KIF21B	0.908854	0.670041	rs1260326	rs17005886	CAD	0.463466	0.0432152	rs1260326	rs11684134	AC074117.1	0.770355	0.314948	rs4971079	rs144857887	LAMTOR2	0.979569	0.00137037	rs6697886	rs74045108	MTCO1P12	0.264891	0.0168063
rs11584383	rs59682551	KIF21B	0.960938	0.696328	rs1260326	rs4665978	NRBP1	0.764092	0.473316	rs1260326	rs4665377	ATRAID	0.534447	0.195466	rs78973538	rs144857887	LAMTOR2	0.229535	0.00010326	rs12103	rs74045108	MTCO1P12	0.0575601	0.0907716
rs13407913	rs2033656	ADCY3	0.975904	0.999366	rs7579944	rs12714303	LBH	0.808989	0.541181	rs1260326	rs147681314	EIF2B4	0.488518	0.0376319	rs4971079	rs12041534	MSTO1	0.959824	0.163425	rs6697886	rs7535339	MTATP8P1	0.871134	0.0403692
rs6545800	rs2033656	ADCY3	0.843373	0.967901	rs77981966	rs6544647	AC010883.1	0.370256	0.0178217	rs1260326	rs1260320	KRTCAP3	0.713987	0.294131	rs78973538	rs12041534	MSTO1	0.590566	0.00836794	rs12103	rs7535339	MTATP8P1	0.933849	0.103373
rs1260326	rs1439768	ATRAID	0.557411	0.0543963	rs77981966	rs13005438	LINC01819	0.598974	0.0639463	rs702872	rs72807491	NONOP2	0.763636	0.144126	rs4971079	rs11264361	FDPS	0.96764	0.204557	rs6697886	rs115990140	AL139287.1	0.198454	0.00629736
rs1260326	rs2303370	NRBP1	0.789144	0.460168	rs7608910	rs35852308	PUS10	0.211538	0.074872	rs10203477	rs72807491	NONOP2	0.690909	0.0565224	rs78973538	rs11264361	FDPS	0.802688	0.00687231	rs12103	rs115990140	AL139287.1	0.00715922	0.0122736
rs1260326	rs724311	SLC5A6	0.367432	0.0590212	rs4907310	rs1808802	STARD7	0.0435294	0.00253696	rs13031237	rs72807491	NONOP2	0.945455	0.256658	rs4971079	rs4971081	RUSC1	0.0141231	0.0199396	rs6697886	rs1240718	MRPL20	0.914662	0.217706
rs77981966	rs13424398	AC010883.1	0.618462	0.374167	rs12987977	rs1985329	AC007278.1	0.00220751	0.0690157	rs13017599	rs72807491	NONOP2	0.933333	0.246862	rs78973538	rs4971081	RUSC1	0.83491	0.00212914	rs12103	rs1240718	MRPL20	0.977663	0.875392
rs77981966	rs6544654	THADA	0.315897	0.0162908	rs917997	rs1985329	AC007278.1	0.580574	0.287528	rs6706689	rs72807491	NONOP2	0.709091	0.0647255	rs4971079	rs2066981	GBAP1	0.995338	0.569546	rs6697886	rs112328991	CDK11B	0.713918	0.051154
rs77981966	rs6544634	ZFP36L2	0.574359	0.178107	rs12987977	rs7581119	AC007278.2	0.00220751	0.0689059	rs4907310	rs116761824	ANKRD36C	0.847059	0.0704445	rs78973538	rs2066981	GBAP1	0.592623	0.000350929	rs12103	rs112328991	CDK11B	0.842497	0.142216
rs702872	rs67574266	AC010733.2	0.812121	0.706935	rs917997	rs7581119	AC007278.2	0.571744	0.287878	rs4907310	rs57406815	SEMA4C	0.991765	0.933477	rs4971079	rs188242757	FAM189B	0.139037	0.00140411	rs6697886	rs566057860	RP4-669L17.8	0.80441	0.0091672
rs10203477	rs67574266	AC010733.2	0.739394	0.382071	rs12987977	rs7581119	IL18R1	0.112583	0.0689059	rs4907310	rs2016759	STARD7	0.931765	0.381602	rs78973538	rs188242757	FAM189B	0.00836418	0.0467179	rs12103	rs566057860	RP4-669L17.8	0.591065	0.000134557
rs13031237	rs67574266	AC010733.2	0.993939	0.999991	rs917997	rs7581119	IL18R1	0.573951	0.287878	rs4907310	rs4435501	STARD7-AS1	0.711765	0.0480094	rs4971079	rs2666826	YY1AP1	0.950912	0.116734	rs6697886	rs61777516	AL162741.1	0.836483	0.0305325
rs13017599	rs67574266	AC010733.2	0.975758	0.98947	rs12987977	rs7581119	IL18RAP	0.00220751	0.0689059	rs4907310	rs58448550	TMEM127	0.68	0.225983	rs78973538	rs2666826	YY1AP1	0.525847	0.00555399	rs12103	rs61777516	AL162741.1	0.835624	0.136763
rs6706689	rs67574266	AC010733.2	0.751515	0.404495	rs917997	rs7581119	IL18RAP	0.584989	0.287878	rs74538397	rs6543087	FLJ20373	0.192243	0.00541352	rs4971079	rs181797914	TRIM46	0.976416	0.0134973	rs6697886	rs28678861	ENSG00000269227	0.0936426	0.00161689
rs702872	rs13031721	REL	0.848485	0.719285	rs12987977	rs7581119	MIR4772	0.00441501	0.0689059	rs74538397	rs6543087	MAP4K4	0.0860034	0.00541352	rs78973538	rs181797914	TRIM46	0.630879	1.9713e-05	rs12103	rs28678861	ENSG00000269227	0.526346	0.000241174
rs10203477	rs13031721	REL	0.739394	0.396432	rs917997	rs7581119	MIR4772	0.573951	0.287878	rs12987977	rs13021177	AC007278.1	0.121413	0.0845879	rs4971079	rs2990223	THBS3	0.995475	0.500754	rs6697886	rs115834287	ENSG00000269554	0.963631	0.0709489
rs13031237	rs13031721	REL	0.987879	0.989547	rs12987977	rs4851588	SLC9A4	0.565121	0.25269	rs917997	rs13021177	AC007278.1	0.454746	0.279636	rs78973538	rs2990223	THBS3	0.803784	0.0056369	rs12103	rs115834287	ENSG00000269554	0.883734	0.0457424
rs13017599	rs13031721	REL	0.975758	0.97898	rs917997	rs4851588	SLC9A4	0.845475	0.984531	rs12466487	rs6755391	UBXN4	0.289157	0.0235641	rs4971079	rs914615	MTX1	0.002331	0.567993	rs6697886	rs28678861	AL691432.1	0.724513	0.00161689
rs6706689	rs13031721	REL	0.757576	0.405781	rs11691685	rs6746122	LINC01412	0.25885	0.0203658	rs2111485	rs16846600	GCA	0.0483384	0.0373697	rs78973538	rs914615	MTX1	0.718634	0.000366354	rs12103	rs28678861	AL691432.1	0.152635	0.000241174
rs702872	rs72807491	USP34	0.793939	0.170924	rs11691685	rs115062320	TEX41	0.201327	0.00663293	rs1990760	rs16846600	GCA	0.0483384	0.0388965	rs4971079	rs11264344	GBA	0.970383	0.352185	rs6697886	rs28418680	AL391244.2	0.379152	0.10942
rs10203477	rs72807491	USP34	0.581818	0.0949446	rs6749371	rs62179913	STAT4	0.972857	0.612266	rs35667974	rs16846600	GCA	0.0936556	0.0115688	rs78973538	rs11264344	GBA	0.323324	0.00516087	rs12103	rs28418680	AL391244.2	0.42268	0.256809
rs13031237	rs72807491	USP34	0.915152	0.287792	rs3821236	rs62179913	STAT4	0.424286	0.00366557	rs3747517	rs16846600	GCA	0.208459	0.00107871	rs4971079	rs423144	MUC1	0.990402	0.1629	rs768844794	rs1289954623	MMEL1	0.830144	0.535474
rs13017599	rs72807491	USP34	0.945455	0.278988	rs1517352	rs62179913	STAT4	0.145714	0.0818107	rs6749371	rs6711082	GLS	0.43	0.0477261	rs78973538	rs423144	MUC1	0.0854244	0.0043912	rs3748816	rs1289954623	MMEL1	0.907895	0.922626
rs6706689	rs72807491	USP34	0.569697	0.104313	rs7574865	rs62179913	STAT4	0.412857	0.00779291	rs3821236	rs6711082	GLS	0.194286	0.0142562	rs4971079	rs748932193	RUSC1-AS1	0.953928	0.189792	rs6664969	rs1289954623	MMEL1	0.966507	0.967809
rs4907310	rs7423942	ANKRD36C	0.718824	0.154959	rs2164068	rs976180	AC010746.1	0.5625	0.354846	rs1517352	rs6711082	GLS	0.244286	0.0308057	rs78973538	rs748932193	RUSC1-AS1	0.241464	0.00275139	rs4073285	rs1289954623	MMEL1	0.917464	0.917556
rs4907310	rs4907299	CIAO1	0.672941	0.201803	rs2164068	rs979020	AC013264.1	0.146455	0.203628	rs7574865	rs6711082	GLS	0.288571	0.0289104	rs17849502	indel:3I_1_183523503	SMG7	0.846107	0.112253	rs2234161	rs4648648	PRXL2B	0.966507	0.909706
rs4907310	rs10171471	ITPRIPL1	0.28	0.174232	rs2164068	rs699319	HSPE1	0.439366	0.314888	rs2164068	rs144930737	AC011997.1	0.83209	0.539885	rs7554511	rs1186459005	AL358473.1	0.0164884	0.0621761	rs3748816	rs4648648	PRXL2B	0.905502	0.554153
rs4907310	rs2315421	LINC00342	0.683529	0.129706	rs2164068	rs700659	PLCL1	0.823694	0.729793	rs2164068	rs10931780	AC013264.1	0.505597	0.239994	rs12131796	rs1186459005	AL358473.1	0.0209447	0.0619631	rs6664969	rs4648648	PRXL2B	0.809809	0.506318
rs4907310	rs186682955	SEMA4C	0.934118	0.030751	rs2164068	rs11694913	SF3B1	0.509328	0.293698	rs2164068	rs10931780	ANKRD44-IT1	0.50653	0.239994	rs11584383	rs1186459005	AL358473.1	0.0374332	0.0602415	rs4073285	rs4648648	PRXL2B	0.854067	0.491394
rs4907310	rs76413681	SNRNP200	0.724706	0.0906623	rs11676348	rs6737563	AAMP	0.763736	0.777069	rs2164068	rs34773166	ATP5MC2P3	0.504664	0.217352	rs3024505	rs17015767	IL19	0.0805369	0.0148567	rs768844794	rs11573968	TNFRSF14	0.949761	0.0298881
rs4907310	rs186057765	STARD7-AS1	0.255294	0.0498214	rs11676348	rs6737563	CXCR1	0.692308	0.777069	rs2164068	rs144930737	BOLL	0.846082	0.539885	rs3024493	rs17015767	IL19	0.0711409	0.0131628	rs3748816	rs11573968	TNFRSF14	0.533493	0.0138876
rs4907310	rs2301707	TMEM127	0.334118	0.202412	rs11676348	rs6436026	CXCR2	0.697802	0.841071	rs2164068	rs10198804	HSPD1	0.615672	0.103376	rs12075255	rs17015767	IL19	0.861745	0.0247586	rs6664969	rs11573968	TNFRSF14	0.746411	0.015202
rs12987977	rs1985329	AC007278.1	0.0883002	0.0674022	rs11676348	rs10804264	CXCR2P1	0.983516	0.988803	rs2164068	rs4286272	MARS2	0.778918	0.719726	rs13407913	rs12713419	ADCY3	0.883408	0.487689	rs4073285	rs11573968	TNFRSF14	0.812201	0.0206732
rs917997	rs1985329	AC007278.1	0.408389	0.289287	rs11676348	rs10804264	HMGB1P9	0.93956	0.988803	rs2164068	rs75373125	RFTN2	0.585821	0.117446	rs6545800	rs12713419	ADCY3	0.932735	0.513929	rs768844794	rs10910087	PANK4	0.940191	0.228347
rs6749371	rs13395505	GLS	0.448571	0.0628819	rs2382817	rs4674282	AC021016.2	0.910959	0.970465	rs2164068	rs1429418	SF3B1	0.276119	0.281061	rs1260326	rs2280737	GTF3C2	0.0703163	0.351092	rs3748816	rs10910087	PANK4	0.565789	0.030886
rs3821236	rs13395505	GLS	0.468571	0.0369655	rs2382817	rs13026485	ARPC2	0.780822	0.606881	rs1980422	rs3115966	KRT18P39	0.89434	0.660668	rs1260326	rs7602534	EIF2B4	0.910706	0.333377	rs6664969	rs10910087	PANK4	0.413876	0.0236517
rs1517352	rs13395505	GLS	0.354286	0.0276597	rs12694846	rs9989792	SP140	0.809859	0.236993	rs7426056	rs3115966	KRT18P39	0.896226	0.660764	rs1260326	rs8179225	NRBP1	0.961314	0.342361	rs4073285	rs10910087	PANK4	0.485646	0.0235888
rs7574865	rs13395505	GLS	0.308571	0.0295622	rs36001488	rs12692250	ATG16L1	0.934896	0.685705	rs1980422	rs3115966	NPM1P33	0.89434	0.660668	rs1260326	rs7596856	PPM1G	0.615328	0.447625	rs768844794	rs11573968	AL139246.2	0.936603	0.0298881
rs2164068	rs979020	ANKRD44-IT1	0.314366	0.20094	rs67676925	rs2201150	AC098613.1	0.584746	0.0757628	rs7426056	rs3115966	NPM1P33	0.896226	0.660764	rs1260326	rs10182937	IFT172	0.970316	0.421647	rs3748816	rs11573968	AL139246.2	0.129187	0.0138876
rs2164068	rs148671388	HSPD1	0.628731	0.0229151	rs67676925	rs3181077	CCR1	0.299435	0.0600359	rs1980422	rs17533699	RNU6-474P	0.896226	0.660553	rs1260326	rs2043921	SLC5A6	0.676886	0.0796673	rs6664969	rs11573968	AL139246.2	0.657895	0.015202
rs2164068	rs9712275	PLCL1	0.873134	0.846216	rs67676925	rs1388604	CCR2	0.584746	0.0376414	rs7426056	rs17533699	RNU6-474P	0.896226	0.660648	rs1260326	rs11685326	ATRAID	0.949392	0.100624	rs4073285	rs11573968	AL139246.2	0.552632	0.0206732
rs2164068	rs4850809	SF3B1	0.529851	0.395337	rs67676925	rs1388604	CCR3	0.644068	0.0376414	rs2382817	rs56109829	AC021016.2	0.921233	0.882908	rs1260326	rs2280737	AC074117.1	0.961557	0.351092	rs768844794	rs74466775	AL139246.3	0.0322967	0.0479733
rs11676348	rs111975246	CXCR1	0.708791	0.848221	rs67676925	rs2201150	CCRL2	0.327684	0.0757628	rs2382817	rs12694432	ARPC2	0.780822	0.622234	rs77981966	rs10495903	THADA	0.924245	0.315615	rs3748816	rs74466775	AL139246.3	0.125598	0.019295
rs11676348	rs6737563	CXCR2	0.758242	0.772386	rs67676925	rs3181077	FYCO1	0.440678	0.0600359	rs2382817	rs6436048	TMBIM1	0.674658	0.710032	rs77981966	rs9309101	ZFP36L2	0.958326	0.0657697	rs6664969	rs74466775	AL139246.3	0.110048	0.013186
rs2382817	rs11677953	AC021016.2	0.900685	0.958325	rs6441961	rs35238788	CCR5	0.834244	0.353166	rs12694846	rs10498248	SP140	0.00352113	0.0695859	rs702872	rs842641	NONOP2	0.326443	0.122056	rs4073285	rs74466775	AL139246.3	0.175837	0.0162326
rs2382817	rs10206984	ARPC2	0.773973	0.625158	rs1001007	rs35238788	CCR5	0.586521	0.161207	rs12694846	rs7582543	SP140L	0.93662	0.407491	rs10203477	rs842641	NONOP2	0.971576	0.123566	rs768844794	rs375632337	TNFRSF14-AS1	0.0251196	0.0955578
rs2382817	rs4674275	GPBAR1	0.777397	0.709493	rs4625	rs150168772	CCDC71	0.43592	0.0674823	rs36001488	rs6752107	ATG16L1	0.960938	0.987249	rs13031237	rs842641	NONOP2	0.95435	0.0764032	rs3748816	rs375632337	TNFRSF14-AS1	0.2189	0.0495603
rs2382817	rs10203039	PNKD	0.705479	0.631956	rs116046827	rs150168772	CCDC71	0.392328	0.00284415	rs36001488	rs62192778	USP40	0.0507812	0.0107015	rs13017599	rs842641	NONOP2	0.947459	0.0733422	rs6664969	rs375632337	TNFRSF14-AS1	0.123206	0.0399977
rs36001488	rs13412102	ATG16L1	0.93099	0.691868	rs3197999	rs150168772	CCDC71	0.383609	0.0242807	rs4625	rs7644148	AMT	0.572799	0.164861	rs6706689	rs842641	NONOP2	0.970715	0.127315	rs4073285	rs375632337	TNFRSF14-AS1	0.108852	0.0443543
rs36001488	rs62192777	USP40	0.411458	0.0245812	rs4625	rs34037363	DALRD3	0.906713	0.22938	rs116046827	rs7644148	AMT	0.232781	0.0195861	rs4907310	rs1168969	STARD7	0.938537	0.117202	rs3766606	rs148450674	UTS2	0.523567	0.00653971
rs3749171	rs2975781	GPR35	0.872414	0.128956	rs116046827	rs34037363	DALRD3	0.0680035	0.00123658	rs3197999	rs7644148	AMT	0.540541	0.15486	rs4907310	rs6724288	FAHD2A	0.0419176	0.00917573	rs3766606	rs12057569	TNFRSF9	0.389809	0.000110782
rs4676406	rs2975781	GPR35	0.168966	0.0108805	rs3197999	rs34037363	DALRD3	0.905841	0.234353	rs4625	rs36080061	ARIH2	0.0941587	2.10019e-05	rs4907310	rs1081707	TMEM127	0.0136447	0.169761	rs3766606	rs144768319	PARK7	0.996178	0.946032
rs67676925	rs3181077	CCR3	0.282486	0.055726	rs4625	rs114730095	GPX1	0.932868	0.0274682	rs116046827	rs36080061	ARIH2	0.292938	0.00767743	rs4907310	indel:1I_2_96979130	CIAO1	0.993854	0.927545	rs3766606	rs373951717	SLC45A1	0.988535	0.0250453
rs6441961	rs6441959	AC098613.1	0.883424	0.61871	rs116046827	rs114730095	GPX1	0.123801	0.00220217	rs3197999	rs36080061	ARIH2	0.152572	0.00107247	rs4907310	rs2462776	FAHD2CP	0.707314	0.177601	rs3766606	rs9657970	ENSG00000236269	0.824204	0.083586
rs1001007	rs6441959	AC098613.1	0.746812	0.0645412	rs3197999	rs114730095	GPX1	0.891892	0.0226069	rs4625	rs73079003	LAMB2	0.883173	0.213785	rs4907310	rs1365787378	GPAT2P1	0.99705	0.708672	rs1748041	rs79270532	PADI4	0.511579	0.00385436
rs6441961	rs76258812	CCR5	0.457195	0.0309807	rs4625	rs9681717	NCKIPSD	0.0993897	0.000219812	rs116046827	rs73079003	LAMB2	0.0749782	0.00131077	rs74538397	rs13022757	IL1R2	0.413674	0.0618664	rs1748041	rs1635573	AC004824.2	0.787368	0.595761
rs1001007	rs76258812	CCR5	0.848816	0.222343	rs116046827	rs9681717	NCKIPSD	0.0235397	0.00629846	rs3197999	rs73079003	LAMB2	0.96687	0.310928	rs12987977	rs10170583	IL18R1	0.936056	0.434485	rs3806308	rs143440008	OTUD3	0.322449	0.000324321
rs4625	rs974495	AMT	0.578901	0.135915	rs4625	rs2234391	UBA7	0.925894	0.455613	rs4625	rs2131108	MIR191	0.387969	0.131278	rs917997	rs10170583	IL18R1	0.921548	0.197057	rs6426833	rs143440008	OTUD3	0.189796	0.015789
rs116046827	rs974495	AMT	0.0122058	0.0159775	rs116046827	rs2234391	UBA7	0.40279	0.0227916	rs116046827	rs2131108	MIR191	0.0741064	0.00256863	rs12466487	rs12463480	LCT	0.911461	0.823184	rs12568930	rs10917223	USP48	0.734568	0.136734
rs3197999	rs974495	AMT	0.580645	0.130062	rs3197999	rs2234391	UBA7	0.873583	0.424841	rs3197999	rs2131108	MIR191	0.489102	0.121404	rs12466487	rs12469551	UBXN4	0.977729	0.409587	rs2275247	rs75662307	TRAPPC3	0.494416	0.00592168
rs4625	rs56318350	ARIH2	0.73932	0.212637	rs4625	rs7628719	WDR6	0.0409765	0.000566864	rs4625	rs111420947	PRKAR2A-AS1	0.917175	0.089622	rs2111485	rs35744605	IFIH1	0.00313972	0.00633876	rs2275247	rs55827327	THRAP3	0.0284264	0.00878225
rs116046827	rs56318350	ARIH2	0.285963	0.000943124	rs116046827	rs7628719	WDR6	0.185702	0.00668099	rs116046827	rs111420947	PRKAR2A-AS1	0.518745	0.000781431	rs1990760	rs35744605	IFIH1	0.00549451	0.00588955	rs2275247	rs185209053	TEKT2	0.0913706	0.00196373
rs3197999	rs56318350	ARIH2	0.752398	0.217994	rs3197999	rs7628719	WDR6	0.0793374	0.00289266	rs3197999	rs111420947	PRKAR2A-AS1	0.641674	0.0962351	rs35667974	rs35744605	IFIH1	0.386578	0.000125477	rs2275247	rs7544167	SFPQ	0.0467005	0.169739
rs4625	rs56318350	CCDC71	0.740192	0.212637	rs35677470	rs4342080	ABHD6	0.0707395	0.00407571	rs4625	rs7648987	UBA7	0.870968	0.477653	rs3747517	rs35744605	IFIH1	0.288069	0.00601476	rs2275247	rs397863847	PSMB2	0.881218	0.107068
rs116046827	rs56318350	CCDC71	0.13252	0.000943124	rs2176082	rs4342080	ABHD6	0.735263	0.211617	rs116046827	rs7648987	UBA7	0.382738	0.0243705	rs72871627	rs35744605	IFIH1	0.386578	9.62472e-05	rs2275247	rs10908393	KIAA0319L	0.159391	0.0990418
rs3197999	rs56318350	CCDC71	0.798605	0.217994	rs6445975	rs4342080	ABHD6	0.740622	0.214679	rs3197999	rs7648987	UBA7	0.859634	0.428122	rs6749371	rs7562400	AC005540.1	0.343199	0.000253557	rs2275247	rs115811625	ZMYM4	0.130964	0.000828264
rs4625	rs55674449	DALRD3	0.549259	0.0868366	rs35677470	rs11721168	PXK	0.26045	0.023367	rs4625	rs9681717	WDR6	0.206626	2.36806e-05	rs3821236	rs7562400	AC005540.1	0.907641	0.0200153	rs2275247	rs12083142	GJB3	0.726904	0.34032
rs116046827	rs55674449	DALRD3	0.186574	0.000165787	rs2176082	rs11721168	PXK	0.79314	0.252929	rs116046827	rs9681717	WDR6	0.0645161	0.00785256	rs1517352	rs7562400	AC005540.1	0.939757	0.0792066	rs2275247	rs2301902	AC004865.2	0.748223	0.332083
rs3197999	rs55674449	DALRD3	0.664342	0.0881955	rs6445975	rs11721168	PXK	0.796356	0.254479	rs3197999	rs9681717	WDR6	0.201395	0.00110415	rs7574865	rs7562400	AC005540.1	0.920445	0.028089	rs2476601	rs79580587	SIKE1	0.345663	0.00106343
rs4625	rs77440492	KLHDC8B	0.0322581	0.042074	rs2293370	rs7626090	POGLUT1	0.365613	0.022978	rs35677470	rs4681827	ABHD6	0.0278671	0.00462962	rs1208633918	rs147970259	MOB4	0.792485	0.00427775	rs1217403	rs79580587	SIKE1	0.0216837	0.0200253
rs116046827	rs77440492	KLHDC8B	0.176112	0.00160827	rs2293370	rs503083	TIMMDC1	0.00197628	0.0174186	rs2176082	rs4681827	ABHD6	0.748124	0.230538	rs1208633918	rs2053394	HSPD1	0.0668814	0.294641	rs6679677	rs17464525	AP4B1	0.477041	0.0136576
rs3197999	rs77440492	KLHDC8B	0.00087184	0.0498771	rs2293370	rs34746401	TMEM39A	0.545455	0.0596548	rs6445975	rs4681827	ABHD6	0.754555	0.233293	rs2164068	indel:1I_2_198185513	AC013264.1	0.908964	0.0358458	rs2476601	rs17464525	AP4B1	0.487245	0.0145715
rs4625	rs139799950	LAMB2	0.0479512	0.0277722	rs3774937	rs223490	KRT8P46	0.487689	0.0999963	rs35677470	rs59491259	RPP14	0.073955	0.00528453	rs1208633918	rs72916919	MARS2	0.0330649	0.423836	rs1217403	rs17464525	AP4B1	0.765306	0.0787139
rs116046827	rs139799950	LAMB2	0.50218	0.00224991	rs3774937	rs223490	LRRC37A15P	0.496212	0.0999963	rs2176082	rs59491259	RPP14	0.605573	0.166692	rs2382817	rs4672884	PNKD	0.859462	0.37717	rs6679677	rs148214197	BCL2L15	0.251276	0.162743
rs3197999	rs139799950	LAMB2	0.117698	0.0228291	rs3774937	rs2850599	MANBA	0.403409	0.0765565	rs6445975	rs59491259	RPP14	0.604502	0.168649	rs2382817	rs7559416	TMBIM1	0.982643	0.692409	rs2476601	rs148214197	BCL2L15	0.341837	0.163748
rs4625	rs62262519	MON1A	0.799477	0.0129869	rs3774937	rs72696114	NFKB1	0.96875	0.978623	rs2293370	rs114261128	POGLUT1	0.70751	0.0235753	rs2382817	rs7559428	AC021016.2	0.974804	0.935901	rs1217403	rs148214197	BCL2L15	0.61352	0.196923
rs116046827	rs62262519	MON1A	0.159547	0.0016034	rs3776414	rs5745297	DAP	0.935811	0.0620986	rs3774937	rs223490	AC018797.1	0.499053	0.0892414	rs7556897	rs11686438	CCL20	0.995501	0.982076	rs6679677	rs3789597	LRIG2	0.0714286	0.0429064
rs3197999	rs62262519	MON1A	0.775065	0.0100874	rs4613763	rs2084030	PTGER4	0.485523	0.119176	rs3774937	rs223490	AC018797.2	0.497159	0.0892414	rs12694846	rs10201872	SP140	0.973721	0.526204	rs2476601	rs3789597	LRIG2	0.188776	0.0407885
rs4625	rs56289833	NICN1	0.567568	0.127695	rs11749040	rs2084030	PTGER4	0.485523	0.119247	rs3774937	rs228611	AF213884.1	0.832386	0.476452	rs12694846	rs6705808	SP110	0.981328	0.526859	rs1217403	rs3789597	LRIG2	0.964286	0.777486
rs116046827	rs56289833	NICN1	0.0531822	0.0155536	rs2910686	rs430827	AC008850.1	0.891738	0.990428	rs3774937	rs7667496	CISD2	0.956439	0.921433	rs35300242	indel:2I_2_234294561	DGKD	0.985527	0.265838	rs6679677	rs17464525	AP4B1-AS1	0.405612	0.0136576
rs3197999	rs56289833	NICN1	0.569311	0.122624	rs2910686	rs10077945	ERAP2	0.91453	0.998494	rs3774937	rs223497	KRT8P46	0.515152	0.10429	rs36001488	indel:2I_2_234294561	DGKD	0.977704	0.241502	rs2476601	rs17464525	AP4B1-AS1	0.406888	0.0145715
rs4625	rs2164459	P4HTM	0.789015	0.00182152	rs2910686	rs10077945	LNPEP	0.920228	0.998494	rs3774937	rs228619	LRRC37A15P	0.550189	0.29081	rs35300242	rs55991949	ATG16L1	0.991003	0.471175	rs1217403	rs17464525	AP4B1-AS1	0.767857	0.0787139
rs116046827	rs2164459	P4HTM	0.0802092	0.000194734	rs26232	rs34785	GIN1	0.57625	0.425845	rs3774937	rs2866407	MANBA	0.849432	0.562338	rs36001488	rs55991949	ATG16L1	0.985527	0.438412	rs6679677	rs41283510	AL137856.1	0.575255	0.0103105
rs3197999	rs2164459	P4HTM	0.559721	0.00236167	rs26232	rs26817	PPIP5K2	0.56875	0.381796	rs3774937	rs230533	NFKB1	0.973485	0.987895	rs35300242	rs62192778	USP40	0.919617	0.0348401	rs2476601	rs41283510	AL137856.1	0.565051	0.010646
rs4625	rs56176327	PRKAR2A	0.792502	0.0803508	rs1004234	rs274567	MIR3936HG	0.341418	0.0222469	rs3774937	rs228614	SLC9B1	0.60322	0.39097	rs36001488	rs62192778	USP40	0.914532	0.0326875	rs1217403	rs41283510	AL137856.1	0.140306	0.0303356
rs116046827	rs56176327	PRKAR2A	0.217088	0.000239142	rs2188962	rs274567	MIR3936HG	0.744403	0.431683	rs3774937	rs3960788	UBE2D3	0.515152	0.115462	rs3749171	rs2975789	GPR35	0.936266	0.0567246	rs6679677	rs3752954	AL133517.1	0.230867	1.14314e-05
rs3197999	rs56176327	PRKAR2A	0.680907	0.0627585	rs17622378	rs274567	MIR3936HG	0.727612	0.431683	rs62323881	rs115217825	KIAA1109	0.70303	0.00599511	rs4676406	rs2975789	GPR35	0.893178	0.069435	rs2476601	rs3752954	AL133517.1	0.239796	1.34035e-05
rs4625	rs7619073	QRICH1	0.236269	0.0908967	rs17622517	rs274567	MIR3936HG	0.404851	0.0498589	rs13151961	rs115217825	KIAA1109	0.259394	0.0136759	rs67676925	rs34191675	CCR1	0.855741	0.601178	rs1217403	rs3752954	AL133517.1	0.836735	0.112128
rs116046827	rs7619073	QRICH1	0.0505667	0.0124327	rs1004234	rs35260072	P4HA2	0.449627	0.0367841	rs4505848	rs115217825	KIAA1109	0.219394	0.0749442	rs4625	rs9811047	USP4	0.97249	0.143419	rs114202211	rs2358996	HIPK1	0.0541667	0.0125984
rs3197999	rs7619073	QRICH1	0.097646	0.074468	rs2188962	rs35260072	P4HA2	0.975746	0.911817	rs7657746	rs115217825	KIAA1109	0.0763636	0.0248599	rs116046827	rs9811047	USP4	0.58287	0.0047664	rs4845604	rs146396509	TDRKH-AS1	0.886076	0.0470144
rs4625	rs147707204	RN7SL217P	0.300785	0.0107958	rs17622378	rs35260072	P4HA2	0.975746	0.911815	rs59867199	rs115217825	KIAA1109	0.0254545	0.000289819	rs3197999	rs9811047	USP4	0.956785	0.108692	rs4845604	rs7551686	C2CD4D-AS1	0.481013	0.0407936
rs116046827	rs147707204	RN7SL217P	0.438535	0.000468272	rs17622517	rs35260072	P4HA2	0.572761	0.126771	rs62323881	rs76649453	TNIP3	0.86303	0.00636191	rs4625	rs11130204	AMT	0.927422	0.130772	rs4129267	rs4845619	IL6R	0.740458	0.424154
rs3197999	rs147707204	RN7SL217P	0.472537	0.0150375	rs1004234	rs10060615	SLC22A5	0.130597	0.0202046	rs3776414	rs5745297	DAP	0.976351	0.0561548	rs116046827	rs11130204	AMT	0.720418	0.0021979	rs4129267	rs114239456	AL513523.1	0.763359	0.0361923
rs4625	rs11709680	RNF123	0.844813	0.473133	rs2188962	rs10060615	SLC22A5	0.95709	0.777952	rs9687958	rs72745992	PTGER4	0.52093	0.0991935	rs3197999	rs11130204	AMT	0.897961	0.103066	rs4971079	rs12753466	SCAMP3	0.89172	0.0134603
rs116046827	rs11709680	RNF123	0.448126	0.0220907	rs17622378	rs10060615	SLC22A5	0.95709	0.777947	rs71624119	rs10213692	ANKRD55	0.987952	0.998092	rs4625	rs1366187463	NICN1	0.940006	0.0790233	rs4971079	rs7556519	SYT11	0.689314	0.0614829
rs3197999	rs11709680	RNF123	0.89102	0.441641	rs17622517	rs10060615	SLC22A5	0.625	0.107439	rs71624119	rs71624119	IL6ST	1	1	rs116046827	rs1366187463	NICN1	0.873183	0.00502715	rs4971079	rs34542979	PKLR	0.0113234	0.0178064
rs4625	rs12490656	UBA7	0.951177	0.456954	rs1004234	rs151112152	ZCCHC10	0.860075	0.00520458	rs71624119	rs10213692	RNU6-299P	0.987952	0.998092	rs3197999	rs1366187463	NICN1	0.937665	0.0630783	rs4971079	rs2974935	GBAP1	0.975938	0.625348
rs116046827	rs12490656	UBA7	0.474281	0.0222567	rs2188962	rs151112152	ZCCHC10	0.0578358	0.0244096	rs469758	rs469783	AC008906.1	0.948864	0.744404	rs4625	rs9823546	APEH	0.997171	0.877546	rs4971079	rs144551771	FAM189B	0.0615711	0.014259
rs3197999	rs12490656	UBA7	0.844813	0.425375	rs17622378	rs151112152	ZCCHC10	0.0578358	0.0244109	rs469758	rs386591015	CAST	0.943182	0.409115	rs116046827	rs9823546	APEH	0.617501	0.00163326	rs4971079	rs74774418	PBXIP1	0.443737	0.0607821
rs4625	rs9681717	WDR6	0.0366173	0.000361565	rs17622517	rs151112152	ZCCHC10	0.304104	0.0105602	rs469758	rs998509	ERAP1	0.846591	0.0542176	rs3197999	rs9823546	APEH	0.998927	0.950999	rs4971079	rs143478056	PYGO2	0.0360934	0.00672013
rs116046827	rs9681717	WDR6	0.201395	0.00631701	rs6863411	rs7733850	NDFIP1	0.802281	0.999962	rs2910686	rs1363974	ERAP2	0.905983	0.992529	rs4625	rs11130216	RNF123	0.970539	0.179876	rs4971079	rs143953255	TRIM46	0.605803	0.000786071
rs3197999	rs9681717	WDR6	0.065388	0.00227957	rs1422673	rs12518386	GPX3	0.679558	0.0949015	rs1004234	rs10900806	MIR3936	0.30597	0.0821271	rs116046827	rs11130216	RNF123	0.841772	0.0127654	rs4971079	rs2990223	THBS3	0.978061	0.542567
rs35677470	rs4342080	ABHD6	0.00857449	0.00437668	rs1422673	rs12518386	TNIP1	0.790055	0.0949015	rs2188962	rs10900806	MIR3936	0.729478	0.242488	rs3197999	rs11130216	RNF123	0.975612	0.165955	rs4971079	rs12067675	EFNA1	0.806794	0.270743
rs2176082	rs4342080	ABHD6	0.464094	0.205445	rs2082412	rs4921468	UBLCP1	0.0555556	0.0740736	rs17622378	rs10900806	MIR3936	0.729478	0.24248	rs4625	indel:2D_3_48984507	USP19	0.530777	4.08574e-06	rs4971079	rs2974929	MTX1	0.921444	0.60983
rs6445975	rs4342080	ABHD6	0.46731	0.208533	rs359457	rs59132990	C5orf47	0.882175	0.492935	rs17622517	rs10900806	MIR3936	0.516791	0.0586285	rs116046827	indel:2D_3_48984507	USP19	0.197151	0.00389416	rs4971079	rs1800438	GBA	0.847134	0.393011
rs35677470	rs4470539	PDHB	0.682744	0.175167	rs359457	rs72812826	NSG2	0.891239	0.491276	rs1004234	rs6897597	MIR3936HG	0.0466418	0.0979226	rs3197999	indel:2D_3_48984507	USP19	0.642279	0.000106607	rs4971079	rs2990223	MUC1	0.952583	0.542567
rs2176082	rs4470539	PDHB	0.936763	0.540875	rs2229094	rs2395042	AL645933.1	0.385246	0.00391313	rs2188962	rs6897597	MIR3936HG	0.697761	0.240145	rs4625	rs62261185	DAG1	0.841674	0.252969	rs4971079	rs1393914022	MSTO2P	0.555556	0.141367
rs6445975	rs4470539	PDHB	0.935691	0.548771	rs2229094	rs3093974	DDX39B	0.897541	0.184532	rs17622378	rs6897597	MIR3936HG	0.697761	0.240137	rs116046827	rs62261185	DAG1	0.615355	0.00838776	rs4971079	rs4072037	AC234582.1	0.978061	0.693999
rs35677470	rs2138238	PXK	0.257235	0.0176503	rs2229094	rs62395787	GPANK1	0.848361	0.0491289	rs17622517	rs6897597	MIR3936HG	0.468284	0.0616571	rs3197999	rs62261185	DAG1	0.0647742	0.235215	rs4971079	rs114525519	AL139128.1	0.054494	0.0277916
rs2176082	rs2138238	PXK	0.00535906	0.0278319	rs2229094	rs2256974	LST1	0.88388	0.0596579	rs1004234	rs162887	SLC22A4	0.395522	0.0118443	rs4625	rs34071734	MST1	0.0116086	0.121392	rs4971079	rs2974935	AC234582.2	0.968153	0.625348
rs6445975	rs2138238	PXK	0.00214362	0.0266372	rs2229094	rs3093975	LY6G6C	0.13388	0.0527485	rs2188962	rs162887	SLC22A4	0.652985	0.34572	rs116046827	rs34071734	MST1	0.655351	0.000617891	rs4971079	rs2009578	MTX1P1	0.841472	0.386265
rs35677470	rs59491259	RPP14	0.107181	0.0110789	rs2229094	rs3131633	TNF	0.52459	0.0276927	rs17622378	rs162887	SLC22A4	0.652985	0.345728	rs3197999	rs34071734	MST1	0.000487757	0.158848	rs4971079	rs1393914022	AL353807.3	0.810333	0.141367
rs2176082	rs59491259	RPP14	0.775991	0.170498	rs185819	rs1043618	ABHD16A	0.217071	0.054442	rs17622517	rs162887	SLC22A4	0.412313	0.0250173	rs4625	rs62262517	CCDC71	0.794166	0.00310127	rs1333062	rs74322169	DUSP12	0.665323	0.0409503
rs6445975	rs59491259	RPP14	0.77492	0.172374	rs185819	rs2734335	BAG6	0.774499	0.183916	rs1004234	rs2631367	SLC22A5	0.335821	0.0556261	rs116046827	rs62262517	CCDC71	0.521022	0.00707179	rs2274910	rs74322169	DUSP12	0.649194	0.0402122
rs2293370	rs67743552	NR1I2	0.36166	0.0590993	rs185819	rs501942	CLIC1	0.822972	0.100092	rs2188962	rs2631367	SLC22A5	0.953358	0.782882	rs3197999	rs62262517	CCDC71	0.78646	0.00139532	rs10800309	rs79142374	PPOX	0.0276498	0.0754266
rs2293370	rs7626090	POGLUT1	0.624506	0.0239279	rs185819	rs6904786	FKBPL	0.822972	0.116205	rs17622378	rs2631367	SLC22A5	0.953358	0.78288	rs4625	rs7649458	WDR6	0.04263	0.004833	rs10800314	rs79142374	PPOX	0.0184332	0.0730331
rs13107612	rs7683892	BANK1	0.456897	0.384719	rs185819	rs191787075	HSPA1B	0.00737619	2.42147e-05	rs17622517	rs2631367	SLC22A5	0.537313	0.0953452	rs116046827	rs7649458	WDR6	0.854063	0.010817	rs61802846	rs79142374	PPOX	0.603687	0.0111268
rs3774937	rs223480	AC018797.2	0.232955	0.0715435	rs185819	rs3134608	RNF5	0.126449	4.1358e-06	rs11741255	rs7719499	IL5	0.636364	0.258472	rs3197999	rs7649458	WDR6	0.119696	0.00234868	rs1801274	rs79142374	PPOX	0.078341	0.0299695
rs3774937	rs376455948	CISD2	0.887311	0.0151638	rs185819	rs386588458	SKIV2L	0.434141	0.00255594	rs11749391	rs17800987	ZNF300P1	0.963883	0.777788	rs4625	rs9871654	UBA7	0.974442	0.407502	rs10800309	rs114926793	SETP9	0.599078	0.0140576
rs3774937	rs223490	KRT8P46	0.480114	0.0884599	rs185819	rs659445	SLC44A4	0.788198	0.150071	rs11747270	rs17800987	ZNF300P1	0.812641	0.778264	rs116046827	rs9871654	UBA7	0.873768	0.00586899	rs10800314	rs114926793	SETP9	0.59447	0.0113821
rs3774937	rs223490	LRRC37A15P	0.470644	0.0884599	rs9268853	rs17427887	C4A	0.576398	0.00736854	rs11741861	rs17800987	ZNF300P1	0.781038	0.850158	rs3197999	rs9871654	UBA7	0.679056	0.377637	rs61802846	rs114926793	SETP9	0.119816	0.0143732
rs3774937	rs227280	MANBA	0.511364	0.189091	rs9271366	rs17427887	C4A	0.0192547	0.00956292	rs2082412	rs60907222	UBLCP1	0.0396825	0.014735	rs4625	rs6778080	KLHDC8B	0.943615	0.131044	rs1801274	rs114926793	SETP9	0.281106	3.78802e-05
rs3774937	rs148918425	SLC9B2	0.426136	0.0135254	rs7765379	rs17427887	C4A	0.131056	0.00347412	rs2229094	rs3093977	ATP6V1G2	0.561475	0.0195064	rs116046827	rs6778080	KLHDC8B	0.797191	0.00389847	rs10912267	rs115932927	FASLG	0.299517	0.026741
rs62323881	rs77338386	KIAA1109	0.404848	0.00679594	rs9268853	rs112020171	C4B	0.579503	0.094844	rs2229094	rs2256974	LST1	0.689891	0.0512475	rs3197999	rs6778080	KLHDC8B	0.931519	0.0927997	rs17849502	rs7518244	SMG7	0.191964	0.0847003
rs13151961	rs77338386	KIAA1109	0.0739394	0.0139514	rs9271366	rs112020171	C4B	0.115528	0.0533064	rs185819	rs707927	APOM	0.742887	0.0346148	rs4625	rs13093525	AC104452.1	0.93747	0.0620833	rs17849502	rs2702177	SMG7-AS1	0.388393	0.0778058
rs4505848	rs77338386	KIAA1109	0.270303	0.0577713	rs7765379	rs112020171	C4B	0.313665	0.0749211	rs185819	rs75746146	C6orf48	0.76607	0.0349321	rs116046827	rs13093525	AC104452.1	0.39323	0.00010135	rs17849502	rs145999120	LINC01686	0.00892857	0.00350848
rs7657746	rs77338386	KIAA1109	0.00969697	0.0268748	rs9268853	rs35014460	HLA-DQA1	0.00496894	0.0611932	rs185819	rs115333512	CLIC1	0.925184	0.0181934	rs3197999	rs13093525	AC104452.1	0.897083	0.0570457	rs2488389	rs78309276	NEK7	0.604633	0.0147282
rs59867199	rs77338386	KIAA1109	0.686061	0.0015288	rs9271366	rs35014460	HLA-DQA1	0.447826	0.0222018	rs185819	rs185819	CYP21A1P	1	1	rs35677470	rs11714870	RPP14	0.823218	0.0618978	rs16841904	rs78309276	NEK7	0.507188	0.00691305
rs62323881	rs62323947	TMEM155	0.785455	0.559242	rs7765379	rs35014460	HLA-DQA1	0.140373	0.00334735	rs185819	rs386601965	NELFE	0.733404	0.0132269	rs2176082	rs11714870	RPP14	0.88343	0.115643	rs2488389	rs6693395	C1orf53	0.861821	0.00520081
rs13151961	rs62323947	TMEM155	0.0969697	0.0178977	rs9268853	rs111432098	HLA-DQA2	0.985714	0.941546	rs185819	rs386554768	NFKBIL1	0.875659	0.049502	rs6445975	rs11714870	RPP14	0.880058	0.11288	rs16841904	rs6693395	C1orf53	0.734824	0.00346461
rs4505848	rs62323947	TMEM155	0.684848	0.0532664	rs9271366	rs111432098	HLA-DQA2	0.53354	0.0847257	rs185819	rs9267658	PRRC2A	0.916754	0.14569	rs35677470	rs6445960	ABHD6	0.48868	0.0120185	rs2488389	rs61830602	DENND1B	0.914537	0.00692341
rs7657746	rs62323947	TMEM155	0.0460606	0.0122508	rs7765379	rs111432098	HLA-DQA2	0.559006	0.0491299	rs185819	rs1062070	RNF5	0.131718	1.86009e-05	rs2176082	rs6445960	ABHD6	0.935453	0.207878	rs16841904	rs61830602	DENND1B	0.857827	0.00346461
rs59867199	rs62323947	TMEM155	0.699394	0.0397236	rs9268853	rs3129758	HLA-DQB1	0.962733	0.322013	rs185819	rs454212	SKIV2L	0.541623	0.00690068	rs6445975	rs6445960	ABHD6	0.934008	0.205496	rs7554511	rs10920074	IPO9	0.931741	0.79356
rs12644284	rs34449206	TRIM2	0.648936	0.237086	rs9271366	rs3129758	HLA-DQB1	0.856522	0.245323	rs9268853	rs3117106	CYP21A2	0.849689	0.152116	rs35677470	rs73075998	DNASE1L3	0.887524	0.109892	rs12131796	rs10920074	IPO9	0.931741	0.79356
rs3776414	rs5745297	DAP	0.942568	0.0629794	rs7765379	rs3129758	HLA-DQB1	0.235404	0.039045	rs9271366	rs3117106	CYP21A2	0.700621	0.0512178	rs2176082	rs73075998	DNASE1L3	0.936657	0.108649	rs11584383	rs10920074	IPO9	0.921502	0.815376
rs469758	rs27434	ERAP1	0.903409	0.556441	rs9268853	rs9275145	HLA-DQB2	0.972671	0.556398	rs7765379	rs3117106	CYP21A2	0.445963	0.0622647	rs6445975	rs73075998	DNASE1L3	0.94894	0.1111	rs7554511	rs3767495	AC097065.1	0.740614	0.154002
rs2910686	rs27436	ERAP2	0.911681	0.999971	rs9271366	rs9275145	HLA-DQB2	0.586335	0.0912552	rs9268853	rs111432098	HLA-DQA2	0.986335	0.944764	rs35677470	rs75828026	PDHB	0.820087	0.00836074	rs12131796	rs3767495	AC097065.1	0.740614	0.154002
rs2910686	rs251340	LNPEP	0.797721	0.963208	rs7765379	rs9275145	HLA-DQB2	0.00869565	0.0968915	rs9271366	rs111432098	HLA-DQA2	0.586335	0.10002	rs2176082	rs75828026	PDHB	0.927987	0.0679151	rs11584383	rs3767495	AC097065.1	0.795222	0.133003
rs26232	rs26822	PPIP5K2	0.5775	0.393468	rs9268853	rs35062987	HLA-DRA	0.208696	0.1363	rs7765379	rs111432098	HLA-DQA2	0.445963	0.0654537	rs6445975	rs75828026	PDHB	0.925096	0.0642434	rs7554511	rs11804082	AL358473.1	0.542662	0.086167
rs1004234	rs78399358	MIR3936HG	0.492537	0.0126708	rs9271366	rs35062987	HLA-DRA	0.582609	0.0368026	rs9268853	rs3135006	HLA-DQB1	0.801863	0.230647	rs35677470	rs7633553	PXK	0.835983	0.103174	rs12131796	rs11804082	AL358473.1	0.542662	0.086167
rs2188962	rs78399358	MIR3936HG	0.51306	0.0789493	rs7765379	rs35062987	HLA-DRA	0.204348	0.014526	rs9271366	rs3135006	HLA-DQB1	0.982609	0.401728	rs2176082	rs7633553	PXK	0.981696	0.304007	rs11584383	rs11804082	AL358473.1	0.554608	0.101221
rs17622378	rs78399358	MIR3936HG	0.51306	0.0789539	rs9268853	rs2395166	HLA-DRB1	0.057764	6.83268e-05	rs7765379	rs3135006	HLA-DQB1	0.613665	0.0326273	rs6445975	rs7633553	PXK	0.984586	0.36372	rs7554511	rs74138814	AC097065.2	0.0614334	0.0184818
rs17622517	rs78399358	MIR3936HG	0.389925	0.0160768	rs9271366	rs2395166	HLA-DRB1	0.53354	0.195707	rs9268853	rs3135006	HLA-DQB1-AS1	0.891925	0.230647	rs2293370	rs6776994	CD80	0.0870307	0.0053407	rs12131796	rs74138814	AC097065.2	0.0614334	0.0184818
rs1004234	rs35260072	P4HA2	0.458955	0.0367493	rs7765379	rs2395166	HLA-DRB1	0.36087	0.0347994	rs9271366	rs3135006	HLA-DQB1-AS1	0.963354	0.401728	rs2293370	rs145044240	POGLUT1	0.825939	0.0182325	rs11584383	rs74138814	AC097065.2	0.0819113	0.0201042
rs2188962	rs35260072	P4HA2	0.977612	0.908862	rs9268853	rs17209238	HLA-DRB6	0.93913	0.187153	rs7765379	rs3135006	HLA-DQB1-AS1	0.547826	0.0326273	rs17753641	rs34395884	SCHIP1	0.792627	0.0208542	rs3024505	rs6686931	IL10	0.0246914	0.0630604
rs17622378	rs35260072	P4HA2	0.977612	0.90886	rs9271366	rs17209238	HLA-DRB6	0.701242	0.0276591	rs9268853	rs2856665	HLA-DQB2	0.926708	0.262503	rs3774937	rs227376	MANBA	0.913135	0.111245	rs3024493	rs6686931	IL10	0.0123457	0.072983
rs17622517	rs35260072	P4HA2	0.548507	0.135246	rs7765379	rs17209238	HLA-DRB6	0.180745	0.00980536	rs9271366	rs2856665	HLA-DQB2	0.708075	0.048853	rs3774937	rs28444377	UBE2D3	0.247825	0.00653279	rs12075255	rs6686931	IL10	0.37037	0.0549818
rs1004234	rs2631367	SLC22A5	0.494403	0.0491905	rs9268853	rs17208671	HLA-DRB9	0.132919	0.0043921	rs7765379	rs2856665	HLA-DQB2	0.203727	0.0191042	rs3774937	rs223492	KRT8P46	0.909486	0.0413387	rs3024505	rs143623180	CDCA4P4	0.438272	0.00780606
rs2188962	rs2631367	SLC22A5	0.953358	0.728826	rs9271366	rs17208671	HLA-DRB9	0.319876	0.0534002	rs1847472	rs6908626	AL117342.1	0.784661	0.355068	rs62323881	rs78901131	KIAA1109	0.0837171	0.00415529	rs3024493	rs143623180	CDCA4P4	0.265432	0.00729202
rs17622378	rs2631367	SLC22A5	0.953358	0.728821	rs7765379	rs17208671	HLA-DRB9	0.516149	0.0148151	rs72928038	rs6908626	AL117342.1	0.99705	0.954396	rs13151961	rs78901131	KIAA1109	0.961513	0.00530822	rs12075255	rs143623180	CDCA4P4	0.567901	0.00190649
rs17622517	rs2631367	SLC22A5	0.544776	0.0987516	rs9268853	rs6911777	RNU1-61P	0.912422	0.186964	rs58521088	rs6908626	AL117342.1	0.781711	0.35532	rs4505848	rs78901131	KIAA1109	0.00460526	0.094385	rs13407913	rs2384057	DNAJC27	0.907216	0.8343
rs11749391	rs10875559	ZNF300P1	0.751693	0.936448	rs9271366	rs6911777	RNU1-61P	0.540994	0.0276291	rs1847472	rs72928038	BACH2	0.926254	0.375831	rs7657746	rs78901131	KIAA1109	0.110855	0.00496934	rs6545800	rs2384057	DNAJC27	0.92268	0.836271
rs11747270	rs10875559	ZNF300P1	0.774266	0.936831	rs7765379	rs6911777	RNU1-61P	0.484472	0.00991435	rs72928038	rs72928038	BACH2	1	1	rs13119723	rs78901131	KIAA1109	0.978783	0.00978426	rs13407913	rs1474061909	ADCY3	0.989691	0.994609
rs11741861	rs10875559	ZNF300P1	0.972912	0.999891	rs3851228	rs7766190	REV3L	0.496173	0.0530761	rs58521088	rs72928038	BACH2	0.926254	0.376108	rs59867199	rs78901131	KIAA1109	0.0983553	0.00141163	rs6545800	rs1474061909	ADCY3	0.943299	0.936433
rs1422673	rs34294852	TNIP1	0.508287	0.107542	rs3851228	rs3777912	TRAF3IP2	0.693878	0.133959	rs1847472	rs72928038	RN7SKP110	0.932153	0.375831	rs3776414	rs5745297	DAP	0.992571	0.0705215	rs13407913	rs6545776	CENPO	0.987113	0.978612
rs2082412	rs919766	UBLCP1	0.365079	0.0263059	rs3851228	rs17539385	TRAF3IP2-AS1	0.960459	0.560907	rs72928038	rs72928038	RN7SKP110	1	1	rs469758	rs28119	ERAP1	0.967563	0.544956	rs6545800	rs6545776	CENPO	0.945876	0.951736
rs2328530	rs4710936	CDKAL1	0.253472	0.0147472	rs3851228	rs9481169	Z97989.1	0.954082	0.452397	rs58521088	rs72928038	RN7SKP110	0.932153	0.376108	rs469758	rs469783	AC008906.1	0.988924	0.679277	rs13407913	rs11892869	AC012073.1	0.969072	0.989218
rs185819	rs28573154	AGPAT1	0.260274	3.38883e-05	rs2301436	rs401260	AL023775.1	0.795048	0.674982	rs3851228	rs11153279	MFSD4B	0.567602	0.0488779	rs2910686	rs6873441	LNPEP	0.833676	0.859341	rs6545800	rs11892869	AC012073.1	0.917526	0.930931
rs185819	rs9469051	C6orf48	0.66491	0.0155649	rs3093024	rs401260	AL023775.1	0.599725	0.40714	rs3851228	rs9481169	Z97989.1	0.951531	0.461421	rs2910686	rs2910686	ERAP2	1	1	rs1260326	rs56120917	AGBL5	0.577191	0.0874139
rs185819	rs386592736	CYP21A1P	0.971549	0.314924	rs3093023	rs401260	AL023775.1	0.606602	0.418741	rs2301436	rs444210	AL023775.1	0.829436	0.72963	rs2910686	rs6873441	ENSG00000213702	0.98768	0.859341	rs1260326	rs76113529	CAD	0.00278164	0.03837
rs185819	rs9267576	DDAH2	0.883035	0.118474	rs2301436	rs2769345	AL159163.1	0.793673	0.644137	rs3093024	rs444210	AL023775.1	0.547455	0.376161	rs2910686	rs27621	AC009126.1	0.901437	0.759753	rs1260326	rs1728911	NRBP1	0.877608	0.50554
rs185819	rs55740958	FKBPL	0.844046	0.0753548	rs3093024	rs2769345	AL159163.1	0.58597	0.380471	rs3093023	rs444210	AL023775.1	0.591472	0.389826	rs26232	rs257318	PPIP5K2	0.919348	0.364881	rs1260326	rs76476582	SNX17	0.833102	0.103933
rs185819	rs17201595	LSM2	0.799789	0.0448294	rs3093023	rs2769345	AL159163.1	0.598349	0.392129	rs2301436	rs2149093	MIR3939	0.792297	0.666769	rs26232	rs61418746	PAM	0.916497	0.292832	rs1260326	rs11689803	PPM1G	0.774687	0.142799
rs185819	rs386601965	NELFE	0.756586	0.0204102	rs2301436	rs73039162	FGFR1OP	0.392022	0.00951819	rs3093024	rs2149093	MIR3939	0.627235	0.4152	rs1004234	rs2631368	MIR3936HG	0.891598	0.0374228	rs1260326	rs73924403	CGREF1	0.803894	0.0378571
rs185819	rs204890	RNF5	0.0200211	0.0617231	rs3093024	rs73039162	FGFR1OP	0.418157	0.0386887	rs3093023	rs2149093	MIR3939	0.631362	0.428887	rs2188962	rs2631368	MIR3936HG	0.00565956	0.17441	rs1260326	rs78250434	SLC5A6	0.442281	0.0123251
rs185819	rs386593168	SKIV2L	0.492097	0.00314266	rs3093023	rs73039162	FGFR1OP	0.416781	0.0376081	rs2301436	rs444210	RNASET2	0.832187	0.72963	rs17622378	rs2631368	MIR3936HG	0.016108	0.170347	rs1260326	rs72817533	ATRAID	0.61057	0.0612903
rs185819	rs116295847	SNORD117	0.755532	0.0119952	rs2301436	rs2149093	MIR3939	0.797799	0.683635	rs3093024	rs444210	RNASET2	0.595598	0.376161	rs17622517	rs2631368	MIR3936HG	0.0287331	0.0258325	rs1260326	rs4803	KRTCAP3	0.777469	0.376728
rs185819	rs6449	TNXB	0.952582	0.317185	rs3093024	rs2149093	MIR3939	0.620358	0.415467	rs3093023	rs444210	RNASET2	0.624484	0.389826	rs11741255	rs13165038	C5orf56	0.890625	0.178801	rs1260326	rs187628677	AC074117.1	0.524339	0.0081426
rs9268853	rs28869508	AGER	0.573292	0.00421625	rs3093023	rs2149093	MIR3939	0.628611	0.427362	rs2301436	rs2769345	RPS6KA2	0.792297	0.635737	rs11741255	rs1318652365	AC116366.2	0.984375	0.0355751	rs77981966	rs779448255	PPM1B	0.648583	0.0003154
rs9271366	rs28869508	AGER	0.796894	0.012253	rs2301436	rs2757047	RNASET2	0.795048	0.683462	rs3093024	rs2769345	RPS6KA2	0.551582	0.384692	rs6863411	rs3765011	NDFIP1	0.998497	0.979807	rs77981966	rs13430791	ZFP36L2	0.671255	0.356576
rs7765379	rs28869508	AGER	0.769565	0.0165644	rs3093024	rs2757047	RNASET2	0.629986	0.413244	rs3093023	rs2769345	RPS6KA2	0.584594	0.397956	rs7709212	rs10052709	AC008691.1	0.871166	0.0920019	rs77981966	rs78681887	FTOP1	0.269636	5.42833e-05
rs9268853	rs9271524	HLA-DQA1	0.859006	0.226162	rs3093023	rs2757047	RNASET2	0.636864	0.425059	rs1182188	rs10950842	AMZ1	0.761589	0.210737	rs4921482	rs10052709	AC008691.1	0.877301	0.0907896	rs77981966	rs6761000	AC010883.1	0.825911	0.00316228
rs9271366	rs9271524	HLA-DQA1	0.0490683	0.0243254	rs2301436	rs444210	RPS6KA2	0.832187	0.738144	rs1182188	rs2644307	GNA12	0.794702	0.585483	rs359457	rs359426	CPEB4	0.884615	0.0831301	rs7608910	rs10211029	NONOP2	0.822917	0.167317
rs7765379	rs9271524	HLA-DQA1	0.32795	0.0110278	rs3093024	rs444210	RPS6KA2	0.592847	0.381886	rs28550029	rs706018	HOTAIRM1	0.117965	0.0136751	rs2229094	rs2239528	DDX39B	0.0887574	0.00848677	rs4672505	rs13024541	COMMD1	0.979253	0.92137
rs9268853	rs9271605	HLA-DQA2	0.989441	0.978059	rs3093023	rs444210	RPS6KA2	0.6011	0.393776	rs7804356	rs706018	HOTAIRM1	0.117965	0.0136728	rs2229094	rs3135041	LST1	0.84934	0.100728	rs4907310	rs184965217	KANSL3	0.0248597	0.0457057
rs9271366	rs9271605	HLA-DQA2	0.572671	0.0841291	rs2301436	rs444210	RPS6KA2-IT1	0.830812	0.738144	rs28550029	rs73069507	SKAP2	0.884199	0.986668	rs2229094	rs3095229	MICB	0.79472	0.0442913	rs4907310	rs559025041	FAHD2A	0.761828	0.00176951
rs7765379	rs9271605	HLA-DQA2	0.267702	0.0306873	rs3093024	rs444210	RPS6KA2-IT1	0.609354	0.381886	rs7804356	rs73069507	SKAP2	0.884199	0.986668	rs2229094	rs2239705	ATP6V1G2	0.913518	0.0800372	rs4907310	rs78964508	NCAPH	0.573376	0.00261391
rs9268853	rs3129758	HLA-DQB1	0.944099	0.316097	rs3093023	rs444210	RPS6KA2-IT1	0.618982	0.393776	rs4722672	rs4722669	TAX1BP1	0.977636	0.393073	rs2229094	rs149467369	C4B	0.71279	0.000292911	rs4907310	rs56800261	CIAO1	0.97915	0.858538
rs9271366	rs3129758	HLA-DQB1	0.908696	0.234958	rs2301436	rs2769346	Z94721.1	0.796424	0.683645	rs1635852	rs2893312	JAZF1	0.813559	0.353413	rs2229094	rs3131636	ATP6V1G2-DDX39B	0.266727	0.00478981	rs4907310	rs56206858	SNRNP200	0.0858059	0.0164288
rs7765379	rs3129758	HLA-DQB1	0.365217	0.0376157	rs3093024	rs2769346	Z94721.1	0.616231	0.41543	rs60600003	rs73112661	ELMO1	0.950943	0.522911	rs185819	rs204995	AGER	0.714675	0.00523731	rs4907310	rs182562885	SEMA4C	0.477145	0.00666846
rs9268853	rs9268848	HLA-DQB2	0.981366	0.480809	rs3093023	rs2769346	Z94721.1	0.623109	0.427325	rs74830391	rs73112661	ELMO1	0.822642	0.399093	rs185819	rs204995	RNF5	0.207547	0.00523731	rs4907310	rs138652415	GPAT2	0.944667	0.0551757
rs9271366	rs9268848	HLA-DQB2	0.855901	0.159378	rs1525735	rs74425990	AHR	0.903537	0.0458051	rs1133906	rs17165255	GNG11	0.703959	0.0124105	rs185819	rs114508013	DXO	0.946541	0.017041	rs4907310	rs1168967	ASTL	0.729751	0.168021
rs7765379	rs9268848	HLA-DQB2	0.508696	0.0429786	rs28550029	rs774267	HOTAIRM1	0.487013	0.172324	rs1133906	rs77647440	SAMD9L	0.869191	0.329948	rs185819	rs2734326	SKIV2L	0.906709	0.0214662	rs4907310	rs772174	ITPRIPL1	0.68324	0.141985
rs9268853	rs34369284	HLA-DRB5	0.897516	0.445136	rs7804356	rs774267	HOTAIRM1	0.487013	0.172338	rs1133906	rs73219911	VPS50	0.070568	0.00321125	rs185819	rs438999	NELFE	0.67631	0.000298303	rs4907310	rs34185860	STARD7-AS1	0.630313	2.40834e-06
rs9271366	rs34369284	HLA-DRB5	0.424224	0.0578014	rs28550029	rs774267	HOXA-AS2	0.454545	0.172324	rs2618476	rs922483	BLK	0.968379	0.821074	rs185819	rs9394078	ZBTB12	0.754298	0.00328049	rs4907310	rs12624036	AC021188.1	0.931034	0.0322469
rs7765379	rs34369284	HLA-DRB5	0.386957	0.02519	rs7804356	rs774267	HOXA-AS2	0.454545	0.172338	rs4246905	rs10982443	TNFSF8	0.758112	0.0236514	rs185819	rs34929649	EHMT2	0.0867925	0.178392	rs4907310	rs61409777	FAHD2CP	0.0882117	0.112394
rs9268853	rs9271605	HLA-DRB6	0.990062	0.978059	rs28550029	rs774267	HOXA1	0.5	0.172324	rs7848647	rs10982443	TNFSF8	0.761062	0.0325629	rs185819	rs185271500	C6orf48	0.248637	6.02562e-06	rs4907310	rs35684682	LINC00342	0.181235	0.0400721
rs9271366	rs9271605	HLA-DRB6	0.557143	0.0841291	rs7804356	rs774267	HOXA1	0.50974	0.172338	rs7468800	rs10982443	TNFSF8	0.218289	9.09429e-05	rs185819	sv:12194D_6_31785393	HSPA1B	0.0656184	0.0118688	rs11123810	rs72819189	EIF5B	0.647887	0.0609818
rs7765379	rs9271605	HLA-DRB6	0.336025	0.0306873	rs28550029	rs774267	HOXA2	0.537879	0.172324	rs1953126	rs10985146	C5	0.661685	0.272806	rs185819	sv:12194D_6_31785393	HSPA1A	0.869602	0.0118688	rs13415465	rs72819189	EIF5B	0.647887	0.0609818
rs9268853	rs9270590	HLA-DRB9	0.974534	0.483071	rs7804356	rs774267	HOXA2	0.537879	0.172338	rs1953126	rs10985171	CNTRL	0.699728	0.00237201	rs185819	rs34814308	LSM2	0.961006	0.0338552	rs74538397	rs17026308	MAP4K4	0.600442	0.0302248
rs9271366	rs9270590	HLA-DRB9	0.38882	0.0625479	rs28550029	rs2252242	HOXA3	0.488095	0.112428	rs1953126	rs3789310	RAB14	0.70788	0.272673	rs185819	indel:14I_6_31740763	VWA7	0.0737945	0.028196	rs12987977	rs11465563	IL1RL1	0.338182	0.0590454
rs7765379	rs9270590	HLA-DRB9	0.206211	0.0131419	rs7804356	rs2252242	HOXA3	0.488095	0.112439	rs1953126	rs10818498	TRAF1	0.838315	0.520127	rs185819	rs378538	MSH5	0.766457	0.00129897	rs917997	rs11465563	IL1RL1	0.803636	0.00681097
rs9268853	rs9268402	PBX2	0.886957	0.394475	rs28550029	rs2428420	HOXA4	0.534632	0.111969	rs11145763	rs34569521	CARD9	0.572043	0.0559172	rs185819	rs9267551	DDAH2	0.962264	0.10356	rs12987977	rs13405222	IL18R1	0.321818	0.0474246
rs9271366	rs9268402	PBX2	0.817391	0.140866	rs7804356	rs2428420	HOXA4	0.534632	0.11198	rs10870077	rs34569521	CARD9	0.572043	0.0559381	rs185819	rs204890	PPT2	0.863103	0.0301038	rs917997	rs13405222	IL18R1	0.563636	0.0805486
rs7765379	rs9268402	PBX2	0.0639752	0.0128537	rs28550029	rs774267	HOXA5	0.544372	0.172324	rs10781499	rs34569521	CARD9	0.582796	0.0549797	rs185819	rs389884	C4A	0.953878	0.0817555	rs12987977	rs4851008	IL18RAP	0.343636	0.134863
rs9268853	rs9271605	RNU1-61P	0.990062	0.978059	rs7804356	rs774267	HOXA5	0.544372	0.172338	rs3124998	rs34569521	CARD9	0.144086	3.61089e-07	rs3135394	rs3828790	HLA-DQB1	0.320552	0.0230895	rs917997	rs4851008	IL18RAP	0.914545	0.972206
rs9271366	rs9271605	RNU1-61P	0.613665	0.0841291	rs28550029	rs2960785	SKAP2	0.482684	0.172771	rs11145763	rs4442263	ENTR1	0.12043	0.0114997	rs9268853	rs3828790	HLA-DQB1	0.818979	0.263162	rs12987977	rs555944811	FAM183DP	0.801818	0.0690303
rs7765379	rs9271605	RNU1-61P	0.314286	0.0306873	rs7804356	rs2960785	SKAP2	0.482684	0.172785	rs10870077	rs4442263	ENTR1	0.12043	0.011488	rs9271366	rs3828790	HLA-DQB1	0.78731	0.237325	rs917997	rs555944811	FAM183DP	0.163636	0.0408837
rs9268853	rs9501624	SAPCD1	0.026087	0.00469435	rs1133906	rs74742372	SAMD9L	0.88296	0.284592	rs10781499	rs4442263	ENTR1	0.154839	0.0119755	rs6457617	rs3828790	HLA-DQB1	0.515255	0.15856	rs12987977	rs13021177	AC007278.1	0.212727	0.0942855
rs9271366	rs9501624	SAPCD1	0.0360248	0.0141978	rs1133906	rs881404	VPS50	0.907057	0.425767	rs3124998	rs4442263	ENTR1	0.290323	0.00637261	rs7765379	rs3828790	HLA-DQB1	0.560441	0.141433	rs917997	rs13021177	AC007278.1	0.612727	0.318523
rs7765379	rs9501624	SAPCD1	0.620497	0.0170424	rs4728142	rs3757387	IRF5	0.987768	0.874447	rs11145763	rs7628	INPP5E	0.896774	0.542763	rs3135394	indel:2D_6_32591840	HLA-DRB1	0.592497	0.0468823	rs12987977	rs1420106	AC007278.2	0.396364	0.132214
rs3827644	rs10484575	ATG5	0.397338	0.03221	rs10488631	rs3757387	IRF5	0.654434	0.230069	rs10870077	rs7628	INPP5E	0.896774	0.542723	rs9268853	indel:2D_6_32591840	HLA-DRB1	0.998621	0.677584	rs917997	rs1420106	AC007278.2	0.898182	0.97079
rs3851228	rs6912446	TRAF3IP2	0.428571	0.0414404	rs2618476	rs4841567	AC145124.1	0.73913	0.307897	rs10781499	rs7628	INPP5E	0.894624	0.540729	rs9271366	indel:2D_6_32591840	HLA-DRB1	0.458814	0.122484	rs12987977	rs1558652	SDR42E1P5	0.436364	0.134357
rs3851228	rs9481169	Z97989.1	0.952806	0.437765	rs4246905	rs4372078	TNFSF15	0.970501	0.792815	rs3124998	rs7628	INPP5E	0.31828	0.024283	rs6457617	indel:2D_6_32591840	HLA-DRB1	0.64149	0.132048	rs917997	rs1558652	SDR42E1P5	0.930909	0.939223
rs2301436	rs2769345	AL023775.1	0.797799	0.650078	rs7848647	rs4372078	TNFSF15	0.982301	0.83542	rs11145763	rs11145919	PMPCA	0.877419	0.417701	rs7765379	indel:2D_6_32591840	HLA-DRB1	0.150952	0.000287358	rs6749371	rs6745661	GLS	0.194357	2.81984e-05
rs3093024	rs2769345	AL023775.1	0.598349	0.387624	rs7468800	rs4372078	TNFSF15	0.495575	0.0337278	rs10870077	rs11145919	PMPCA	0.877419	0.417489	rs3135394	rs9272420	HLA-DQA1	0.326952	0.0344089	rs3821236	rs6745661	GLS	0.244514	0.000280123
rs3093023	rs2769345	AL023775.1	0.617607	0.399567	rs1953126	rs7040319	C5	0.724185	0.245597	rs10781499	rs11145919	PMPCA	0.888172	0.427818	rs9268853	rs9272420	HLA-DQA1	0.991834	0.875649	rs1517352	rs6745661	GLS	0.177638	0.000271001
rs2301436	rs968334	CCR6	0.735901	0.52637	rs1953126	rs112491470	CNTRL	0.775815	0.0422362	rs3124998	rs11145919	PMPCA	0.139785	0.00996907	rs9271366	rs9272420	HLA-DQA1	0.474593	0.0685395	rs7574865	rs6745661	GLS	0.0438871	0.00399786
rs3093024	rs968334	CCR6	0.995873	0.979841	rs1953126	rs75008575	TRAF1	0.921196	0.0140618	rs11145763	rs3812556	SNAPC4	0.397849	0.123376	rs6457617	rs9272420	HLA-DQA1	0.512938	0.0695552	rs6749371	rs4853536	INPP1	0.30094	2.67041e-05
rs3093023	rs968334	CCR6	0.994498	0.970134	rs11145763	rs4075760	CARD9	0.997849	1	rs10870077	rs3812556	SNAPC4	0.397849	0.123469	rs7765379	rs9272420	HLA-DQA1	0.261517	0.00383319	rs3821236	rs4853536	INPP1	0.194357	0.0166079
rs2301436	rs9459839	FGFR1OP	0.975241	0.990685	rs10870077	rs4075760	CARD9	0.993548	0.999995	rs10781499	rs3812556	SNAPC4	0.372043	0.117222	rs3135394	rs9270601	HLA-DRB5	0.551669	0.0140328	rs1517352	rs4853536	INPP1	0.555904	0.0204048
rs3093024	rs9459839	FGFR1OP	0.602476	0.53356	rs10781499	rs4075760	CARD9	0.991398	0.997076	rs3124998	rs3812556	SNAPC4	0.111828	0.01005	rs9268853	rs9270601	HLA-DRB5	0.0705655	0.00887791	rs7574865	rs4853536	INPP1	0.918495	0.02324
rs3093023	rs9459839	FGFR1OP	0.616231	0.543324	rs3124998	rs4075760	CARD9	0.290323	0.029488	rs61839660	rs12722517	IL2RA	0.295181	0.0392302	rs9271366	rs9270601	HLA-DRB5	0.990234	0.771785	rs6749371	rs41333947	AC067945.3	0.123302	0.00580832
rs2301436	rs162298	RAMACL	0.636864	0.269285	rs11145763	rs11145960	DNLZ	0.150538	0.0129606	rs706778	rs12722517	IL2RA	0.707831	0.220979	rs6457617	rs9270601	HLA-DRB5	0.3232	0.107873	rs3821236	rs41333947	AC067945.3	0.211076	0.00268752
rs3093024	rs162298	RAMACL	0.749656	0.271701	rs10870077	rs11145960	DNLZ	0.150538	0.0129506	rs2104286	rs12722517	IL2RA	0.912651	0.330457	rs7765379	rs9270601	HLA-DRB5	0.361269	0.0366698	rs1517352	rs41333947	AC067945.3	0.628004	0.00485362
rs3093023	rs162298	RAMACL	0.76066	0.276434	rs10781499	rs11145960	DNLZ	0.135484	0.0133729	rs3118470	rs12722517	IL2RA	0.713855	0.125098	rs3135394	rs9275067	HLA-DRA	0.0327172	0.0179979	rs7574865	rs41333947	AC067945.3	0.280042	6.42907e-05
rs2301436	rs9366078	RNASET2	0.801926	0.412498	rs3124998	rs11145960	DNLZ	0.393548	0.00492518	rs3802604	rs197449	KIN	0.53886	0.00337115	rs9268853	rs9275067	HLA-DRA	0.797462	0.18484	rs1208633918	rs1194364645	COQ10B	0.726557	0.00571646
rs3093024	rs9366078	RNASET2	0.596974	0.214714	rs11145763	rs17855450	ENTR1	0.858065	0.0538909	rs793108	rs7086590	ZNF438	0.771372	0.0401304	rs9271366	rs9275067	HLA-DRA	0.442538	0.0547774	rs1208633918	rs796278363	SF3B1	0.685902	0.227618
rs3093023	rs9366078	RNASET2	0.6011	0.217172	rs10870077	rs17855450	ENTR1	0.858065	0.0539057	rs1913517	rs2940730	WDFY4	0.805046	0.453471	rs6457617	rs9275067	HLA-DRA	0.337324	0.025637	rs2164068	rs10497811	PLCL1	0.96	0.704961
rs2301436	rs239935	RPS6KA2	0.799175	0.640887	rs10781499	rs17855450	ENTR1	0.858065	0.0535436	rs2227551	rs28553894	AC022400.3	0.652439	0.485628	rs7765379	rs9275067	HLA-DRA	0.64651	0.0747651	rs1208633918	rs74885211	HSPD1	0.671475	0.105113
rs3093024	rs239935	RPS6KA2	0.635488	0.375059	rs3124998	rs17855450	ENTR1	0.0430108	0.0050464	rs2227551	rs7080350	NDST2	0.692073	0.484407	rs3135394	rs116819869	HSPA1L	0.220138	0.00329467	rs1208633918	rs114812354	RFTN2	0.729836	0.0262793
rs3093023	rs239935	RPS6KA2	0.64099	0.385906	rs11145763	rs62579190	INPP5E	0.387097	0.0322141	rs2227551	rs76192127	SYNPO2L	0.387195	0.0054938	rs9268853	rs116819869	HSPA1L	0.0312276	0.119806	rs1208633918	rs1366836	AC013264.1	0.455082	0.0630964
rs1182188	rs1183085	AC006028.1	0.968543	0.964911	rs10870077	rs62579190	INPP5E	0.387097	0.0322457	rs10750899	rs111938419	LPXN	0.983186	1	rs9271366	rs116819869	HSPA1L	0.932745	0.67982	rs1980422	rs10187250	CD28	0.872247	0.559497
rs1182188	rs208358	AMZ1	0.680464	0.106671	rs10781499	rs62579190	INPP5E	0.387097	0.032025	rs11229555	rs111938419	LPXN	0.257522	0.0030814	rs6457617	rs116819869	HSPA1L	0.173352	0.109553	rs7426056	rs10187250	CD28	0.87812	0.594934
rs1182188	rs1636250	GNA12	0.917219	0.842677	rs3124998	rs62579190	INPP5E	0.2	0.00307794	rs11230563	rs3016171	CD6	0.730769	0.174871	rs7765379	rs116819869	HSPA1L	0.365076	0.0330997	rs1980422	rs78176602	RPL12P16	0.381791	0.0281393
rs1525735	rs74425990	AHR	0.85209	0.0473941	rs11145763	rs35735363	SEC16A	0.819355	0.42299	rs11230563	rs11601370	TMEM216	0.447115	0.00826492	rs3135394	rs145679991	VARS	0.428359	0.000834473	rs7426056	rs78176602	RPL12P16	0.735683	0.0249338
rs28550029	rs667841	HOXA1	0.518398	0.377564	rs10870077	rs35735363	SEC16A	0.815054	0.422981	rs174537	rs968567	FADS1	0.636364	0.338825	rs9268853	rs145679991	VARS	0.0468966	0.00431091	rs11676348	rs183923040	TTLL4	0.28254	0.00120137
rs7804356	rs667841	HOXA1	0.518398	0.377581	rs10781499	rs35735363	SEC16A	0.812903	0.420579	rs174537	rs968567	FADS2	0.606061	0.338825	rs9271366	rs145679991	VARS	0.866428	0.00162128	rs11676348	rs7426289	CXCR1	0.780952	0.726181
rs1133906	rs4729080	VPS50	0.671256	0.0395938	rs3124998	rs35735363	SEC16A	0.264516	0.0194636	rs174537	rs61897795	FADS3	0.606061	0.275626	rs6457617	rs145679991	VARS	0.525683	5.2072e-05	rs11676348	rs61700947	GPBAR1	0.88254	0.614963
rs4728142	rs2004640	IRF5	0.978593	0.650336	rs11145763	rs111570257	SNAPC4	0.84086	0.0539885	rs174537	rs93923	MYRF	0.704545	0.496353	rs7765379	rs145679991	VARS	0.176386	0.000502283	rs11676348	rs2230054	CXCR2	0.930159	0.87579
rs10488631	rs2004640	IRF5	0.874618	0.192434	rs10870077	rs111570257	SNAPC4	0.84086	0.0540032	rs174537	rs174538	TMEM258	0.931818	0.853384	rs3135394	rs9273394	HLA-DQB1-AS1	0.217986	0.0065928	rs11676348	rs13410318	AC012510.1	0.863492	0.702884
rs2618476	rs11990277	BLK	0.934783	0.485476	rs10781499	rs111570257	SNAPC4	0.84086	0.0536411	rs694739	rs574835	AP003774.4	0.991055	0.974285	rs9268853	rs9273394	HLA-DQB1-AS1	0.714317	0.136561	rs2382817	rs7589323	BCS1L	0.564482	0.00579581
rs4246905	rs7848647	TNFSF15	0.964602	0.691448	rs3124998	rs111570257	SNAPC4	0.262366	0.00504642	rs559928	rs574835	AP003774.4	0.847943	0.205143	rs9271366	rs9273394	HLA-DQB1-AS1	0.982731	0.358636	rs2382817	rs36068079	AAMP	0.551797	0.0124362
rs7848647	rs7848647	TNFSF15	1	1	rs61839660	rs41294631	PRKCQ	0.253012	0.000782544	rs694739	rs647152	CCDC88B	0.989267	0.961507	rs6457617	rs9273394	HLA-DQB1-AS1	0.973793	0.465007	rs2382817	rs10203039	PNKD	0.758985	0.419636
rs7468800	rs7848647	TNFSF15	0.271386	0.0368066	rs706778	rs41294631	PRKCQ	0.927711	0.0378253	rs559928	rs647152	CCDC88B	0.860465	0.196955	rs7765379	rs9273394	HLA-DQB1-AS1	0.589517	0.0975187	rs2382817	rs9751319	TMBIM1	0.860465	0.0230937
rs4246905	rs201784743	TNFSF8	0.59882	0.110623	rs2104286	rs41294631	PRKCQ	0.972892	0.0685442	rs694739	rs2325787	FLRT1	0.0661896	0.0153523	rs3135394	rs9271584	HLA-DRB6	0.279669	0.0335696	rs2382817	rs1017698	ARPC2	0.911205	0.800202
rs7848647	rs201784743	TNFSF8	0.634218	0.161563	rs3118470	rs41294631	PRKCQ	0.915663	0.0254139	rs559928	rs2325787	FLRT1	0.849732	0.234692	rs9268853	rs9271584	HLA-DRB6	0.995586	0.887975	rs2382817	rs11677953	AC021016.2	0.89852	0.905973
rs7468800	rs201784743	TNFSF8	0.371681	0.0389753	rs11258747	rs12413588	PFKFB3	0.684444	0.206	rs694739	rs28395880	PRDX5	0.461538	0.0276337	rs9271366	rs9271584	HLA-DRB6	0.552221	0.0705518	rs35300242	rs62195072	DGKD	0.855735	0.102158
rs1953126	rs10985125	C5	0.654891	0.206623	rs2050392	rs111186234	MAP3K8	0.610778	0.117954	rs559928	rs28395880	PRDX5	0.32737	0.004628	rs6457617	rs9271584	HLA-DRB6	0.553655	0.0722998	rs36001488	rs62195072	DGKD	0.793011	0.0898036
rs1953126	rs7855998	CNTRL	0.706522	0.21346	rs793108	rs1690622	DDX10P1	0.027833	0.0085356	rs694739	rs11231724	PYGM	0.948122	0.0408265	rs7765379	rs9271584	HLA-DRB6	0.123366	0.00278991	rs35300242	rs991778666	ATG16L1	0.992832	0.894533
rs1953126	rs2072438	PHF19	0.858696	0.70383	rs11010067	rs149440668	CREM	0.64837	0.346618	rs559928	rs11231724	PYGM	0.921288	0.00925654	rs3135394	rs3828791	HLA-DQB2	0.24971	0.0227298	rs36001488	rs991778666	ATG16L1	0.954301	0.855803
rs1953126	rs876445	TRAF1	0.932065	0.98929	rs34779708	rs149440668	CREM	0.531732	0.347036	rs694739	rs4930698	TRMT112	0.729875	0.0303733	rs9268853	rs3828791	HLA-DQB2	0.818869	0.262775	rs35300242	rs62192778	USP40	0.311828	0.00201887
rs11145763	rs3829110	CARD9	0.974194	0.977569	rs11010067	rs11010134	CUL2	0.698113	0.946952	rs559928	rs4930698	TRMT112	0.454383	0.00349568	rs9271366	rs3828791	HLA-DQB2	0.790014	0.238252	rs36001488	rs62192778	USP40	0.501792	0.00133013
rs10870077	rs3829110	CARD9	0.972043	0.977119	rs34779708	rs11010134	CUL2	0.939966	0.974361	rs694739	rs3741403	VEGFB	0.953488	0.484475	rs6457617	rs3828791	HLA-DQB2	0.676469	0.15911	rs67676925	rs2201150	CCRL2	0.532915	0.0939796
rs10781499	rs3829110	CARD9	0.963441	0.97435	rs2227551	rs7394190	NDST2	0.155488	0.00179819	rs559928	rs3741403	VEGFB	0.644007	0.0825523	rs7765379	rs3828791	HLA-DQB2	0.633655	0.141361	rs67676925	rs2007374	CCR2	0.589342	0.0428793
rs3124998	rs3829110	CARD9	0.283871	0.0257717	rs2227551	rs2633298	PLAU	0.996951	0.971035	rs568617	rs11227309	CFL1	0.622951	0.241663	rs3135394	rs6928482	HLA-DQA2	0.21131	0.0688911	rs67676925	rs148977443	CCR1	0.46395	0.0974916
rs11145763	rs4400498	ENTR1	0.797849	0.370119	rs2227551	rs7908630	SEC24C	0.582317	0.281529	rs568617	rs641018	CTSW	0.939891	0.998692	rs9268853	rs6928482	HLA-DQA2	0.92651	0.389211	rs67676925	rs148977443	CCR3	0.626959	0.0974916
rs10870077	rs4400498	ENTR1	0.797849	0.369946	rs2497318	rs57387401	EIF2S2P3	0.998559	0.9845	rs568617	rs10896064	EFEMP2	0.622951	0.345223	rs9271366	rs6928482	HLA-DQA2	0.706152	0.170656	rs6441961	rs34578126	CCR9	0.741772	0.146795
rs10781499	rs4400498	ENTR1	0.819355	0.378353	rs2497318	rs9419741	HHEX	0.994236	0.928568	rs568617	rs11227332	SNX32	0.912568	0.516232	rs6457617	rs6928482	HLA-DQA2	0.835862	0.312221	rs1001007	rs34578126	CCR9	0.507595	0.0429876
rs3124998	rs4400498	ENTR1	0.137634	0.00286255	rs10750899	rs7124107	ZFP91	0.104425	0.00188965	rs4409785	rs4409785	AP000787.1	1	1	rs7765379	rs6928482	HLA-DQA2	0.654455	0.172013	rs6441961	rs35060576	AC098613.1	0.853165	0.157629
rs11145763	rs200676917	INPP5E	0.52043	0.0462157	rs11229555	rs7124107	ZFP91	0.860177	0.26016	rs4409785	rs4409785	AP001790.1	1	1	rs3135394	rs34536192	HLA-DMB	0.949903	0.0139522	rs1001007	rs35060576	AC098613.1	0.998734	0.988795
rs10870077	rs200676917	INPP5E	0.52043	0.0462292	rs174537	rs968567	FADS1	0.643939	0.356076	rs4409785	rs4409785	SESN3	1	1	rs9268853	rs34536192	HLA-DMB	0.0378483	0.450701	rs6441961	rs35479331	NRADDP	0.535443	0.0118337
rs10781499	rs200676917	INPP5E	0.395699	0.0458916	rs174537	rs968567	FADS2	0.636364	0.356076	rs10892279	rs56104144	DDX6	0.285714	0.0277766	rs9271366	rs34536192	HLA-DMB	0.746648	0.0373803	rs1001007	rs35479331	NRADDP	0.663291	0.0759997
rs3124998	rs200676917	INPP5E	0.191398	0.00511728	rs694739	rs574087	AP003774.4	0.994633	1	rs11217040	rs56104144	DDX6	0.42033	0.0357393	rs6457617	rs34536192	HLA-DMB	0.513655	0.027521	rs4625	rs9757181	RHOA	0.805658	0.124965
rs11145763	rs10870194	SEC16A	0.898925	0.416474	rs559928	rs574087	AP003774.4	0.889088	0.270322	rs10892299	rs56104144	DDX6	0.118132	0.0342148	rs7765379	rs34536192	HLA-DMB	0.985214	0.000474276	rs3197999	rs9757181	RHOA	0.723247	0.10123
rs10870077	rs10870194	SEC16A	0.898925	0.416466	rs694739	rs663743	CCDC88B	0.9839	0.818548	rs11616188	rs10849448	LTBR	0.8	0.220887	rs3827644	rs73761684	ATG5	0.0168135	0.0152256	rs4625	rs367772065	COL7A1	0.835793	0.0284887
rs10781499	rs10870194	SEC16A	0.886022	0.413917	rs559928	rs663743	CCDC88B	0.708408	0.123886	rs11171739	rs71447768	AC034102.4	0.55042	0.0786632	rs3851228	rs367254	TRAF3IP2	0.929577	0.0904541	rs4625	rs142873994	USP4	0.0633456	0.020602
rs3124998	rs10870194	SEC16A	0.0709677	0.0177862	rs694739	rs11603192	NUDT22	0.00357782	0.0490062	rs11171739	rs1274498	COQ10A	0.901261	0.0119151	rs3851228	rs13218244	MFSD4B	0.0240129	0.340902	rs3197999	rs142873994	USP4	0.284133	0.000706288
rs11145763	rs73670241	SNAPC4	0.632258	0.0551507	rs559928	rs11603192	NUDT22	0.747764	0.382806	rs11171739	rs7297175	ERBB3	0.997899	0.972565	rs3851228	rs11153299	TRAF3IP2-AS1	0.952667	0.0960339	rs4625	rs9831648	AMT	0.570726	0.104751
rs10870077	rs73670241	SNAPC4	0.632258	0.0551658	rs694739	rs578386	PLCB3	0.91771	0.384544	rs11171739	rs705699	GDF11	0.966387	0.735382	rs3851228	rs60962769	Z97989.1	0.995844	0.307843	rs3197999	rs9831648	AMT	0.499385	0.0937436
rs10781499	rs73670241	SNAPC4	0.548387	0.0547967	rs559928	rs578386	PLCB3	0.781753	0.118796	rs11171739	rs10876864	RPS26	0.997899	0.891789	rs3851228	rs240972	AL080317.3	0.727776	0.00579378	rs4625	rs397739577	TCTA	0.854859	0.339057
rs3124998	rs73670241	SNAPC4	0.264516	0.00558611	rs694739	rs10897494	PRDX5	0.466905	0.00844015	rs11171739	rs140488289	STAT2	0.745798	0.042235	rs9491891	indel:3D_6_128226973	THEMIS	0.910999	0.144397	rs3197999	rs397739577	TCTA	0.824723	0.268494
rs2050392	rs661674	MAP3K8	0.473054	0.210826	rs559928	rs10897494	PRDX5	0.754919	0.136972	rs11171739	rs7297175	SUOX	0.991597	0.972565	rs2301436	rs4710154	RNASET2	0.86892	0.432612	rs4625	rs142190280	RNF123	0.191882	0.0203028
rs793108	rs1690628	DDX10P1	0.00994036	0.00980288	rs694739	rs7936860	RPS6KA4	0.40966	0.00860871	rs3184504	rs58886972	ADAM1A	0.305366	0.0639368	rs111305875	rs4710154	RNASET2	0.180752	0.0392745	rs3197999	rs142190280	RNF123	0.105781	0.0115573
rs2227551	rs10824028	BMS1P4	0.579268	0.305701	rs559928	rs7936860	RPS6KA4	0.83542	0.130201	rs11066188	rs58886972	ADAM1A	0.16878	0.0409504	rs3093024	rs4710154	RNASET2	0.851328	0.0957168	rs4625	rs34519883	USP19	0.863469	0.146073
rs2227551	rs2271271	NDST2	0.85061	0.607833	rs694739	rs4930698	TRMT112	0.261181	0.0328628	rs3184504	rs57601860	ADAM1B	0.539512	0.109908	rs3093023	rs4710154	RNASET2	0.870645	0.149202	rs3197999	rs34519883	USP19	0.947109	0.147994
rs7097656	rs2343550	TSPAN14	0.654762	0.0720727	rs559928	rs4930698	TRMT112	0.651163	0.00992982	rs11066188	rs57601860	ADAM1B	0.527805	0.0769306	rs2301436	rs1810645	CCR6	0.956192	0.78092	rs4625	rs35260967	MST1	0.867774	0.126996
rs2497318	rs2497318	EIF2S2P3	1	1	rs694739	rs11601522	TRPT1	0.332737	0.0407853	rs3184504	rs2293432	MAPKAPK5	0.278049	0.0730106	rs111305875	rs1810645	CCR6	0.592963	0.00746644	rs3197999	rs35260967	MST1	0.921894	0.133283
rs2497318	rs2275219	IDE	0.824207	0.0299793	rs559928	rs11601522	TRPT1	0.860465	0.421331	rs11066188	rs2293432	MAPKAPK5	0.044878	0.0473014	rs3093024	rs1810645	CCR6	0.436012	0.378773	rs4625	rs12493001	CCDC71	0.138991	4.83151e-05
rs10750899	rs2515349	LPXN	0.983186	1	rs568617	rs659824	CFL1	0.639344	0.290787	rs3184504	rs12314527	NAA25	0.343415	0.201255	rs3093023	rs1810645	CCR6	0.0496723	0.423349	rs3197999	rs12493001	CCDC71	0.212792	0.000752753
rs11229555	rs2515349	LPXN	0.0566372	0.00211517	rs568617	rs12418781	EFEMP2	0.650273	0.0732365	rs11066188	rs12314527	NAA25	0.300488	0.135875	rs2301436	rs1077453	ENSG00000197146	0.896861	0.0183599	rs4625	rs143756010	IMPDH2	0.450185	0.0065432
rs11230563	rs175121	AP003721.2	0.697115	0.0793816	rs568617	rs7940691	FIBP	0.923497	0.528359	rs3184504	rs7301040	TMEM116	0.29561	0.192142	rs111305875	rs1077453	ENSG00000197146	0.897896	0.00430343	rs3197999	rs143756010	IMPDH2	0.589176	0.00586485
rs174537	rs968567	FADS2	0.636364	0.357746	rs568617	rs641018	MUS81	0.939891	0.998841	rs11066188	rs7301040	TMEM116	0.27122	0.119387	rs3093024	rs1077453	ENSG00000197146	0.979648	0.027037	rs4625	rs6789285	WDR6	0.0264453	0.00150396
rs174537	rs968567	FADS3	0.606061	0.357746	rs4561177	rs10891053	ZC3H12C	0.574194	0.318718	rs9557195	rs12428348	GPR18	0.580328	0.054952	rs3093023	rs1077453	ENSG00000197146	0.96861	0.0443102	rs3197999	rs6789285	WDR6	0.0178352	0.000198123
rs174537	rs174559	TMEM258	0.886364	0.648428	rs10892279	rs636736	DDX6	0.148352	0.0161788	rs9554587	rs12428348	GPR18	0.527869	0.0463962	rs2301436	indel:1D_6_167429303	FGFR1OP	0.927561	0.905824	rs4625	rs6801211	P4HTM	0.584256	0.122954
rs694739	rs7936395	AP003774.1	0.457961	0.0114826	rs11217040	rs636736	DDX6	0.211538	0.0185275	rs9557195	rs9517642	GPR183	0.644262	0.159271	rs111305875	indel:1D_6_167429303	FGFR1OP	0.0438082	0.0109069	rs3197999	rs6801211	P4HTM	0.594096	0.108818
rs559928	rs7936395	AP003774.1	0.794275	0.13749	rs10892299	rs636736	DDX6	0.296703	0.0221087	rs9554587	rs9517642	GPR183	0.521311	0.151115	rs3093024	indel:1D_6_167429303	FGFR1OP	0.897896	0.395721	rs4625	rs2246832	UBA7	0.872694	0.365788
rs694739	rs7936992	AP003774.3	0.34347	0.0116914	rs1800693	rs1800692	TNFRSF1A	0.923077	0.501637	rs8006884	rs7144898	FAM177A1	0.0327169	0.0110427	rs3093023	indel:1D_6_167429303	FGFR1OP	0.99793	0.46503	rs3197999	rs2246832	UBA7	0.904674	0.373057
rs559928	rs7936992	AP003774.3	0.833631	0.129976	rs1860545	rs1800692	TNFRSF1A	0.907692	0.49747	rs12879003	rs7144898	FAM177A1	0.44808	0.0033816	rs1182188	rs1636264	GNA12	0.991457	0.656805	rs4625	rs201584071	C3orf62	0.909594	0.137942
rs694739	rs694739	AP003774.4	1	1	rs11616188	rs10849448	LTBR	0.816667	0.235173	rs2145623	rs7144898	FAM177A1	0.406828	0.123337	rs1182188	rs798488	AMZ1	0.993011	0.829825	rs3197999	rs201584071	C3orf62	0.9631	0.129524
rs559928	rs694739	AP003774.4	0.840787	0.260106	rs17466626	rs76904798	AC079630.1	0.768056	0.116097	rs8006884	rs4982246	PPP2R3C	0.991465	0.534212	rs28550029	rs73069539	SKAP2	0.943367	0.725194	rs4625	rs4955424	QRICH1	0.698647	0.107304
rs694739	rs479777	CCDC88B	0.989267	0.833018	rs17466626	rs4767967	AC084290.1	0.26424	0.0332144	rs12879003	rs4982246	PPP2R3C	0.614509	0.14622	rs7804356	rs73069539	SKAP2	0.939336	0.717243	rs3197999	rs4955424	QRICH1	0.668512	0.0908845
rs559928	rs479777	CCDC88B	0.813953	0.110413	rs17466626	rs140143238	LINC02471	0.145038	0.000427617	rs2145623	rs4982246	PPP2R3C	0.51138	0.0843328	rs28550029	rs706018	HOTAIRM1	0.65982	0.00549724	rs4625	rs144519232	ARIH2OS	0.53198	0.0377143
rs694739	rs72918475	FERMT3	0.0357782	0.0741951	rs17466626	rs140143238	LINC02555	0.0798591	0.000427617	rs8006884	rs7159324	RPL23AP70	0.899716	0.298567	rs7804356	rs706018	HOTAIRM1	0.597811	0.00674608	rs3197999	rs144519232	ARIH2OS	0.0670357	0.0397226
rs559928	rs72918475	FERMT3	0.166369	0.00809639	rs17466626	rs2638245	LRRK2	0.422783	0.0316334	rs12879003	rs7159324	RPL23AP70	0.876956	0.234418	rs1635852	rs849140	JAZF1	0.992039	0.477498	rs4625	rs115753735	PRKAR2A-AS1	0.643296	0.307672
rs694739	rs4930698	PRDX5	0.137746	0.0321419	rs11171739	rs10747761	ESYT1	0.731092	0.171831	rs2145623	rs7159324	RPL23AP70	0.635135	0.0455268	rs186735625	rs849140	JAZF1	0.240661	0.0314718	rs3197999	rs115753735	PRKAR2A-AS1	0.837023	0.303842
rs559928	rs4930698	PRDX5	0.0375671	0.00897367	rs11171739	rs35436573	MYL6	0.787815	0.0677156	rs8006884	rs112722526	SRP54-AS1	0.744666	0.310743	rs60600003	rs111796602	ELMO1	0.96	0.923503	rs4625	rs72940883	AC121247.1	0.904674	0.0130335
rs694739	rs7936992	RPS6KA4	0.350626	0.0116914	rs11171739	rs10876864	RPS26	0.997899	0.898443	rs12879003	rs112722526	SRP54-AS1	0.510669	0.0460853	rs74830391	rs111796602	ELMO1	0.997143	0.800233	rs3197999	rs72940883	AC121247.1	0.616236	0.00636265
rs559928	rs7936992	RPS6KA4	0.831843	0.129976	rs11171739	rs143315090	SUOX	0.237395	0.0234891	rs2145623	rs112722526	SRP54-AS1	0.16074	0.00102016	rs1133906	rs78091935	SAMD9L	0.98023	0.2104	rs4625	rs17080505	GPX1	0.921279	0.124519
rs694739	rs4930698	TRMT112	0.230769	0.0321419	rs3184504	rs3519	ADAM1A	0.315122	0.07345	rs3783637	rs58293795	GCH1	0.671875	0.0493757	rs4731532	indel:14D_7_128575797	TNPO3	0.9683	0.714395	rs3197999	rs17080505	GPX1	0.949569	0.128155
rs559928	rs4930698	TRMT112	0.00357782	0.00897367	rs11066188	rs3519	ADAM1A	0.235122	0.0513997	rs3783637	rs141126548	RPSAP13	0.919922	0.0728213	rs4728142	indel:14D_7_128575797	TNPO3	0.972911	0.917117	rs4625	rs9757181	RHOA-IT1	0.599631	0.124965
rs694739	rs6591838	TRPT1	0.805009	0.127397	rs3184504	rs610303	ALDH2	0.940488	0.387405	rs8005161	rs80053959	GALC	0.0134454	0.0123035	rs10488631	indel:14D_7_128575797	TNPO3	0.0420749	0.160621	rs3197999	rs9757181	RHOA-IT1	0.642066	0.10123
rs559928	rs6591838	TRPT1	0.919499	0.457948	rs11066188	rs610303	ALDH2	0.952195	0.426727	rs11624293	rs80053959	GALC	0.0352941	0.00802448	rs4731532	indel:14D_7_128575797	IRF5	0.998847	0.714395	rs4625	rs76989089	NAA80	0.878229	0.0151245
rs694739	rs35864060	VEGFB	0.892665	0.039478	rs3184504	rs117532831	ATXN2	0.00390244	0.0636228	rs8005161	rs17124022	GPR65	0.554622	0.0186878	rs4728142	indel:14D_7_128575797	IRF5	0.998271	0.917117	rs3197999	rs76989089	NAA80	0.849323	0.011824
rs559928	rs35864060	VEGFB	0.749553	0.0117516	rs11066188	rs117532831	ATXN2	0.00195122	0.0334235	rs11624293	rs17124022	GPR65	0.586555	0.0212272	rs10488631	indel:14D_7_128575797	IRF5	0.94928	0.160621	rs35677470	rs9817084	RPP14	0.342791	0.00986706
rs568617	rs658524	CTSW	0.934426	0.999999	rs3184504	rs74321301	ERP29	0.597073	0.104611	rs9920771	rs13379875	NEO1	0.0459364	8.67518e-06	rs4731532	rs4731536	AC025594.2	0.922767	0.252809	rs2176082	rs9817084	RPP14	0.812883	0.181228
rs568617	rs35461885	EFEMP2	0.437158	0.0738969	rs11066188	rs74321301	ERP29	0.553171	0.089202	rs34593439	rs62013191	RNU6-415P	0.221154	0.0116618	rs4728142	rs4731536	AC025594.2	0.933718	0.40169	rs6445975	rs9817084	RPP14	0.812117	0.187268
rs4561177	rs4356188	ZC3H12C	0.496774	0.320604	rs3184504	rs7303036	HECTD4	0.799024	0.0327549	rs26528	rs6565259	AC145285.2	0.711811	0.507225	rs10488631	rs4731536	AC025594.2	0.885879	0.081894	rs35677470	rs4075152	PDHB	0.699387	0.12954
rs10892279	rs112143902	ARCN1	0.475275	0.0115214	rs11066188	rs7303036	HECTD4	0.861463	0.12912	rs26528	rs151233	APOBR	0.552756	0.0142404	rs2618476	rs13277113	BLK	0.997226	0.964402	rs2176082	rs4075152	PDHB	0.952454	0.572585
rs11217040	rs112143902	ARCN1	0.645604	0.0161855	rs3184504	rs12423788	PTPN11	0.390244	0.0768457	rs26528	rs7201929	CLN3	0.595276	0.103064	rs2618476	rs1478901	FAM167A	0.997226	0.968127	rs6445975	rs4075152	PDHB	0.956288	0.626169
rs10892299	rs112143902	ARCN1	0.543956	0.0116855	rs11066188	rs12423788	PTPN11	0.402927	0.0538079	rs26528	rs7189927	EIF3C	0.743307	0.549506	rs2618476	rs2244648	AC145124.1	0.966019	0.187405	rs2293370	rs6788474	TIMMDC1	0.843081	0.152989
rs10892279	rs61901411	DDX6	0.398352	0.014677	rs3184504	rs12300518	TMEM116	0.355122	0.0979941	rs26528	rs7189927	EIF3CL	0.744882	0.549506	rs2618476	rs62489069	AC022239.1	0.999307	0.755298	rs2293370	rs6772749	POGLUT1	0.751783	0.0160177
rs11217040	rs61901411	DDX6	0.480769	0.0177309	rs11066188	rs12300518	TMEM116	0.0136585	0.0734307	rs26528	rs2081199	NFATC2IP	0.875591	0.304091	rs1953126	rs10739580	TRAF1	0.91295	0.887067	rs2293370	rs73857028	AC092910.3	0.292439	0.00348506
rs10892299	rs61901411	DDX6	0.343407	0.0168382	rs8006884	rs112697442	AL121594.1	0.768137	0.513591	rs26528	rs62031393	SBK1	0.856693	0.152398	rs1953126	rs4836840	C5	0.907577	0.190239	rs3774937	rs1176979987	NFKB1	0.973955	0.642148
rs1800693	rs1800692	TNFRSF1A	0.892308	0.503027	rs12879003	rs112697442	AL121594.1	0.0967283	0.00876623	rs26528	rs6839	SGF29	0.870866	0.59339	rs1953126	rs1590344	RAB14	0.991402	0.167478	rs3774937	rs150209711	UBE2D3	0.700182	0.0358669
rs1860545	rs1800692	TNFRSF1A	0.846154	0.498833	rs2145623	rs112697442	AL121594.1	0.00640114	0.000144252	rs26528	rs10499	SPNS1	0.669291	0.552373	rs1953126	indel:2D_9_123925467	CNTRL	0.810048	0.156382	rs3774937	rs115614971	CISD2	0.115082	0.00400733
rs11616188	rs10849448	LTBR	0.816667	0.239657	rs8006884	rs118082811	BRMS1L	0.825036	0.216253	rs26528	rs4149406	SULT1A2	0.833071	0.68049	rs1953126	rs2159777	GSN	0.914293	0.121733	rs3774937	rs397994774	AC018797.1	0.480315	0.00733619
rs17466626	rs7294619	AC079630.1	0.174985	0.000430153	rs12879003	rs118082811	BRMS1L	0.776671	0.208278	rs26528	rs7187776	TUFM	0.732283	0.663284	rs141992399	rs71384081	INPP5E	0.772273	0.00154148	rs3774937	rs6533034	LRRC37A15P	0.367656	0.00551373
rs17466626	rs79410089	AC084290.1	0.159718	0.000974014	rs2145623	rs118082811	BRMS1L	0.467283	0.0655273	rs11574938	rs117391625	AC012645.1	0.76618	0.096425	rs11145763	rs71384081	INPP5E	0.970448	0.343199	rs3774937	rs72940768	UBE2D3-AS1	0.0569352	0.0187597
rs17466626	rs2128274	LINC02471	0.263065	0.0309743	rs8006884	rs12887279	FAM177A1	0.726174	0.20123	rs11574938	rs72791248	AC106782.3	0.862213	0.0736069	rs10870077	rs71384081	INPP5E	0.969578	0.344614	rs3774937	rs223490	KRT8P46	0.306481	0.00542518
rs17466626	rs2638245	LINC02555	0.445684	0.0325916	rs12879003	rs12887279	FAM177A1	0.230441	0.041843	rs11574938	rs72791248	AC133555.1	0.688935	0.0736069	rs10781499	rs71384081	INPP5E	0.976532	0.34628	rs3774937	rs227364	AC018797.2	0.582071	0.0565479
rs17466626	rs76904798	LRRK2	0.749853	0.118019	rs2145623	rs12887279	FAM177A1	0.733997	0.137592	rs11574938	rs11574941	CDIPTOSP	0.974948	0.196065	rs3124998	rs71384081	INPP5E	0.378096	5.67618e-06	rs13151961	rs141701300	CCNA2	0.15353	0.00685413
rs17466626	rs2242367	SLC2A13	0.115091	2.93823e-07	rs8006884	rs112697442	KIAA0391	0.770982	0.513591	rs11574938	rs12373078	CORO1A	0.782881	0.152502	rs141992399	rs7034337	SEC16A	0.314646	0.000377257	rs4505848	rs141701300	CCNA2	0.27416	0.0113124
rs11171739	rs141292133	AC034102.5	0.411765	0.0197776	rs12879003	rs112697442	KIAA0391	0.0945946	0.00876623	rs11574938	rs3809624	GDPD3	0.0793319	0.00619297	rs11145763	rs7034337	SEC16A	0.0243372	0.0105614	rs7657746	rs141701300	CCNA2	0.884167	0.00427702
rs11171739	rs10876864	RPS26	0.997899	0.895823	rs2145623	rs112697442	KIAA0391	0.0056899	0.000144252	rs11574938	rs4787491	INO80E	0.085595	0.000225257	rs10870077	rs7034337	SEC16A	0.0234681	0.0106586	rs13119723	rs141701300	CCNA2	0.182317	0.00706114
rs11171739	rs57367440	STAT2	0.686975	0.0244005	rs8006884	rs79888893	PPP2R3C	0.0903272	0.24509	rs11574938	rs8048666	NPIPB13	0.726514	0.233615	rs10781499	rs7034337	SEC16A	0.0199913	0.0106923	rs59867199	rs141701300	CCNA2	0.232351	0.014287
rs11171739	rs386607030	SUOX	0.989496	0.756766	rs12879003	rs79888893	PPP2R3C	0.825036	0.164068	rs11574938	rs8048666	RP11-231C14.4	0.780793	0.233615	rs3124998	rs7034337	SEC16A	0.964798	0.0020797	rs6822844	rs77878711	BBS12	0.526971	0.000274968
rs3184504	rs10850045	ADAM1A	0.0809756	0.071156	rs2145623	rs79888893	PPP2R3C	0.736842	0.0584352	rs11574938	rs11644392	SMG1P2	0.791232	0.244885	rs141992399	rs145007593	SNAPC4	0.0365059	0.0142105	rs13132308	rs77878711	BBS12	0.547718	0.000342238
rs11066188	rs10850045	ADAM1A	0.132683	0.049479	rs8006884	rs58770366	PSMA6	0.921053	0.414736	rs11574938	rs11644392	SMG1P5	0.80167	0.244885	rs11145763	rs145007593	SNAPC4	0.0230335	0.00804663	rs62324212	rs77878711	BBS12	0.983402	0.0121133
rs3184504	rs12306198	ADAM1B	0.553171	0.124298	rs12879003	rs58770366	PSMA6	0.676387	0.070583	rs11574938	rs9783783	TBX6	0.156576	0.00140626	rs10870077	rs145007593	SNAPC4	0.0208605	0.00796425	rs3776414	rs5745297	DAP	0.97954	0.088745
rs11066188	rs12306198	ADAM1B	0.560976	0.0821838	rs2145623	rs58770366	PSMA6	0.41963	0.0320267	rs11574938	rs9932605	YPEL3	0.118998	9.12808e-06	rs10781499	rs145007593	SNAPC4	0.00738809	0.00818071	rs469758	rs26489	ERAP1	0.897092	0.581745
rs3184504	rs77459172	ALDH2	0.953171	0.0555132	rs8006884	rs2038255	RALGAPA1	0.896871	0.269951	rs7197475	rs116967916	ZNF688	0.912791	0.0176048	rs3124998	rs145007593	SNAPC4	0.933073	0.00236724	rs469758	rs26493	AC008906.2	0.888143	0.357778
rs11066188	rs77459172	ALDH2	0.960976	0.0577962	rs12879003	rs2038255	RALGAPA1	0.379801	0.194667	rs1870293	rs116967916	ZNF688	0.0348837	0.0141053	rs141992399	rs10870168	ENTR1	0.184268	0.00425298	rs2910686	rs27660	LNPEP	0.802607	0.734518
rs3184504	rs7978068	NAA25	0.33561	0.233401	rs2145623	rs2038255	RALGAPA1	0.737553	0.0324866	rs7197475	rs3751847	ZNF768	0.909884	0.282061	rs11145763	rs10870168	ENTR1	0.106475	0.0425322	rs2910686	rs2910686	ERAP2	1	1
rs11066188	rs7978068	NAA25	0.28878	0.160129	rs8006884	rs112697442	RPL9P3	0.772404	0.513591	rs1870293	rs3751847	ZNF768	0.813953	0.249939	rs10870077	rs10870168	ENTR1	0.0851804	0.0416079	rs2910686	rs2548539	AC009126.1	0.739292	0.776862
rs3184504	rs608848	PHETA1	0.412683	0.303533	rs12879003	rs112697442	RPL9P3	0.0312945	0.00876623	rs2066845	rs60395008	AC007728.2	0.502439	0.139215	rs10781499	rs10870168	ENTR1	0.0947414	0.0409924	rs26232	rs158408	PPIP5K2	0.65388	0.34697
rs11066188	rs608848	PHETA1	0.569756	0.337936	rs2145623	rs112697442	RPL9P3	0.0192034	0.000144252	rs2076756	rs60395008	AC007728.2	0.614634	0.0992672	rs3124998	rs10870168	ENTR1	0.624946	2.50672e-06	rs1004234	rs2631367	SLC22A5	0.270393	0.020822
rs3184504	rs10849995	TMEM116	0.37561	0.105647	rs8006884	rs12891473	SRP54	0.147937	0.0734985	rs72796367	rs60395008	AC007728.2	0.468293	0.00859453	rs141992399	rs4487900	CARD9	0.534116	0.00183542	rs2188962	rs2631367	SLC22A5	0.959215	0.619796
rs11066188	rs10849995	TMEM116	0.282927	0.0739006	rs12879003	rs12891473	SRP54	0.52276	0.0302452	rs2066845	rs4785448	NOD2	0.15122	0.000819525	rs11145763	rs4487900	CARD9	0.97914	0.559607	rs17622378	rs2631367	SLC22A5	0.962236	0.611723
rs9557195	rs2182954	UBAC2	0.140984	0.0694612	rs2145623	rs12891473	SRP54	0.52845	0.0803018	rs2076756	rs4785448	NOD2	0.678049	0.14939	rs10870077	rs4487900	CARD9	0.977401	0.558296	rs17622517	rs2631367	SLC22A5	0.55287	0.0825754
rs9554587	rs2182954	UBAC2	0.291803	0.0713933	rs3783637	rs72715546	FDPSP3	0.945312	0.695788	rs72796367	rs4785448	NOD2	0.0292683	0.0186093	rs10781499	rs4487900	CARD9	0.976532	0.55797	rs1004234	rs272862	MIR3936HG	0.0589124	0.0566137
rs8006884	rs799473	FAM177A1	0.374111	0.00169371	rs3783637	rs72715546	GCH1	0.947266	0.695788	rs2066845	rs111184212	SNX20	0.107317	0.00070339	rs3124998	rs4487900	CARD9	0.670578	0.0221008	rs2188962	rs272862	MIR3936HG	0.773414	0.31165
rs12879003	rs799473	FAM177A1	0.428876	0.0218465	rs3783637	rs72715546	MIR4308	0.949219	0.695788	rs2076756	rs111184212	SNX20	0.390244	0.140779	rs61839660	rs12722497	IL2RA	0.175089	0.0101384	rs17622378	rs272862	MIR3936HG	0.743202	0.307478
rs2145623	rs799473	FAM177A1	0.85633	0.12815	rs3783637	rs2236299	SAMD4A	0.798828	0.0499504	rs72796367	rs111184212	SNX20	0.185366	0.0180451	rs706778	rs12722497	IL2RA	0.929537	0.0641007	rs17622517	rs272862	MIR3936HG	0.229607	0.0451946
rs8006884	rs28765972	PPP2R3C	0.992888	1	rs8005161	rs7158828	GALC	0.206723	0.086564	rs12946510	rs1877032	CDK12	0.570377	0.00903412	rs2104286	rs12722497	IL2RA	0.0960854	0.0463517	rs11741255	rs13165038	RAD50	0.666667	0.202436
rs12879003	rs28765972	PPP2R3C	0.566856	0.131527	rs11624293	rs7158828	GALC	0.228571	0.0936165	rs35736272	rs1877032	CDK12	0.567617	0.00699606	rs3118470	rs12722497	IL2RA	0.535231	0.0158779	rs6863411	rs3765011	NDFIP1	0.921801	0.962257
rs2145623	rs28765972	PPP2R3C	0.370555	0.0293034	rs8005161	rs7158828	GPR65	0.504202	0.086564	rs1054609	rs1877032	CDK12	0.556578	0.0071107	rs3118471	rs12722497	IL2RA	0.920285	0.0269727	rs11749391	rs56673886	CD74	0.784993	0.661643
rs8006884	rs77131173	PSMA6	0.753201	0.257294	rs11624293	rs7158828	GPR65	0.512605	0.0936165	rs2872507	rs1877032	CDK12	0.546458	0.00636029	rs72776098	rs12722497	IL2RA	0.169395	0.00565914	rs11747270	rs56673886	CD74	0.867244	0.649894
rs12879003	rs77131173	PSMA6	0.647937	0.152581	rs8005161	rs1561758	LINC01146	0.445378	0.0831857	rs2290400	rs1877032	CDK12	0.613615	0.0135824	rs3802604	rs1271899	GATA3	0.913147	0.0659222	rs11741861	rs56673886	CD74	0.692641	0.359793
rs2145623	rs77131173	PSMA6	0.519203	0.0434614	rs11624293	rs1561758	LINC01146	0.468908	0.0900501	rs12946510	rs17608925	GSDMB	0.906164	0.0648789	rs793108	rs1690624	ZNF438	0.842163	0.0270842	rs11749391	rs34005003	IRGM	0.95671	0.965691
rs8006884	rs712311	SRP54	0.690612	0.102341	rs9920771	rs4445871	CD276	0.173145	0.000324524	rs35736272	rs17608925	GSDMB	0.950322	0.0994787	rs11010067	rs2148482	CREM	0.961209	0.885682	rs11747270	rs34005003	IRGM	0.919192	0.885362
rs12879003	rs712311	SRP54	0.562589	0.110817	rs34593439	rs12901830	CTSH	0.992788	0.624613	rs1054609	rs17608925	GSDMB	0.933763	0.0990581	rs34779708	rs2148482	CREM	0.935795	0.800572	rs11741861	rs34005003	IRGM	0.773449	0.490539
rs2145623	rs712311	SRP54	0.27596	0.0154814	rs8061882	rs7194545	CLEC16A	0.0683995	0.0624642	rs2872507	rs17608925	GSDMB	0.972401	0.100505	rs11010067	rs59136447	CUL2	0.0676833	0.32821	rs1422673	rs34294852	TNIP1	0.851528	0.0982747
rs3783637	rs9671371	GCH1	0.28125	0.0111323	rs11865121	rs7194545	CLEC16A	0.499316	0.126845	rs2290400	rs17608925	GSDMB	0.931003	0.0777745	rs34779708	rs59136447	CUL2	0.930979	0.409803	rs2082412	rs11750683	UBLCP1	0.734177	0.131168
rs8005161	rs55805734	GALC	0.184874	0.0232538	rs12708716	rs7194545	CLEC16A	0.491108	0.0779427	rs12946510	rs3816470	IKZF3	0.927323	0.630184	rs11010067	rs2384352	AL117336.1	0.987426	0.836227	rs56167332	rs60689680	GAPDHP40	0.791304	0.717788
rs11624293	rs55805734	GALC	0.136134	0.0183031	rs12927355	rs7194545	CLEC16A	0.534884	0.130868	rs35736272	rs3816470	IKZF3	0.935603	0.645225	rs34779708	rs2384352	AL117336.1	0.966827	0.773932	rs755374	rs60689680	GAPDHP40	0.773913	0.74665
rs8005161	rs2401742	GPR65	0.94958	0.272598	rs7404095	rs7404095	PRKCB	1	1	rs1054609	rs3816470	IKZF3	0.936523	0.644862	rs7915475	rs61863896	ZNF365	0.961749	0.130415	rs12188300	rs60689680	GAPDHP40	0.330435	0.0562481
rs11624293	rs2401742	GPR65	0.963025	0.28002	rs26528	rs4533290	AC145285.2	0.651969	0.202507	rs2872507	rs3816470	IKZF3	0.950322	0.661018	rs10995271	rs61863896	ZNF365	0.981421	0.113895	rs359457	rs359431	NSG2	0.998837	0.961636
rs34593439	rs2289702	CTSH	1	0.944825	rs26528	rs8062405	ATXN2L	0.771654	0.652879	rs2290400	rs3816470	IKZF3	0.975161	0.888521	rs10822050	rs61863896	ZNF365	0.963934	0.107872	rs2229094	rs3219190	DDX39B	0.879265	0.0380805
rs8061882	rs9923175	AC007220.1	0.757866	0.217574	rs26528	rs12445975	CD19	0.571654	3.44177e-05	rs12946510	rs17608925	ORMDL3	0.900644	0.0648789	rs2227551	rs11000773	SEC24C	0.626785	0.00119082	rs2229094	rs144802800	BAG6	0.230096	0.00516181
rs11865121	rs9923175	AC007220.1	0.0670315	0.00447897	rs26528	rs40836	CLN3	0.993701	0.98974	rs35736272	rs17608925	ORMDL3	0.951242	0.0994787	rs2227551	rs11000743	FUT11	0.993542	0.276232	rs2229094	rs986475	NCR3	0.811899	0.0183473
rs12708716	rs9923175	AC007220.1	0.0328317	0.0222886	rs26528	rs77003191	EIF3C	0.108661	0.00173885	rs1054609	rs17608925	ORMDL3	0.920883	0.0990581	rs2227551	rs2243610	ZSWIM8	0.974507	0.509954	rs2229094	rs41293856	MICB	0.872266	0.160828
rs12927355	rs9923175	AC007220.1	0.0889193	0.00448946	rs26528	rs62036658	EIF3CL	0.696063	0.648281	rs2872507	rs17608925	ORMDL3	0.940202	0.100505	rs2497318	rs72811230	IDE	0.975932	0.126528	rs2229094	rs2734573	ATF6B	0.692913	0.0407632
rs8061882	rs6498136	DEXI	0.485636	0.122033	rs26528	rs151233	IL27	0.533858	0.0176629	rs2290400	rs17608925	ORMDL3	0.948482	0.0777745	rs2497318	rs12240557	KIF11	0.0270032	0.0422436	rs2229094	rs2239525	ATP6V1G2	0.59755	0.0760754
rs11865121	rs6498136	DEXI	0.852257	0.279291	rs26528	rs1968751	NFATC2IP	0.724409	0.678907	rs12946510	rs386618957	STARD3	0.557498	0.123434	rs10750899	rs7928565	LPXN	0.992876	0.206447	rs2229094	rs73728930	PPT2	0.367454	0.0016844
rs12708716	rs6498136	DEXI	0.886457	0.38691	rs26528	rs1074631	SGF29	0.844094	0.636826	rs35736272	rs386618957	STARD3	0.573137	0.130066	rs11229555	rs7928565	LPXN	0.929566	0.00433089	rs2229094	rs3135041	LTA	0.850394	0.142268
rs12927355	rs6498136	DEXI	0.846785	0.277546	rs26528	rs3859172	SULT1A2	0.795276	0.787812	rs1054609	rs386618957	STARD3	0.574057	0.130767	rs10750899	rs185870451	UBE2L6	0.82513	0.000879579	rs185819	rs6450	TNXB	0.978519	0.0361453
rs7404095	rs7404095	PRKCB	1	1	rs26528	rs117985404	SULT1A4	0.76378	0.0279531	rs2872507	rs386618957	STARD3	0.596136	0.13615	rs10750899	rs7927966	ZFP91	0.702882	0.00594929	rs185819	rs204995	PBX2	0.574815	0.038121
rs26528	rs4533290	AC145285.2	0.661417	0.200971	rs26528	rs7187776	TUFM	0.730709	0.676495	rs2290400	rs386618957	STARD3	0.620055	0.190799	rs11229555	rs7927966	ZFP91	0.994333	0.966736	rs185819	rs204995	AGER	0.598519	0.038121
rs26528	rs28374519	CLN3	0.976378	0.619397	rs11574938	rs12444415	AC012645.1	0.210856	0.000301893	rs3853824	rs189829242	C17orf67	0.0478088	0.0163014	rs10750899	rs79869893	CNTF	0.569624	0.025597	rs185819	rs204993	AGPAT1	0.0644444	0.00549212
rs26528	rs28472312	EIF3C	0.795276	0.19999	rs11574938	rs7191849	AC012645.2	0.25261	0.000179399	rs3853824	rs189829242	DGKE	0.792829	0.0163014	rs11229555	rs79869893	CNTF	0.932642	0.0590488	rs185819	rs13199524	FKBPL	0.828889	0.0778229
rs26528	rs28472312	EIF3CL	0.798425	0.19999	rs11574938	rs7201780	CORO1A	0.494781	0.0535089	rs1292053	rs112149564	RNFT1	0.843583	0.271689	rs174537	rs174567	FADS2	0.0479193	0.808863	rs185819	rs2071293	CYP21A1P	0.978519	0.44485
rs26528	rs2726032	IL27	0.729134	0.716854	rs11574938	rs9932466	GDPD3	0.106472	0.00406179	rs1292035	rs112149564	RNFT1	0.973262	0.981809	rs174537	indel:2D_11_61591995	TMEM258	0.982346	0.845854	rs185819	rs4448084	STK19	0.820741	0.0262261
rs26528	rs1074631	SGF29	0.847244	0.639289	rs11574938	rs4787491	INO80E	0.127349	0.000222539	rs1292053	rs4968384	RNFT1-DT	0.677807	0.30045	rs694739	rs188874162	BAD	0.975653	0.00148317	rs185819	rs1065356	DXO	0.104444	0.00537277
rs26528	rs151233	SULT1A2	0.516535	0.0199154	rs11574938	rs11574941	ITGAL	0.891441	0.187263	rs1292035	rs4968384	RNFT1-DT	0.171123	0.00137391	rs559928	rs188874162	BAD	0.0459337	0.00583213	rs185819	rs67829894	SKIV2L	0.0718519	3.65742e-05
rs26528	rs7187776	TUFM	0.730709	0.678075	rs11574938	rs57149692	MAPK3	0.402923	0.0337327	rs1292053	rs112149564	RPS6KB1	0.84893	0.271689	rs694739	rs200253771	DNAJC4	0.335592	0.00424244	rs185819	rs4711277	C6orf48	0.364444	0.00209253
rs11574938	rs72791248	AC106782.4	0.597077	0.0557935	rs11574938	rs144208959	NPIPB13	0.770355	0.231998	rs1292035	rs112149564	RPS6KB1	0.973262	0.981809	rs559928	rs200253771	DNAJC4	0.0436747	0.00612305	rs185819	rs57875584	LSM2	0.857778	0.0163644
rs11574938	rs72791248	AC133555.2	0.561587	0.0557935	rs11574938	rs144208959	RP11-231C14.4	0.776618	0.231998	rs2847258	rs2847303	AP005482.1	0.880597	0.386059	rs694739	rs4930698	PRDX5	0.834337	0.00516783	rs185819	rs113065708	VARS	0.882222	0.0186397
rs11574938	rs11645581	CD2BP2	0.832985	0.128763	rs11574938	rs8044131	SEPHS2	0.968685	0.536862	rs2542148	rs2847303	AP005482.1	0.589552	0.113126	rs559928	rs4930698	PRDX5	0.858936	0.00281649	rs185819	rs707928	VWA7	0.0259259	0.0794584
rs11574938	rs4238959	DOC2A	0.217119	1.49782e-05	rs11574938	rs8050176	SMG1P2	0.778706	0.242094	rs2542151	rs2847303	AP005482.1	0.589552	0.113126	rs694739	rs2282491	NUDT22	0.775351	0.0591492	rs185819	rs115050884	MSH5	0.778519	0.00163654
rs11574938	rs3814878	GDPD3	0.0292276	4.31223e-05	rs11574938	rs8050176	SMG1P5	0.776618	0.242094	rs1893217	rs2847303	AP005482.1	0.567164	0.113034	rs559928	rs2282491	NUDT22	0.946536	0.0517809	rs185819	rs9281671	CLIC1	0.76	0.0252907
rs11574938	rs4787491	INO80E	0.100209	0.00022198	rs11574938	rs7205802	YPEL3	0.0584551	0.000302416	rs62097857	rs2847303	AP005482.1	0.0858209	0.00590284	rs694739	indel:1D_11_63957474	FERMT3	0.2249	0.00993439	rs185819	rs389884	C4B	0.88	0.097364
rs11574938	rs2278557	MAPK3	0.286013	0.0106221	rs7197475	rs56656810	RNF40	0.811047	0.534454	rs12968719	rs2847303	AP005482.1	0.16791	0.0281422	rs559928	indel:1D_11_63957474	FERMT3	0.920432	0.10129	rs185819	rs204885	EGFL8	0.0111111	0.074696
rs11574938	rs7186541	NPIPB13	0.837161	0.257853	rs1870293	rs56656810	RNF40	0.552326	0.200818	rs763361	rs1790947	DOK6	0.89697	0.975571	rs694739	indel:3D_11_64013067	PLCB3	0.925201	0.0557527	rs3135394	rs9269148	C2	0.963384	0.260377
rs11574938	rs8050812	PYCARD-AS1	0.784969	0.0944814	rs7197475	rs12931046	STX4	0.340116	0.0904359	rs66504140	rs1790947	DOK6	0.690909	0.519726	rs559928	indel:3D_11_64013067	PLCB3	0.912149	0.0336148	rs9268853	rs9269148	C2	0.850097	0.0688909
rs11574938	rs144208959	RP11-231C14.4	0.784969	0.248694	rs1870293	rs12931046	STX4	0.915698	0.967186	rs34536443	rs145530718	AC011529.1	0.652913	0.00667646	rs694739	rs71456304	CCDC88B	0.95256	0.0512635	rs6457617	rs9269148	C2	0.562547	0.0203501
rs11574938	rs8050176	SMG1P2	0.837161	0.259176	rs77150043	rs11644926	ADCY7	0.491803	0.0495379	rs12720356	rs145530718	AC011529.1	0.67233	0.00252058	rs559928	rs71456304	CCDC88B	0.956325	0.0502629	rs7765379	rs9269148	C2	0.681961	0.0458736
rs11574938	rs8050176	SMG1P5	0.839248	0.259176	rs2066845	rs17313747	AC007728.2	0.512195	0.145516	rs35074907	rs145530718	AC011529.1	0.997573	0.74407	rs694739	rs1806967	TRMT112	0.737701	0.00512561	rs3135394	rs9274510	HLA-DQB1	0.296518	0.0358246
rs11574938	rs7205802	TBX6	0.137787	0.000307472	rs2076756	rs17313747	AC007728.2	0.707317	0.136123	rs34536443	rs280497	TYK2	0.640777	0.0825018	rs559928	rs1806967	TRMT112	0.790914	0.00292782	rs9268853	rs9274510	HLA-DQB1	0.789867	0.240049
rs11574938	rs4788199	YPEL3	0.0626305	6.95055e-05	rs72796367	rs17313747	AC007728.2	0.458537	0.0070816	rs12720356	rs280497	TYK2	0.320388	0.0831167	rs694739	rs11607007	PPP1R14B	0.0461847	0.0609252	rs6457617	rs9274510	HLA-DQB1	0.529218	0.114326
rs11574938	rs4572412	ZNF688	0.962422	0.341741	rs2066845	rs13339578	CYLD	0.321951	0.0209447	rs35074907	rs280497	TYK2	0.160194	0.0309057	rs559928	rs11607007	PPP1R14B	0.946787	0.0252265	rs7765379	rs9274510	HLA-DQB1	0.455836	0.0928667
rs7197475	rs72799319	AC135050.5	0.68314	0.0112963	rs2076756	rs13339578	CYLD	0.434146	0.189333	rs34536443	rs75231016	ZGLP1	0.575243	0.0120487	rs694739	rs34089806	FKBP2	0.0105422	0.053764	rs3135394	rs28383356	HLA-DRB1	0.481692	0.0487949
rs1870293	rs72799319	AC135050.5	0.0755814	0.0728953	rs72796367	rs13339578	CYLD	0.414634	0.018681	rs12720356	rs75231016	ZGLP1	0.997573	0.855301	rs559928	rs34089806	FKBP2	0.937249	0.0302596	rs9268853	rs28383356	HLA-DRB1	0.955911	0.784757
rs7197475	rs9319587	CCDC189	0.921512	0.303293	rs2066845	rs1981760	NOD2	0.2	0.00249891	rs35074907	rs75231016	ZGLP1	0.283981	0.000508701	rs694739	rs11607007	VEGFB	0.386546	0.0609252	rs6457617	rs28383356	HLA-DRB1	0.63025	0.109998
rs1870293	rs9319587	CCDC189	0.438953	0.336029	rs2076756	rs1981760	NOD2	0.697561	0.154609	rs6058869	rs853849	AL035071.1	0.698324	0.425801	rs559928	rs11607007	VEGFB	0.960843	0.0252265	rs7765379	rs28383356	HLA-DRB1	0.584517	0.097959
rs7197475	rs113085280	CDIPT	0.811047	0.030418	rs72796367	rs1981760	NOD2	0.204878	0.0152052	rs4911259	rs853849	AL035071.1	0.877095	0.466889	rs694739	rs479777	AP003774.4	0.997239	0.751177	rs3135394	rs35321667	HLA-DRB9	0.235989	0.0145107
rs7197475	rs28853644	RNF40	0.796512	0.485003	rs2066845	rs2004804	SNX20	0.219512	0.00280378	rs6058869	rs1040555	DNMT3B	0.818436	0.805218	rs559928	rs479777	AP003774.4	0.732681	0.00588838	rs9268853	rs35321667	HLA-DRB9	0.755492	0.120226
rs1870293	rs28853644	RNF40	0.587209	0.210374	rs2076756	rs2004804	SNX20	0.687805	0.167922	rs4911259	rs1040555	DNMT3B	0.832402	0.807295	rs694739	rs11607007	AP001453.2	0.0268574	0.0609252	rs6457617	rs35321667	HLA-DRB9	0.192796	0.0195988
rs7197475	rs6565192	SETD1A	0.950581	0.614073	rs72796367	rs2004804	SNX20	0.263415	0.0160384	rs6058869	rs80003548	EFCAB8	0.829609	0.0763002	rs559928	rs11607007	AP001453.2	0.931727	0.0252265	rs7765379	rs35321667	HLA-DRB9	0.275295	0.0558554
rs1870293	rs6565192	SETD1A	0.351744	0.0384228	rs9797244	rs732222	LGALS9	0.328479	0.0217294	rs4911259	rs80003548	EFCAB8	0.871508	0.0830495	rs694739	rs12418035	AP001453.4	0.777108	0.0754843	rs3135394	rs9272647	HLA-DQA1	0.287849	0.0359011
rs2066845	rs17313747	AC007728.2	0.55122	0.1418	rs9797244	rs732222	LGALS9DP	0.296117	0.0217294	rs6058869	rs242544	MAPRE1	0.751397	0.481862	rs559928	rs12418035	AP001453.4	0.656878	0.0150702	rs9268853	rs9272647	HLA-DQA1	0.797788	0.241136
rs2076756	rs17313747	AC007728.2	0.804878	0.127904	rs12946510	rs3794712	PPP1R1B	0.537259	0.101918	rs4911259	rs242544	MAPRE1	0.689944	0.455205	rs568617	rs1204650	FIBP	0.999122	0.994695	rs6457617	rs9272647	HLA-DQA1	0.512181	0.129186
rs72796367	rs17313747	AC007728.2	0.409756	0.00749255	rs35736272	rs3794712	PPP1R1B	0.545538	0.103287	rs79493594	rs6103759	SERINC3	0.398671	0.0108125	rs568617	rs601863	CTSW	0.994732	0.993944	rs7765379	rs9272647	HLA-DQA1	0.441339	0.100569
rs2066845	rs8063362	NOD2	0.0487805	0.00266626	rs1054609	rs3794712	PPP1R1B	0.547378	0.103846	rs79493594	rs79169578	TTPAL	0.215947	5.52666e-06	rs568617	rs501630	EFEMP2	0.95259	0.341797	rs3135394	rs35083819	HLA-DRB5	0.108205	0.00244514
rs2076756	rs8063362	NOD2	0.692683	0.157472	rs2872507	rs3794712	PPP1R1B	0.558418	0.108275	rs1883832	rs386610290	CD40	0.742358	0.147784	rs568617	rs11227332	SNX32	0.977173	0.353057	rs9268853	rs35083819	HLA-DRB5	0.262143	0.113258
rs72796367	rs8063362	NOD2	0.282927	0.0158122	rs2290400	rs3794712	PPP1R1B	0.613615	0.164504	rs4239702	rs386610290	CD40	0.90393	0.178481	rs3781913	rs12576058	ARAP1	0.942478	0.421554	rs6457617	rs35083819	HLA-DRB5	0.774772	0.16353
rs2066845	rs9302752	SNX20	0.0097561	0.00261157	rs12946510	rs734645	STARD3	0.26219	0.00201062	rs259964	rs259962	GNAS	0.954545	0.999998	rs10892279	rs548167	AP004609.3	0.356461	0.0340922	rs7765379	rs35083819	HLA-DRB5	0.29054	0.0220195
rs2076756	rs9302752	SNX20	0.760976	0.155878	rs35736272	rs734645	STARD3	0.374425	0.00232909	rs259964	rs259958	ZNF831	0.977273	0.988353	rs11217040	rs548167	AP004609.3	0.0333912	0.0309862	rs3135394	rs9268434	BRD2	0.419967	0.0376741
rs72796367	rs9302752	SNX20	0.37561	0.0158097	rs1054609	rs734645	STARD3	0.374425	0.00230581	rs6062496	rs2296763	ARFRP1	0.7343	0.316206	rs10892299	rs548167	AP004609.3	0.742845	0.00285012	rs9268853	rs9268434	BRD2	0.894933	0.233345
rs9797244	rs732222	LGALS9	0.122977	0.0218998	rs2872507	rs734645	STARD3	0.374425	0.00242461	rs6062496	rs2296763	SLC2A4RG	0.729469	0.316206	rs1800693	rs4149629	C1R	0.369048	0.0033324	rs6457617	rs9268434	BRD2	0.768644	0.0742673
rs9797244	rs732222	LGALS9DP	0.357605	0.0218998	rs2290400	rs734645	STARD3	0.464581	0.000230851	rs11203203	rs2277798	TMPRSS3	0.876712	0.36757	rs1860545	rs4149629	C1R	0.136905	0.015155	rs7765379	rs9268434	BRD2	0.669855	0.0142129
rs12946510	rs78199107	GSDMB	0.75345	0.0539616	rs744166	rs142009207	STAT3	0.565891	0.145233	rs1893592	rs2277798	TMPRSS3	0.188356	0.0275539	rs11616188	rs10849448	LTBR	0.841146	0.0425199	rs3135394	rs112402647	HLA-DRA	0.611568	0.0100184
rs35736272	rs78199107	GSDMB	0.780129	0.0681258	rs12942547	rs142009207	STAT3	0.565891	0.145236	rs11203203	rs1893592	UBASH3A	0.767123	0.164894	rs17466626	rs2638231	SLC2A13	0.644629	0.00299875	rs9268853	rs112402647	HLA-DRA	0.903751	0.258175
rs1054609	rs78199107	GSDMB	0.781049	0.0683939	rs744166	rs148977808	TUBG2	0.209302	0.016018	rs1893592	rs1893592	UBASH3A	1	1	rs879670911	rs10784387	LRRK2	0.644342	0.00380319	rs6457617	rs112402647	HLA-DRA	0.188163	0.178153
rs2872507	rs78199107	GSDMB	0.768169	0.0661154	rs12942547	rs148977808	TUBG2	0.209302	0.0160185	rs2283792	rs2236726	TOP3B	0.693262	0.124534	rs879670911	rs728624	LINC02471	0.112003	0.00680957	rs7765379	rs112402647	HLA-DRA	0.74787	0.132081
rs2290400	rs78199107	GSDMB	0.632015	0.070027	rs3853824	rs189829242	DGKE	0.721116	0.0112175	rs2283792	rs11705283	TOP3BP1	0.221631	0.114702	rs879670911	rs7295598	AC079630.1	0.388355	0.0136734	rs3135394	rs34969933	HSPA1L	0.637872	0.000236962
rs12946510	rs7359623	ORMDL3	0.954002	0.660365	rs1292053	rs67294064	DHX40	0.669786	0.28533	rs1569414	rs12106522	FAM118A	0.815054	0.0724313	rs1689510	rs3741499	SUOX	0.993856	0.569007	rs9268853	rs34969933	HSPA1L	0.0700942	0.00128052
rs35736272	rs7359623	ORMDL3	0.942962	0.703551	rs1292035	rs67294064	DHX40	0.220588	0.00204478	rs1569414	rs2272804	RIBC2	0.576344	0.220308	rs11171739	rs3741499	SUOX	0.0941263	0.553982	rs6457617	rs34969933	HSPA1L	0.729487	0.00112385
rs1054609	rs7359623	ORMDL3	0.932843	0.703416	rs1292053	rs2645466	RNFT1	0.815508	0.492384	rs1569414	rs13057793	SMC1B	0.643011	0.504641	rs1689510	rs60913149	STAT2	0.965102	0.017363	rs7765379	rs34969933	HSPA1L	0.843521	0.00211889
rs2872507	rs7359623	ORMDL3	0.944802	0.716914	rs1292035	rs2645466	RNFT1	0.893048	0.637849						rs11171739	rs60913149	STAT2	0.0449742	0.0676502	rs3135394	rs743862	LY6G6C	0.926319	0.190688
rs2290400	rs7359623	ORMDL3	0.965961	0.948398	rs1292053	rs8064521	TUBD1	0.716578	0.304056						rs1689510	rs7297175	RPS26	0.991153	0.446846	rs9268853	rs743862	LY6G6C	0.688088	0.0572319
rs12946510	rs2952155	STARD3	0.76081	0.258832	rs1292035	rs8064521	TUBD1	0.013369	0.0347127						rs11171739	rs7297175	RPS26	0.999263	0.712484	rs6457617	rs743862	LY6G6C	0.121805	0.00308296
rs35736272	rs2952155	STARD3	0.776449	0.251627	rs2847258	rs9965888	PTPN2	0.55597	0.191825						rs1689510	rs187730975	CNPY2	0.894569	0.00372509	rs7765379	rs743862	LY6G6C	0.886713	0.0625834
rs1054609	rs2952155	STARD3	0.786569	0.252649	rs2542148	rs9965888	PTPN2	0.119403	0.0418114						rs11171739	rs187730975	CNPY2	0.853035	6.65436e-07	rs3135394	rs9273394	HLA-DQB1-AS1	0.343596	0.0145524
rs2872507	rs2952155	STARD3	0.778289	0.257253	rs2542151	rs9965888	PTPN2	0.119403	0.0418114						rs703842	rs11172333	TSFM	0.988801	0.698818	rs9268853	rs9273394	HLA-DQB1-AS1	0.803168	0.221725
rs2290400	rs2952155	STARD3	0.908924	0.346121	rs1893217	rs9965888	PTPN2	0.108209	0.0363567						rs703842	rs9652011	EEF1AKMT3	0.992126	0.945558	rs6457617	rs9273394	HLA-DQB1-AS1	0.872814	0.355746
rs3853824	rs189829242	C17orf67	0.0358566	0.0117557	rs62097857	rs9965888	PTPN2	0.179104	0.00036844						rs703842	rs4760168	OS9	0.95993	0.191315	rs7765379	rs9273394	HLA-DQB1-AS1	0.492154	0.0537562
rs3853824	rs4365350	DGKE	0.681275	0.295417	rs12968719	rs9965888	PTPN2	0.011194	0.000706432						rs703842	rs147004340	INHBE	0.0610674	0.0216362	rs3135394	rs28366267	HLA-DRB6	0.270064	0.0398578
rs3853824	rs9892183	RP11-670E13.2	0.50996	0.295397	rs7238078	rs67802189	MALT1	0.761745	0.266382						rs703842	rs10877041	ATP23	0.953631	0.114653	rs9268853	rs28366267	HLA-DRB6	0.973696	0.940189
rs1292053	rs6503939	DHX40P1	0.823529	0.464434	rs34536443	rs145530718	AC011529.1	0.648058	0.0107826						rs3184504	rs11065909	SH2B3	0.888176	0.136048	rs6457617	rs28366267	HLA-DRB6	0.458975	0.0768777
rs1292035	rs6503939	DHX40P1	0.895722	0.601843	rs12720356	rs145530718	AC011529.1	0.0970874	0.00260809						rs653178	rs11065909	SH2B3	0.887804	0.137416	rs7765379	rs28366267	HLA-DRB6	0.399492	0.0397467
rs1292053	rs4622571	RNFT1	0.881016	0.464434	rs35074907	rs145530718	AC011529.1	0.997573	0.830943						rs11066188	rs11065909	SH2B3	0.888362	0.11858	rs3135394	rs201130575	CYP21A2	0.993872	0.655291
rs1292035	rs4622571	RNFT1	0.945187	0.601843	rs34536443	rs281437	ICAM1	0.781553	0.0101456						rs3184504	rs150582803	TRAFD1	0.00548888	0.000798981	rs9268853	rs201130575	CYP21A2	0.579883	0.0429572
rs1292053	rs1292059	RPS6KB1	0.724599	0.180337	rs12720356	rs281437	ICAM1	0.970874	0.126587						rs653178	rs150582803	TRAFD1	0.00539585	0.00083206	rs6457617	rs201130575	CYP21A2	0.831565	0.0998299
rs1292035	rs1292059	RPS6KB1	0.970588	0.825137	rs35074907	rs281437	ICAM1	0.339806	0.00153784						rs11066188	rs150582803	TRAFD1	0.00511676	0.00114441	rs7765379	rs201130575	CYP21A2	0.453744	0.00873235
rs1292053	rs117319837	VMP1	0.454545	0.00506025	rs34536443	rs11085725	TYK2	0.793689	0.181824						rs3184504	rs7294753	TMEM116	0.894874	0.108592	rs3135394	rs9272593	HLA-DQB2	0.216858	0.0310154
rs1292035	rs117319837	VMP1	0.298128	0.00188217	rs12720356	rs11085725	TYK2	0.912621	0.258925						rs653178	rs7294753	TMEM116	0.895618	0.114283	rs9268853	rs9272593	HLA-DQB2	0.796742	0.260241
rs2847258	rs7237147	ANKRD62	0.977612	0.369984	rs35074907	rs11085725	TYK2	0.456311	0.00925538						rs11066188	rs7294753	TMEM116	0.897293	0.101319	rs6457617	rs9272593	HLA-DQB2	0.568824	0.142791
rs2542148	rs7237147	ANKRD62	0.5	0.0863	rs34536443	rs75231016	ZGLP1	0.259709	0.00636046						rs3184504	rs10849954	PHETA1	0.931622	0.140359	rs7765379	rs9272593	HLA-DQB2	0.518906	0.107035
rs2542151	rs7237147	ANKRD62	0.5	0.0863	rs12720356	rs75231016	ZGLP1	0.997573	0.848888						rs653178	rs10849954	PHETA1	0.931156	0.142645	rs3135394	rs28869508	HCG25	0.031236	0.0136741
rs1893217	rs7237147	ANKRD62	0.485075	0.0781715	rs35074907	rs75231016	ZGLP1	0.140777	0.000725103						rs11066188	rs10849954	PHETA1	0.91562	0.122297	rs9268853	rs28869508	HCG25	0.394111	0.000586401
rs62097857	rs7237147	ANKRD62	0.0820896	0.00445399	rs6058869	rs242551	AL035071.1	0.75419	0.489655						rs3184504	rs75480510	ADAM1A	0.918225	0.0581635	rs6457617	rs28869508	HCG25	0.465401	0.0051919
rs12968719	rs7237147	ANKRD62	0.141791	0.00764522	rs4911259	rs242551	AL035071.1	0.692737	0.462571						rs653178	rs75480510	ADAM1A	0.920551	0.0625191	rs7765379	rs28869508	HCG25	0.0152444	0.00196351
rs2847258	rs111192647	AP005482.1	0.458955	0.11707	rs6058869	rs6058869	COMMD7	1	1						rs11066188	rs75480510	ADAM1A	0.918132	0.0557726	rs3135394	rs780750078	PPP1R2P1	0.671798	0.0146473
rs2542148	rs111192647	AP005482.1	0.541045	0.064543	rs4911259	rs6058869	COMMD7	0.868715	0.908162						rs6561151	indel:1I_13_44470926	CCDC122	0.91629	0.390086	rs9268853	rs780750078	PPP1R2P1	0.951128	0.172542
rs2542151	rs111192647	AP005482.1	0.541045	0.064543	rs6058869	rs853862	EFCAB8	0.617318	0.124215						rs6561151	rs2275252	LACC1	0.893665	0.428336	rs6457617	rs780750078	PPP1R2P1	0.134957	0.0134154
rs1893217	rs111192647	AP005482.1	0.481343	0.0631032	rs4911259	rs853862	EFCAB8	0.477654	0.097495						rs9557195	rs1923896	GPR183	0.882824	0.0286783	rs7765379	rs780750078	PPP1R2P1	0.570019	0.0233144
rs62097857	rs111192647	AP005482.1	0.347015	0.0183095	rs6058869	rs242551	MAPRE1	0.768156	0.489655						rs9554587	rs1923896	GPR183	0.927979	0.0395187	rs3135394	rs28383377	HLA-DQA2	0.248543	0.0145152
rs12968719	rs111192647	AP005482.1	0.175373	0.0260408	rs4911259	rs242551	MAPRE1	0.692737	0.462571						rs9557195	rs72645680	UBAC2-AS1	0.104601	0.0204216	rs9268853	rs28383377	HLA-DQA2	0.957555	0.82097
rs34536443	rs281438	AC011511.5	0.356796	0.00992664	rs79493594	rs6103759	SERINC3	0.0797342	0.00988625						rs9554587	rs72645680	UBAC2-AS1	0.557302	0.0213085	rs6457617	rs28383377	HLA-DQA2	0.591541	0.103402
rs12720356	rs281438	AC011511.5	0.924757	0.11625	rs79493594	rs6103759	TTPAL	0.754153	0.00988625						rs9557195	rs9517691	CCR12P	0.323235	0.0459069	rs7765379	rs28383377	HLA-DQA2	0.435361	0.0440838
rs35074907	rs281438	AC011511.5	0.407767	0.00171933	rs1883832	rs386610290	CD40	0.768559	0.132626						rs9554587	rs9517691	CCR12P	0.621606	0.0596714	rs3135394	rs79139281	CFB	0.144522	0.00199393
rs34536443	rs145530718	AC011529.1	0.936893	0.0110316	rs4239702	rs386610290	CD40	0.764192	0.155533						rs8006884	rs8019351	PPP2R3C	0.999699	0.996417	rs9268853	rs79139281	CFB	0.661037	0.00286915
rs12720356	rs145530718	AC011529.1	0.570388	0.0024801	rs259964	rs259958	ZNF831	0.977273	0.990296						rs12879003	rs8019351	PPP2R3C	0.844588	0.0937588	rs6457617	rs79139281	CFB	0.932148	0.0383274
rs35074907	rs145530718	AC011529.1	0.997573	0.830839	rs6062496	rs6011040	ARFRP1	0.657005	0.528159						rs2145623	rs8019351	PPP2R3C	0.707416	0.016629	rs7765379	rs79139281	CFB	0.243312	0.00177096
rs34536443	rs11880990	CDC37	0.648058	0.115719	rs7282490	rs4635612	ICOSLG	0.917241	0.984695						rs8006884	rs12891473	SRP54	0.115918	0.0448886	rs3135394	rs34118047	AL645940.1	0.021372	0.00651213
rs12720356	rs11880990	CDC37	0.665049	0.0840935	rs4456788	rs4635612	ICOSLG	0.993103	0.994604						rs12879003	rs12891473	SRP54	0.787911	0.000513341	rs9268853	rs34118047	AL645940.1	0.433269	0.006288
rs35074907	rs11880990	CDC37	0.378641	0.0206862	rs2266959	rs2298428	UBE2L3	0.924528	0.919708						rs2145623	rs12891473	SRP54	0.930208	0.0704473	rs6457617	rs34118047	AL645940.1	0.072336	0.0496429
rs34536443	rs2304240	ICAM3	0.5	0.019082	rs2266961	rs2298428	UBE2L3	0.842767	0.919706						rs8006884	rs1265272379	KIAA0391	0.968345	0.302301	rs7765379	rs34118047	AL645940.1	0.646839	0.0196352
rs12720356	rs2304240	ICAM3	0.00485437	0.035465	rs66534072	rs2298428	UBE2L3	0.641509	0.907347						rs12879003	rs1265272379	KIAA0391	0.9183	0.138962	rs11755527	rs2474881	LYRM2	0.245455	0.0364084
rs35074907	rs2304240	ICAM3	0.791262	0.0724121	rs4821124	rs2298428	UBE2L3	0.836478	0.919545						rs2145623	rs1265272379	KIAA0391	0.754145	0.0406934	rs1847472	rs2474881	LYRM2	0.745455	0.0304363
rs34536443	rs281438	ICAM4	0.509709	0.00992664	rs2298428	rs2298428	UBE2L3	1	1						rs8006884	rs12586305	PSMA6	0.959753	0.311531	rs72928038	rs2474881	LYRM2	0.247727	0.018376
rs12720356	rs281438	ICAM4	0.92233	0.11625	rs2283792	rs5756324	AC245452.1	0.760638	0.229658						rs12879003	rs12586305	PSMA6	0.00286403	0.133348	rs58521088	rs2474881	LYRM2	0.709091	0.03204
rs35074907	rs281438	ICAM4	0.0364078	0.00171933	rs2283792	rs9607467	PPM1F	0.700355	0.0955178						rs2145623	rs12586305	PSMA6	0.921164	0.0477295	rs3851228	rs398002607	REV3L	0.496344	0.0261728
rs34536443	rs281439	ICAM5	0.912621	0.151881	rs2283792	rs62234965	TOP3B	0.654255	0.0954953						rs8006884	rs2295103	FAM177A1	0.955984	0.11075	rs3851228	rs9487680	TRAF3IP2	0.693784	0.00278856
rs12720356	rs281439	ICAM5	0.679612	0.0329077	rs2283792	rs9610371	YPEL1	0.906028	0.888809						rs12879003	rs2295103	FAM177A1	0.0298462	0.0838338	rs3851228	rs190246	MFSD4B	0.878428	0.235745
rs35074907	rs281439	ICAM5	0.150485	0.016557	rs1569414	rs7285172	FAM118A	0.501075	0.0827483						rs2145623	rs2295103	FAM177A1	0.80826	0.0193954	rs3851228	rs11153277	AL080317.1	0.362888	0.140929
rs34536443	rs74179931	KEAP1	0.128641	0.0191982	rs1569414	rs2742623	UPK3A	0.468817	0.0350046						rs8006884	rs74564132	SRP54-AS1	0.929756	0.107306	rs3851228	rs33980500	Z97989.1	0.989031	0.386503
rs12720356	rs74179931	KEAP1	0.216019	0.022305											rs12879003	rs74564132	SRP54-AS1	0.924028	0.0944777	rs3851228	rs9481170	Z84480.1	0.900366	0.0864492
rs35074907	rs74179931	KEAP1	0.876214	0.0904531											rs2145623	rs74564132	SRP54-AS1	0.833434	0.0270031	rs3851228	rs77374598	AL080317.3	0.738574	0.258868
rs34536443	rs12720250	TYK2	0.580097	0.00536802											rs3783637	rs17128050	GCH1	0.9964	0.840895	rs5029939	rs397821422	PERP	0.0821918	0.191148
rs12720356	rs12720250	TYK2	0.728155	0.0184852											rs8005161	rs143228205	GALC	0.736746	0.0529797	rs582757	rs397821422	PERP	0.86758	0.0156488
rs35074907	rs12720250	TYK2	0.364078	1.67402e-07											rs11624293	rs143228205	GALC	0.798903	0.0248295	rs610604	rs397821422	PERP	0.817352	0.095616
rs34536443	rs75231016	ZGLP1	0.48301	0.00607956											rs8043085	rs28438860	RASGRP1	0.973054	0.413045	rs2301436	rs434093	RNASET2	0.826132	0.688772
rs12720356	rs75231016	ZGLP1	0.997573	0.846362											rs9920771	rs62016808	NEO1	0.885303	0.0278403	rs111305875	rs434093	RNASET2	0.339506	0.0153306
rs35074907	rs75231016	ZGLP1	0.133495	0.000827024											rs34593439	rs11638844	CTSH	0.958495	0.11957	rs3093024	rs434093	RNASET2	0.605967	0.324541
rs6058869	rs6141829	AL035071.1	0.743017	0.267849											rs7495132	rs761765979	LINC01585	0.529595	0.00135628	rs3093023	rs434093	RNASET2	0.639918	0.393304
rs4911259	rs6141829	AL035071.1	0.879888	0.295672											rs8061882	rs7205474	CLEC16A	0.262267	0.0639281	rs2301436	rs11967165	CCR6	0.772634	0.324328
rs6058869	rs4911253	COMMD7	0.863128	0.799804											rs11865121	rs7205474	CLEC16A	0.00235697	0.337512	rs111305875	rs11967165	CCR6	0.683128	0.0107454
rs4911259	rs4911253	COMMD7	0.77933	0.729832											rs1283864751	rs7205474	CLEC16A	0.247911	0.157539	rs3093024	rs11967165	CCR6	0.97428	0.60869
rs6058869	rs4911256	DNMT3B	0.988827	0.697342											rs12927355	rs7205474	CLEC16A	0.967859	0.077188	rs3093023	rs11967165	CCR6	0.967078	0.549248
rs4911259	rs4911256	DNMT3B	0.784916	0.678994											rs8061882	rs6498135	DEXI	0.916649	0.0475907	rs2301436	rs397712209	ENSG00000197146	0.824074	0.676766
rs6058869	rs6141832	EFCAB8	0.821229	0.0733159											rs11865121	rs6498135	DEXI	0.949004	0.175727	rs111305875	rs397712209	ENSG00000197146	0.394033	0.0122319
rs4911259	rs6141832	EFCAB8	0.871508	0.0797174											rs12708716	rs6498135	DEXI	0.977716	0.318021	rs3093024	rs397712209	ENSG00000197146	0.608025	0.322805
rs79493594	rs6103759	SERINC3	0.265781	0.00963504											rs12927355	rs6498135	DEXI	0.969574	0.339513	rs3093023	rs397712209	ENSG00000197146	0.628601	0.379799
rs79493594	rs138902052	TTPAL	0.0365449	6.39924e-05											rs7404095	rs8063823	PRKCB	0.952098	0.0296699	rs2301436	rs7760495	FGFR1OP	0.839506	0.558634
rs1883832	rs386610290	CD40	0.842795	0.131804											rs12598357	rs7140	SPNS1	0.924951	0.166373	rs111305875	rs7760495	FGFR1OP	0.0226337	0.018878
rs4239702	rs386610290	CD40	0.895197	0.154724											rs26528	rs7140	SPNS1	0.948134	0.263577	rs3093024	rs7760495	FGFR1OP	0.814815	0.493463
rs9977672	rs2836883	ETS2	0.960784	0.926952											rs4788084	rs7140	SPNS1	0.984283	0.331278	rs3093023	rs7760495	FGFR1OP	0.805556	0.498282
rs2836878	rs2836883	ETS2	0.972549	0.999938											rs12598357	rs554206	SGF29	0.0750491	0.0454184	rs2301436	rs6456141	Z94721.1	0.79321	0.269359
rs2836882	rs2836883	ETS2	0.992157	0.999994											rs26528	rs554206	SGF29	0.240668	5.26741e-05	rs111305875	rs6456141	Z94721.1	0.0339506	0.0312808
rs11203203	rs1893592	UBASH3A	0.849315	0.204427											rs4788084	rs554206	SGF29	0.0471513	0.0739513	rs3093024	rs6456141	Z94721.1	0.57716	0.12886
rs1893592	rs1893592	UBASH3A	1	1											rs12598357	rs62036616	EIF3C	0.93222	0.352495	rs3093023	rs6456141	Z94721.1	0.619342	0.174388
rs7282490	rs743475	ICOSLG	0.868966	0.444025											rs26528	rs62036616	EIF3C	0.958546	0.484024	rs6952809	rs12538383	MAFK	0.745902	0.32498
rs4456788	rs743475	ICOSLG	0.889655	0.452542											rs4788084	rs62036616	EIF3C	0.969155	0.649669	rs1182188	rs35957220	GNA12	0.977857	0.879641
rs2266959	rs131656	CCDC116	0.691824	0.980634											rs12598357	rs151234	APOBR	0.969745	0.0581857	rs4725072	rs79101982	RPA3	0.021097	0.00289683
rs2266961	rs131656	CCDC116	0.616352	0.980634											rs26528	rs151234	APOBR	0.645972	0.000633585	rs28550029	rs774267	SKAP2	0.471884	0.0727244
rs66534072	rs131656	CCDC116	0.792453	0.996398											rs4788084	rs151234	APOBR	0.95167	0.051724	rs7804356	rs774267	SKAP2	0.445289	0.0727701
rs4821124	rs131656	CCDC116	0.748428	0.980632											rs12598357	rs138534121	SULT1A1	0.83222	0.0364852	rs28550029	rs397939597	HOXA1	0.448328	0.0132625
rs2298428	rs131656	CCDC116	0.597484	0.902681											rs26528	rs138534121	SULT1A1	0.992338	0.0498317	rs7804356	rs397939597	HOXA1	0.392857	0.011974
rs2266959	rs861856	YDJC	0.792453	0.0543488											rs4788084	rs138534121	SULT1A1	0.936542	0.0338975	rs28550029	rs2030137	HOXA2	0.496201	0.0707465
rs2266961	rs861856	YDJC	0.792453	0.0543469											rs26528	rs185582474	SLX1B-SULT1A4	0.937721	0.0197287	rs7804356	rs2030137	HOXA2	0.43617	0.0707119
rs66534072	rs861856	YDJC	0.566038	0.0554044											rs4788084	rs185582474	SLX1B-SULT1A4	0.940668	0.0260949	rs28550029	rs799237	HOXA3	0.341945	0.0110533
rs4821124	rs861856	YDJC	0.792453	0.0542102											rs11574938	rs6565175	MAPK3	0.891892	0.0717315	rs7804356	rs799237	HOXA3	0.318389	0.0111441
rs2298428	rs861856	YDJC	0.553459	0.0419409											rs11574938	rs57149692	GDPD3	0.897209	0.0691622	rs28550029	rs55790519	HOXA4	0.554711	0.131913
rs2283792	rs240067	AC245452.1	0.898936	0.342931											rs11574938	rs180986973	QPRT	0.0981391	5.65436e-08	rs7804356	rs55790519	HOXA4	0.645897	0.136252
rs2283792	rs9607467	PPM1F	0.716312	0.107073											rs11574938	rs190156282	SLX1A	0.274036	0.00255751	rs28550029	rs796362477	C7orf71	0.837386	0.455469
rs140135	rs5997534	ASCC2	0.790993	0.328713											rs11574938	rs3809627	TBX6	0.859548	0.0704867	rs7804356	rs796362477	C7orf71	0.712766	0.461166
rs2412970	rs5997534	ASCC2	0.80485	0.328281											rs11574938	rs8060511	PPP4C	0.939743	0.0432262	rs28550029	rs2030137	HOTAIRM1	0.452128	0.0707465
rs140135	rs713875	LIF	0.728637	0.294726											rs11574938	rs11866084	HIRIP3	0.912938	0.00946551	rs7804356	rs2030137	HOTAIRM1	0.397416	0.0707119
rs2412970	rs713875	LIF	0.987298	0.93622											rs11574938	rs8050176	RP11-231C14.4	0.962339	0.131591	rs28550029	rs774267	HOXA-AS2	0.43541	0.0727244
rs2143178	rs137626	MGAT3	0.601307	0.038588											rs11574938	rs4788202	INO80E	0.94949	0.0103747	rs7804356	rs774267	HOXA-AS2	0.474164	0.0727701
rs5757584	rs137626	MGAT3	0.107843	0.0163577											rs11574938	rs7201384	KCTD13	0.85556	0.0590819	rs4722672	rs79658629	EIF4HP1	0.512195	0.0400869
rs2143178	rs11913470	SYNGR1	0.594771	0.000835433											rs11574938	rs7195216	SMG1P5	0.813469	0.133157	rs1133906	rs739387	VPS50	0.106918	0.00600623
rs5757584	rs11913470	SYNGR1	0.0522876	0.00185287											rs11574938	rs8050176	SMG1P2	0.957023	0.131591	rs1133906	rs17165050	GNG11	0.632704	0.0148204
rs1569414	rs2205659	FAM118A	0.808602	0.079521											rs11574938	rs71389461	ENSG00000260114	0.501994	0.000679317	rs1133906	rs75504870	SAMD9L	0.874214	0.079704
rs1569414	rs2272804	RIBC2	0.483871	0.186164											rs11574938	indel:3I_16_29993904	AC135048.1	0.0423128	0.051085	rs9297145	rs11977121	CPSF4	0.0466926	0.0286632
rs1569414	rs5766638	SMC1B	0.705376	0.5601											rs11574938	rs149485501	AC093512.2	0.0186088	0.000507086	rs9297145	rs10499947	TRRAP	0.774319	0.0399502
rs1569414	rs2673095	UPK3A	0.658065	0.0345662											rs7197475	rs72793375	RNF40	0.632316	0.000425211	rs9297145	rs57218219	ATP5MF	0.599222	0.00249742
															rs1870293	rs72793375	RNF40	0.95229	0.0782717	rs4731532	rs3778754	IRF5	0.967822	0.728094
															rs7197475	rs35969813	PRR14	0.0053011	0.425856	rs4728142	rs3778754	IRF5	0.975248	0.900351
															rs1870293	rs35969813	PRR14	0.0169635	0.163796	rs10488631	rs3778754	IRF5	0.519802	0.113934
															rs7197475	rs7186852	CCDC189	0.998728	0.988535	rs2618476	rs919911145	BLK	0.983333	0.918578
															rs1870293	rs7186852	CCDC189	0.119805	0.0574949	rs2618476	rs919911145	FAM167A	0.983333	0.918578
															rs7197475	rs34653737	ZNF785	0.927269	0.0121856	rs2618476	rs2409780	ENSG00000255354	0.990278	0.936376
															rs1870293	rs34653737	ZNF785	0.269084	0.000247731	rs2618476	rs919911145	ENSG00000255518	0.9875	0.918578
															rs7197475	indel:1D_16_30545090	AC002310.1	0.0521628	0.0555422	rs2812378	rs150903687	CCL19	0.974359	0.0107112
															rs1870293	indel:1D_16_30545090	AC002310.1	0.792197	2.32011e-05	rs4246905	rs10118244	TNFSF8	0.769932	0.0507347
															rs7197475	rs61997235	AC135048.4	0.179389	0.00984092	rs7848647	rs10118244	TNFSF8	0.788155	0.0457932
															rs1870293	rs61997235	AC135048.4	0.860475	0.00621393	rs7468800	rs10118244	TNFSF8	0.605923	0.0200764
															rs2357623	rs60823148	NKD1	0.864602	0.000141605	rs726657	rs10118244	TNFSF8	0.316629	0.099643
															rs2066845	rs11647841	SNX20	0.289994	0.000256616	rs4246905	rs10817678	TNFSF15	0.95672	0.622033
															rs2076756	rs11647841	SNX20	0.547633	0.0787613	rs7848647	rs10817678	TNFSF15	0.997722	0.963865
															rs72796367	rs11647841	SNX20	0.942481	0.0385062	rs7468800	rs10817678	TNFSF15	0.514806	0.0469729
															rs2066845	rs78636108	AC007728.2	0.00479329	0.0859244	rs726657	rs10817678	TNFSF15	0.797267	0.256166
															rs2076756	rs78636108	AC007728.2	0.861594	0.189735	rs1953126	rs10739578	TRAF1	0.839632	0.594418
															rs72796367	rs78636108	AC007728.2	0.0251648	0.00224661	rs1953126	rs3764912	PSMD5	0.631256	0.102136
															rs11642873	rs35999661	IRF8	0.987306	0.244647	rs1953126	rs7036980	C5	0.735444	0.384738
															rs12932970	rs35999661	IRF8	0.983075	0.192624	rs1953126	rs397746836	CNTRL	0.818182	0.216187
															rs16940202	rs35999661	IRF8	0.22426	0.0153213	rs1953126	rs533096644	STOM	0.27477	0.0138035
															rs11117431	rs35999661	IRF8	0.971791	0.300049	rs11145763	rs10870146	INPP5E	0.891403	0.565226
															rs11642873	rs9927316	AC092723.3	0.943583	0.0157339	rs10870077	rs10870146	INPP5E	0.88537	0.559201
															rs12932970	rs9927316	AC092723.3	0.96615	0.066178	rs10781499	rs10870146	INPP5E	0.889894	0.563129
															rs16940202	rs9927316	AC092723.3	0.833568	0.0095034	rs3124998	rs10870146	INPP5E	0.199095	0.0150113
															rs11117431	rs9927316	AC092723.3	0.959097	0.0693514	rs11145763	rs7020201	SEC16A	0.84917	0.338686
															rs9797244	rs3751092	LGALS9	0.357918	0.00402024	rs10870077	rs7020201	SEC16A	0.837104	0.333004
															rs12946510	rs12936231	GSDMB	0.959975	0.419988	rs10781499	rs7020201	SEC16A	0.823529	0.337896
															rs35736272	rs12936231	GSDMB	0.977834	0.506341	rs3124998	rs7020201	SEC16A	0.473605	0.0204569
															rs1054609	rs12936231	GSDMB	0.99392	0.672183	rs11145763	rs191129675	SNAPC4	0.847662	0.0213917
															rs2872507	rs12936231	GSDMB	0.99278	0.651097	rs10870077	rs191129675	SNAPC4	0.852187	0.0217218
															rs2290400	rs12936231	GSDMB	0.998227	0.817198	rs10781499	rs191129675	SNAPC4	0.843137	0.0210661
															rs12946510	rs60506770	FBXL20	0.828372	0.0237824	rs3124998	rs191129675	SNAPC4	0.496229	0.00163033
															rs35736272	rs60506770	FBXL20	0.837112	0.0193504	rs11145763	rs10870171	PMPCA	0.829563	0.457901
															rs1054609	rs60506770	FBXL20	0.310576	0.00624152	rs10870077	rs10870171	PMPCA	0.825038	0.455183
															rs2872507	rs60506770	FBXL20	0.758455	0.01047	rs10781499	rs10870171	PMPCA	0.826546	0.45272
															rs2290400	rs60506770	FBXL20	0.357441	1.39043e-05	rs3124998	rs10870171	PMPCA	0.428356	0.017839
															rs12946510	rs141949526	ERBB2	0.957948	0.0209702	rs11145763	rs10870160	ENTR1	0.914027	0.461457
															rs35736272	rs141949526	ERBB2	0.209373	0.0185489	rs10870077	rs10870160	ENTR1	0.907994	0.458729
															rs1054609	rs141949526	ERBB2	0.625966	0.0139613	rs10781499	rs10870160	ENTR1	0.903469	0.456262
															rs2872507	rs141949526	ERBB2	0.367068	0.0132694	rs3124998	rs10870160	ENTR1	0.538462	0.0178946
															rs2290400	rs141949526	ERBB2	0.722863	2.4862e-06	rs11145763	rs4078099	CARD9	0.996983	0.983753
															rs12946510	indel:1I_17_37885640	MIEN1	0.858138	0.121752	rs10870077	rs4078099	CARD9	0.993967	0.978319
															rs35736272	indel:1I_17_37885640	MIEN1	0.849652	0.0866394	rs10781499	rs4078099	CARD9	0.998492	0.989217
															rs1054609	indel:1I_17_37885640	MIEN1	0.300063	0.0154794	rs3124998	rs4078099	CARD9	0.248869	0.0127217
															rs2872507	indel:1I_17_37885640	MIEN1	0.324889	0.0157266	rs11145763	rs76179734	C9orf163	0.852187	0.110813
															rs2290400	indel:1I_17_37885640	MIEN1	0.853832	0.0316055	rs10870077	rs76179734	C9orf163	0.85822	0.114107
															rs12946510	rs79719571	PGAP3	0.0468651	0.0160068	rs10781499	rs76179734	C9orf163	0.846154	0.107583
															rs35736272	rs79719571	PGAP3	0.0445852	0.0180319	rs3124998	rs76179734	C9orf163	0.211161	0.000194254
															rs1054609	rs79719571	PGAP3	0.930842	0.0085466	rs11145763	rs117527460	DNLZ	0.251885	0.0462449
															rs2872507	rs79719571	PGAP3	0.931476	0.009054	rs10870077	rs117527460	DNLZ	0.357466	0.0459591
															rs2290400	rs79719571	PGAP3	0.925776	0.0134882	rs10781499	rs117527460	DNLZ	0.242836	0.0465322
															rs12946510	rs12946510	IKZF3	1	1	rs3124998	rs117527460	DNLZ	0.20362	0.00189504
															rs35736272	rs12946510	IKZF3	0.995567	0.84212	rs11258747	rs10906464	PRKCQ	0.481793	0.0163279
															rs1054609	rs12946510	IKZF3	0.912983	0.704161	rs3802604	rs71481745	KIN	0.558042	0.0203172
															rs2872507	rs12946510	IKZF3	0.920709	0.726041	rs2050392	rs8177029	MAP3K8	0.123188	0.0847289
															rs2290400	rs12946510	IKZF3	0.443572	0.442159	rs793108	rs2797915	AL590068.1	0.96119	0.298187
															rs12946510	rs12936231	ORMDL3	0.983661	0.419988	rs793108	rs2797915	AL353796.1	0.954722	0.298187
															rs35736272	rs12936231	ORMDL3	0.98822	0.506341	rs793108	rs793094	AL359532.1	0.952135	0.518504
															rs1054609	rs12936231	ORMDL3	0.994427	0.672183	rs11010067	rs142186259	CREM	0.766234	0.324551
															rs2872507	rs12936231	ORMDL3	0.993287	0.651097	rs34779708	rs142186259	CREM	0.841795	0.347986
															rs2290400	rs12936231	ORMDL3	0.99696	0.817198	rs11010067	rs77493612	CUL2	0.709563	0.345994
															rs3853824	indel:2I_17_54938205	TRIM25	0.863345	0.577394	rs34779708	rs77493612	CUL2	0.5549	0.317379
															rs3853824	rs2271898	DGKE	0.952313	0.666098	rs11010067	rs77493612	CCNY	0.63046	0.345994
															rs1292053	rs9893638	DHX40	0.995119	0.10173	rs34779708	rs77493612	CCNY	0.569067	0.317379
															rs1292035	rs9893638	DHX40	0.850687	0.00114548	rs1913517	rs2671711	AC035139.1	0.761246	0.244977
															rs1292053	rs10515169	TUBD1	0.895879	0.0193432	rs1913517	rs2671705	AC060234.2	0.394464	0.00370319
															rs1292035	rs10515169	TUBD1	0.167209	0.000151168	rs7915475	rs398013774	ADO	0.616915	0.06821
															rs1292053	rs76419616	RNFT1	0.974331	0.254009	rs10995271	rs398013774	ADO	0.870647	0.736026
															rs1292035	rs76419616	RNFT1	0.996023	0.80157	rs10822050	rs398013774	ADO	0.880597	0.735768
															rs1292053	rs2014756	DHX40P1	0.90799	0.104125	rs2227551	rs2242256	NDST2	0.841603	0.492028
															rs1292035	rs2014756	DHX40P1	0.717643	0.000630046	rs2227551	rs12570126	FUT11	0.269084	4.67524e-05
															rs1292053	rs8067773	RNFT1-DT	0.924982	0.148019	rs2227551	rs1135745	GLUD1P3	0.715649	0.307404
															rs1292035	rs8067773	RNFT1-DT	0.577368	0.00031566	rs1250573	rs1250557	PPIF	0.756219	0.176501
															rs1292053	rs144959609	AC091271.1	0.0115691	0.00655613	rs1250568	rs1250557	PPIF	0.945274	0.331995
															rs1292035	rs144959609	AC091271.1	0.153832	0.003724	rs1250563	rs1250557	PPIF	0.761194	0.173882
															rs2847258	rs137994776	FAM210A	0.0354523	0.00010176	rs1250550	rs1250557	PPIF	0.825871	0.204988
															rs2542148	rs137994776	FAM210A	0.0354523	0.00171918	rs1250573	rs12252750	EIF5AP4	0.288557	0.0193389
															rs2542151	rs137994776	FAM210A	0.0354523	0.00166659	rs1250568	rs12252750	EIF5AP4	0.79602	0.00991748
															rs1893217	rs137994776	FAM210A	0.0354523	0.00130879	rs1250563	rs12252750	EIF5AP4	0.746269	0.0194799
															rs62097857	rs137994776	FAM210A	0.0354523	0.000276105	rs1250550	rs12252750	EIF5AP4	0.273632	0.0172171
															rs12968719	rs137994776	FAM210A	0.0354523	0.000782922	rs2497318	rs73311743	CPEB3	0.69763	0.0312163
															rs7238078	rs35305103	AC104971.1	0.474688	0.19751	rs2497318	rs1484430295	EIF2S2P3	0.931754	0.431242
															rs763361	rs4891780	DOK6	0.968632	0.696861	rs10750899	rs7942002	DTX4	0.907756	0.668405
															rs66504140	rs4891780	DOK6	0.924718	0.357449	rs11229555	rs7942002	DTX4	0.584019	0.00145923
															rs74956615	rs3760650	AC011529.1	0.646102	0.0438644	rs10750899	rs7124107	ZFP91	0.143361	0.00582349
															rs34536443	rs3760650	AC011529.1	0.750508	0.0589176	rs11229555	rs7124107	ZFP91	0.974736	0.318023
															rs35018800	rs3760650	AC011529.1	0.904407	0.0209423	rs10750899	rs371222053	FAM111B	0.296122	0.00120951
															rs12720356	rs3760650	AC011529.1	0.835254	0.0201168	rs11229555	rs371222053	FAM111B	0.992949	0.978921
															rs11879191	rs3760650	AC011529.1	0.987119	0.488315	rs10750899	rs117434676	CNTF	0.121622	0.0018963
															rs35074907	rs3760650	AC011529.1	0.669492	0.0150116	rs11229555	rs117434676	CNTF	0.166275	3.12657e-05
															rs74956615	rs9676881	KEAP1	0.0820339	0.0185686	rs10750899	rs60404194	GLYATL1P2	0.0904818	0.0766443
															rs34536443	rs9676881	KEAP1	0.435932	0.0307028	rs11229555	rs60404194	GLYATL1P2	0.757932	0.014041
															rs35018800	rs9676881	KEAP1	0.161356	0.0084411	rs11230563	rs77438198	TMEM138	0.819788	0.0183238
															rs12720356	rs9676881	KEAP1	0.793559	0.0159493	rs174537	rs968567	FADS2	0.817073	0.353508
															rs11879191	rs9676881	KEAP1	0.88678	0.143615	rs174537	rs7943728	TMEM258	0.823171	0.342377
															rs35074907	rs9676881	KEAP1	0.248136	0.0241771	rs174537	rs174574	FADS1	0.823171	0.549651
															rs74956615	rs5498	ICAM4	0.911186	0.0135098	rs694739	rs1245067076	PYGM	0.422747	0.00319075
															rs34536443	rs5498	ICAM4	0.794915	0.0145127	rs559928	rs1245067076	PYGM	0.00214592	0.114528
															rs35018800	rs5498	ICAM4	0.507458	0.000216816	rs694739	rs2845886	EHD1	0.0439914	0.0137244
															rs12720356	rs5498	ICAM4	0.922373	0.025136	rs559928	rs2845886	EHD1	0.272532	0.0771478
															rs11879191	rs5498	ICAM4	0.000338983	0.0504551	rs694739	rs12798333	PRDX5	0.727468	0.0481908
															rs35074907	rs5498	ICAM4	0.526102	0.00342878	rs559928	rs12798333	PRDX5	0.509657	0.0225145
															rs74956615	rs12982179	CDC37	0.911864	0.0473835	rs694739	rs11231699	PLCB3	0.0922747	0.000300541
															rs34536443	rs12982179	CDC37	0.96678	0.0621265	rs559928	rs11231699	PLCB3	0.267167	0.00760675
															rs35018800	rs12982179	CDC37	0.709492	0.00958466	rs694739	rs80058187	VPS51	0.909871	0.0457165
															rs12720356	rs12982179	CDC37	0.627119	0.0205003	rs559928	rs80058187	VPS51	0.910944	0.0433146
															rs11879191	rs12982179	CDC37	0.950508	0.531944	rs694739	rs692813	RPS6KA4	0.255365	0.000169922
															rs35074907	rs12982179	CDC37	0.0661017	0.0167917	rs559928	rs692813	RPS6KA4	0.762876	0.0576796
															rs12720356	rs12720271	PLPPR2	0.942373	0.0013548	rs694739	rs3835096	BATF2	0.820815	0.0532222
															rs11879191	rs12720271	PLPPR2	0.92	0.000146885	rs559928	rs3835096	BATF2	0.862661	0.0437589
															rs35074907	rs12720271	PLPPR2	0.371525	0.000290381	rs694739	rs4930698	TRMT112	0.324034	0.00346788
															rs74956615	rs1124765	FDX2	0.0938983	0.00121927	rs559928	rs4930698	TRMT112	0.652361	0.012624
															rs34536443	rs1124765	FDX2	0.039661	0.000857017	rs694739	rs12421615	GPR137	0.975322	0.820143
															rs35018800	rs1124765	FDX2	0.440339	1.56976e-05	rs559928	rs12421615	GPR137	0.784335	0.109829
															rs12720356	rs1124765	FDX2	0.499322	0.0188556	rs694739	rs149559238	FKBP2	0.603004	0.0368311
															rs11879191	rs1124765	FDX2	0.862034	0.029842	rs559928	rs149559238	FKBP2	0.606223	0.0371678
															rs35074907	rs1124765	FDX2	0.932881	0.0162154	rs694739	rs7124943	AP003774.1	0.0633047	0.00482475
															rs74956615	indel:1I_19_10446900	AC114271.1	0.849492	0.00751157	rs559928	rs7124943	AP003774.1	0.935622	0.128501
															rs34536443	indel:1I_19_10446900	AC114271.1	0.830508	0.0151967	rs694739	rs112305883	C11orf95	0.833691	0.0200469
															rs35018800	indel:1I_19_10446900	AC114271.1	0.23322	0.000169941	rs559928	rs112305883	C11orf95	0.636266	0.00462922
															rs12720356	indel:1I_19_10446900	AC114271.1	0.932203	0.0194715	rs694739	rs561667	AP003774.3	0.869099	0.149668
															rs11879191	indel:1I_19_10446900	AC114271.1	0.889492	0.0302974	rs559928	rs561667	AP003774.3	0.0386266	0.0848707
															rs35074907	indel:1I_19_10446900	AC114271.1	0.326102	0.000160874	rs694739	rs479777	AP003774.4	0.993562	0.776623
															rs679574	rs113674897	PRMT1	0.0175439	0.00252662	rs559928	rs479777	AP003774.4	0.874464	0.0967896
															rs516246	rs113674897	PRMT1	0.0175439	0.00252662	rs568617	rs687672	FIBP	0.949791	0.985802
															rs4243971	rs8122133	POFUT1	0.879174	0.051153	rs568617	rs596002	CTSW	0.949791	0.985884
															rs6058869	indel:2D_20_31439465	MAPRE1	0.968459	0.26852	rs568617	rs12418103	EFEMP2	0.464435	0.0409418
															rs4911259	indel:2D_20_31439465	MAPRE1	0.769907	0.0617064	rs568617	rs188624478	MUS81	0.90795	0.147966
															rs6058869	indel:2D_20_31439465	AL035071.1	0.960703	0.26852	rs568617	rs60917081	CFL1	0.870293	0.0637022
															rs4911259	indel:2D_20_31439465	AL035071.1	0.497415	0.0617064	rs568617	rs17854357	SNX32	0.912134	0.487439
															rs79493594	indel:1D_20_43104729	TTPAL	0.0446673	0.00218556	rs568617	rs80043704	RBM4	0.878661	0.0591631
															rs79493594	rs75136129	SERINC3	0.0364631	0.00189355	rs568617	rs118107504	BRMS1	0.238494	0.00767735
															rs1883832	rs745307	CD40	0.0559733	0.0385822	rs10892279	rs73005500	KMT2A	0.757208	0.0545445
															rs4239702	rs745307	CD40	0.0827068	0.0738019	rs11217040	rs73005500	KMT2A	0.608498	0.0417752
															rs6062496	indel:2D_20_62363640	ARFRP1	0.980568	0.470269	rs1037679725	rs73005500	KMT2A	0.776935	0.0649527
															rs6062504	indel:2D_20_62363640	ARFRP1	0.999253	0.880673	rs10892279	rs139394325	AP003392.2	0.825493	0.0404662
															rs6062496	rs6062496	RTEL1	1	1	rs11217040	rs139394325	AP003392.2	0.538695	0.00243978
															rs6062504	rs6062496	RTEL1	0.983558	0.493639	rs1037679725	rs139394325	AP003392.2	0.113809	0.00492415
															rs6062496	rs2750482	AL121845.3	0.870703	0.223877	rs11221332	rs11606009	C11orf45	0.111111	0.00528098
															rs6062504	rs2750482	AL121845.3	0.917788	0.429657	rs1440294760	rs3782719	CD27	0.056	0.0142937
															rs11203203	rs11203203	UBASH3A	1	1	rs1860545	rs3782719	CD27	0.016	0.0153038
															rs1893592	rs11203203	UBASH3A	0.717715	0.0380551	rs11616188	rs10849448	LTBR	0.508065	0.0834029
															rs7282490	rs9983276	ICOSLG	0.543651	0.0381815	rs11616188	rs10466905	AC005840.2	0.540323	0.135834
															rs4456788	rs9983276	ICOSLG	0.398148	0.101044	rs17466626	rs117528165	KIF21A	0.977677	0.677743
															rs7282490	rs3746959	AP001057.1	0.87037	0.0910999	rs879670911	rs790874	ABCD2	0.211845	0.001749
															rs4456788	rs3746959	AP001057.1	0.797619	0.0764685	rs879670911	rs2638254	LRRK2	0.262415	0.00382452
															rs7282490	rs56158034	AP001058.3	0.00529101	0.0171693	rs879670911	rs10877823	AC079630.1	0.228246	0.00043888
															rs4456788	rs56158034	AP001058.3	0.941799	0.0520045	rs879670911	rs1873610	LINC02555	0.200911	0.00443487
															rs7282490	rs4608614	FP565260.3	0.477513	0.0146128	rs1689510	rs76249391	HSD17B6	0.828295	0.0174844
															rs4456788	rs4608614	FP565260.3	0.798942	0.0515771	rs11171739	rs76249391	HSD17B6	0.309553	0.0135194
															rs2266959	rs11089620	UBE2L3	0.997105	0.990383	rs1689510	rs370979885	CS	0.146312	0.0123233
															rs2266961	rs11089620	UBE2L3	0.989577	0.981126	rs11171739	rs370979885	CS	0.241838	0.0483772
															rs181359	rs11089620	UBE2L3	0.971627	0.867234	rs1689510	rs61939013	ERBB3	0.954051	0.0937444
															rs66534072	rs11089620	UBE2L3	0.949624	0.506313	rs11171739	rs61939013	ERBB3	0.937122	0.0423679
															rs4821124	rs11089620	UBE2L3	0.971048	0.947947	rs1689510	rs773649	MYL6	0.199516	1.96899e-05
															rs2298428	rs11089620	UBE2L3	0.990735	0.959367	rs11171739	rs773649	MYL6	0.829504	0.0765574
															rs2266959	rs113026558	TMEM191C	0.113492	0.0145764	rs1689510	rs1274496	IL23A	0.795647	0.0900455
															rs2266961	rs113026558	TMEM191C	0.108859	0.0136861	rs11171739	rs1274496	IL23A	0.0386941	0.00503731
															rs181359	rs113026558	TMEM191C	0.145339	0.00963193	rs1689510	rs117030190	PTGES3	0.233374	0.00357224
															rs66534072	rs113026558	TMEM191C	0.375796	0.00049836	rs11171739	rs117030190	PTGES3	0.00362757	0.0144607
															rs4821124	rs113026558	TMEM191C	0.153445	0.013438	rs1689510	rs2069414	ORMDL2	0.824667	0.0263292
															rs2298428	rs113026558	TMEM191C	0.0799074	0.0183984	rs11171739	rs2069414	ORMDL2	0.949214	0.0367184
															rs2266959	rs464694	RIMBP3B	0.0231616	0.040079	rs1689510	rs78062104	CDK2	0.638452	0.000394654
															rs2266961	rs464694	RIMBP3B	0.805443	0.0393009	rs11171739	rs78062104	CDK2	0.727932	0.0158615
															rs181359	rs464694	RIMBP3B	0.0341633	0.0575606	rs1689510	rs371309933	PAN2	0.399033	0.0162603
															rs66534072	rs464694	RIMBP3B	0.963521	0.171427	rs11171739	rs371309933	PAN2	0.879081	0.00775725
															rs4821124	rs464694	RIMBP3B	0.810654	0.0492421	rs1689510	rs77322402	ZC3H10	0.927449	0.00217442
															rs2298428	rs464694	RIMBP3B	0.841922	0.0443202	rs11171739	rs77322402	ZC3H10	0.886336	0.00405464
															rs2283792	rs6928	YPEL1	0.995043	0.807615	rs1689510	rs1873914	SUOX	0.972189	0.638071
															rs2283792	rs5755694	MAPK1	0.98623	0.633011	rs11171739	rs1873914	SUOX	0.951632	0.458239
															rs2283792	rs56094396	PPM1F	0.938034	0.398029	rs1689510	rs1290898	NABP2	0.28295	0.00516379
															rs2283792	rs9607413	TOP3B	0.941889	0.0832776	rs11171739	rs1290898	NABP2	0.784764	0.0297221
															rs140135	rs36580	ASCC2	0.98054	0.820359	rs1689510	rs372180796	SMARCC2	0.247884	0.00138065
															rs2412970	rs36580	ASCC2	0.956872	0.226821	rs11171739	rs372180796	SMARCC2	0.0665054	0.00150319
															rs140135	rs2412963	MTMR3	0.0757363	0.579332	rs1689510	rs35509412	ESYT1	0.0399033	0.0250831
															rs2412970	rs2412963	MTMR3	0.979663	0.320803	rs11171739	rs35509412	ESYT1	0.732769	0.137634
															rs140135	rs11702929	UQCR10	0.999123	0.493786	rs1689510	rs61754170	GPR182	0.319226	0.00357224
															rs2412970	rs11702929	UQCR10	0.851332	0.0897853	rs11171739	rs61754170	GPR182	0.019347	0.0144607
															rs2143178	rs5750784	PDGFB	0.935864	0.0989365	rs1689510	rs78062104	PA2G4	0.56711	0.000394654
															rs5757584	rs5750784	PDGFB	0.992801	0.856939	rs11171739	rs78062104	PA2G4	0.154776	0.0158615
															rs2143178	rs2069235	SYNGR1	0.712042	0.00615818	rs1689510	rs34507011	TMEM198B	0.80653	0.025267
															rs5757584	rs2069235	SYNGR1	0.911649	0.202827	rs11171739	rs34507011	TMEM198B	0.61185	0.126587
															rs4820425	rs143017629	RBX1	0.283485	0.0019564	rs1689510	rs573255534	PMEL	0.961306	0.0207635
															rs4820425	rs6002260	L3MBTL2	0.834624	0.0906649	rs11171739	rs573255534	PMEL	0.928658	0.0199936
															rs4820425	rs6002310	RANGAP1	0.972264	0.554054	rs1689510	rs76219216	NACA	0.811366	0.0306298
															rs4820425	rs2234052	ACO2	0.970993	0.34871	rs11171739	rs76219216	NACA	0.785973	0.0666171
															rs4820425	rs4820438	POLR3H	0.880273	0.177833	rs1689510	rs778467133	RPS26	0.956469	0.438735
															rs4820425	rs9611569	TEF	0.956316	0.329937	rs11171739	rs778467133	RPS26	0.997582	0.934236
															rs4820425	rs5995983	XPNPEP3	0.816364	0.0493248	rs1689510	rs190031571	PRIM1	0.80532	0.0282343
															rs4820425	rs9611579	XRCC6	0.718364	0.0713317	rs11171739	rs190031571	PRIM1	0.0737606	0.0773419
															rs4820425	indel:7I_22_41216585	AL080243.2	0.905235	0.0154767	rs1689510	rs111885088	AC073896.2	0.73156	0.0283544
															rs1569414	rs2272804	SMC1B	0.896469	0.30206	rs11171739	rs111885088	AC073896.2	0.812576	0.0829302
															rs1569414	rs136592	FAM118A	0.930177	0.0658316	rs1689510	rs75748776	AC073896.4	0.817412	0.00743373
															rs1569414	rs2272804	RIBC2	0.89687	0.30206	rs11171739	rs75748776	AC073896.4	0.137848	0.0166476
																				rs1689510	rs58751833	AC073896.5	0.58162	0.0516159
																				rs11171739	rs58751833	AC073896.5	0.482467	0.128168
																				rs1689510	rs2035949	AC034102.6	0.0157195	0.023791
																				rs11171739	rs2035949	AC034102.6	0.696493	0.0325255
																				rs703842	rs7975227	TSFM	0.877551	0.0990021
																				rs703842	rs512490	ARHGAP9	0.325643	0.00488416
																				rs703842	rs10431505	EEF1AKMT3	0.987578	0.947816
																				rs703842	rs774897	CDK4	0.455191	0.00860349
																				rs703842	rs61938185	TSPAN31	0.932564	0.121996
																				rs703842	rs112314469	OS9	0.856256	0.302729
																				rs703842	rs3211605	2020-03-09	0.939663	0.0327844
																				rs703842	rs701008	MYO1A	0.98669	0.631202
																				rs703842	rs10783858	ATP23	0.882875	0.167112
																				rs703842	rs2228226	MARS	0.66992	0.0782335
																				rs703842	rs1871547	ARHGEF25	0.661047	0.00551716
																				rs703842	rs11172337	ENSG00000257499	0.965395	0.22861
																				rs703842	rs4272820	GIHCG	0.651287	0.0878856
																				rs12369214	rs10861648	CRY1	0.783163	0.239445
																				rs12369214	rs76926376	ST13P3	0.743622	0.136542
																				rs3184504	rs610303	ALDH2	0.967146	0.38738
																				rs653178	rs610303	ALDH2	0.95729	0.386193
																				rs11066188	rs610303	ALDH2	0.977823	0.446142
																				rs3184504	rs1486889751	HECTD4	0.420123	0.000672547
																				rs653178	rs1486889751	HECTD4	0.434497	0.000633736
																				rs11066188	rs1486889751	HECTD4	0.343326	0.000784283
																				rs3184504	rs112725417	PTPN11	0.0882957	0.00534746
																				rs653178	rs112725417	PTPN11	0.087885	0.00553034
																				rs11066188	rs112725417	PTPN11	0.0731006	0.0146587
																				rs3184504	rs58047810	TMEM116	0.590965	0.116516
																				rs653178	rs58047810	TMEM116	0.602053	0.117573
																				rs11066188	rs58047810	TMEM116	0.586037	0.0998
																				rs3184504	rs59241215	TCTN1	0.710062	0.0415893
																				rs653178	rs59241215	TCTN1	0.717043	0.0417325
																				rs3184504	rs9971871	ADAM1B	0.559343	0.158034
																				rs653178	rs9971871	ADAM1B	0.605339	0.160035
																				rs11066188	rs9971871	ADAM1B	0.633265	0.141184
																				rs3184504	rs7972486	ADAM1A	0.765503	0.109124
																				rs653178	rs7972486	ADAM1A	0.776591	0.109998
																				rs11066188	rs7972486	ADAM1A	0.0291581	0.0798348
																				rs3184504	rs796802755	MAPKAPK5-AS1	0.061191	0.151388
																				rs653178	rs796802755	MAPKAPK5-AS1	0.0492813	0.15394
																				rs11066188	rs796802755	MAPKAPK5-AS1	0.00287474	0.137309
																				rs3184504	rs1231806961	ENSG00000257877	0.675154	0.0598566
																				rs653178	rs1231806961	ENSG00000257877	0.677618	0.060699
																				rs11066188	rs1231806961	ENSG00000257877	0.694456	0.0667727
																				rs3184504	rs233726	ENSG00000270018	0.255852	0.0346352
																				rs653178	rs233726	ENSG00000270018	0.426694	0.0306645
																				rs11066188	rs233726	ENSG00000270018	0.235729	0.0221959
																				rs6561151	rs6561150	CCDC122	0.747619	0.28503
																				rs9557195	rs61432643	UBAC2	0.881319	0.259622
																				rs9554587	rs61432643	UBAC2	0.869231	0.273228
																				rs9557195	rs9554570	UBAC2-AS1	0.530769	0.256726
																				rs9554587	rs9554570	UBAC2-AS1	0.516484	0.257361
																				rs8006884	rs2415260	PPP2R3C	0.913148	0.337435
																				rs12879003	rs2415260	PPP2R3C	0.778311	0.080691
																				rs2145623	rs2415260	PPP2R3C	0.416027	0.00367669
																				rs8006884	rs712311	SRP54	0.170825	0.0637485
																				rs12879003	rs712311	SRP54	0.566219	0.0494653
																				rs2145623	rs712311	SRP54	0.12572	0.00454454
																				rs8006884	rs57818081	KIAA0391	0.709693	0.416387
																				rs12879003	rs57818081	KIAA0391	0.0235125	0.00164133
																				rs2145623	rs57818081	KIAA0391	0.210653	0.0034656
																				rs8006884	rs1963154	BRMS1L	0.898273	0.0334856
																				rs12879003	rs1963154	BRMS1L	0.931382	0.109989
																				rs2145623	rs1963154	BRMS1L	0.713052	0.0234925
																				rs8006884	rs4007475	FAM177A1	0.193858	0.000297306
																				rs12879003	rs4007475	FAM177A1	0.396353	0.021709
																				rs2145623	rs4007475	FAM177A1	0.65547	0.0406593
																				rs12879003	rs551210254	MBIP	0.758157	0.015993
																				rs2145623	rs551210254	MBIP	0.514875	6.83388e-06
																				rs8006884	rs799483	IGBP1P1	0.852207	0.133594
																				rs12879003	rs799483	IGBP1P1	0.46737	0.00478903
																				rs2145623	rs799483	IGBP1P1	0.364203	0.00846169
																				rs8006884	rs7146776	SRP54-AS1	0.93666	0.159478
																				rs12879003	rs7146776	SRP54-AS1	0.440019	0.0112477
																				rs2145623	rs7146776	SRP54-AS1	0.631478	0.0339152
																				rs3783637	rs73276810	SAMD4A	0.492908	0.000759603
																				rs3783637	rs11627767	BMP4	0.739953	0.0370865
																				rs3783637	rs17128077	GCH1	0.93026	0.387167
																				rs8005161	rs8014798	GALC	0.981432	0.778947
																				rs11624293	rs8014798	GALC	0.996021	0.925352
																				rs8005161	rs111976362	GPR65	0.393899	0.0273334
																				rs11624293	rs111976362	GPR65	0.377984	0.0175995
																				rs8005161	rs113159989	LINC01146	0.30504	0.0311057
																				rs11624293	rs113159989	LINC01146	0.189655	0.0211229
																				rs35874463	rs17228058	SMAD3	0.0117647	0.00907606
																				rs72743477	rs17228058	SMAD3	0.952941	0.904737
																				rs9920771	rs7180332	NEO1	0.320679	0.00277157
																				rs9920771	rs79373894	CD276	0.245557	0.00106352
																				rs9920771	rs72741448	ARIH1	0.218094	0.00981585
																				rs9920771	rs150542848	INSYN1	0.417609	0.00124915
																				rs9920771	rs8043494	AC009690.2	0.367528	0.00976828
																				rs34593439	rs12592898	CTSH	0.996011	0.785231
																				rs34593439	rs74983338	IDH3A	0.942819	0.149094
																				rs7495132	rs1364935416	MESP1	0.4375	0.00492617
																				rs8061882	rs76212701	CLEC16A	0.565022	0.0240134
																				rs11865121	rs76212701	CLEC16A	0.948879	0.360277
																				rs1283864751	rs76212701	CLEC16A	0.835874	0.217815
																				rs12927355	rs76212701	CLEC16A	0.813453	0.167404
																				rs7404095	rs7185969	PALB2	0.870504	0.415632
																				rs7404095	rs9806836	PRKCB	0.996917	0.987482
																				rs12598357	rs8046545	ATXN2L	0.743396	0.515425
																				rs26528	rs8046545	ATXN2L	0.704717	0.495982
																				rs4788084	rs8046545	ATXN2L	0.772642	0.660405
																				rs12598357	rs7192056	SPNS1	0.75	0.33066
																				rs26528	rs7192056	SPNS1	0.753774	0.321029
																				rs4788084	rs7192056	SPNS1	0.860377	0.44427
																				rs12598357	rs67340371	SGF29	0.862264	0.511469
																				rs26528	rs67340371	SGF29	0.987736	0.673793
																				rs4788084	rs67340371	SGF29	0.859434	0.600123
																				rs12598357	rs539513170	RABEP2	0.330189	0.0181428
																				rs26528	rs539513170	RABEP2	0.972642	0.0154208
																				rs4788084	rs539513170	RABEP2	0.366981	0.0227478
																				rs12598357	rs147684209	SH2B1	0.861321	0.532199
																				rs26528	rs147684209	SH2B1	0.763208	0.504585
																				rs4788084	rs147684209	SH2B1	0.926415	0.663528
																				rs12598357	rs7187776	TUFM	0.866981	0.650264
																				rs26528	rs7187776	TUFM	0.74434	0.54852
																				rs4788084	rs7187776	TUFM	0.911321	0.712981
																				rs12598357	rs451689	EIF3C	0.938679	0.567754
																				rs26528	rs451689	EIF3C	0.860377	0.582485
																				rs4788084	rs451689	EIF3C	0.848113	0.673492
																				rs12598357	rs231976	APOBR	0.988679	0.509873
																				rs26528	rs231976	APOBR	0.969811	0.689401
																				rs4788084	rs231976	APOBR	0.957547	0.608343
																				rs12598357	rs151226	CLN3	0.974528	0.51396
																				rs26528	rs151226	CLN3	0.984906	0.668632
																				rs4788084	rs151226	CLN3	0.961321	0.597393
																				rs12598357	rs11648192	ATP2A1	0.732075	0.359949
																				rs26528	rs11648192	ATP2A1	0.758491	0.299881
																				rs4788084	rs11648192	ATP2A1	0.939623	0.449006
																				rs12598357	rs1690405	SULT1A1	0.771698	0.58939
																				rs26528	rs1690405	SULT1A1	0.759434	0.543721
																				rs4788084	rs1690405	SULT1A1	0.887736	0.721035
																				rs12598357	rs9926245	SULT1A2	0.929245	0.784982
																				rs26528	rs9926245	SULT1A2	0.775472	0.731006
																				rs4788084	rs9926245	SULT1A2	0.990566	0.943878
																				rs12598357	rs151234	IL27	0.749057	0.0807752
																				rs26528	rs151234	IL27	0.481132	0.00551929
																				rs4788084	rs151234	IL27	0.810377	0.072985
																				rs12598357	rs4788061	NPIPB6	0.925472	0.553436
																				rs26528	rs4788061	NPIPB6	0.856604	0.495684
																				rs4788084	rs4788061	NPIPB6	0.912264	0.640853
																				rs26528	rs140277475	SULT1A4	0.821698	0.033784
																				rs4788084	rs140277475	SULT1A4	0.878302	0.0502549
																				rs12598357	rs4788115	LAT	0.785849	0.0590546
																				rs26528	rs4788115	LAT	0.736792	0.0537169
																				rs4788084	rs4788115	LAT	0.79717	0.044247
																				rs12598357	rs240704	NPIPB7	0.89434	0.747962
																				rs26528	rs240704	NPIPB7	0.886792	0.747291
																				rs4788084	rs240704	NPIPB7	0.989623	0.943286
																				rs12598357	rs56091264	AC145285.2	0.749057	0.651459
																				rs26528	rs56091264	AC145285.2	0.693396	0.634811
																				rs4788084	rs56091264	AC145285.2	0.928302	0.838335
																				rs12598357	rs750155	AC109460.1	0.761321	0.49854
																				rs26528	rs750155	AC109460.1	0.99434	0.674616
																				rs4788084	rs750155	AC109460.1	0.938679	0.638813
																				rs12598357	rs1179716299	TPRKBP2	0.25283	0.0619949
																				rs26528	rs1179716299	TPRKBP2	0.0632075	0.0556133
																				rs4788084	rs1179716299	TPRKBP2	0.732075	0.0636226
																				rs397854766	rs6565185	ITGAL	0.183453	0.0139641
																				rs11574938	rs6565185	ITGAL	0.059952	0.0144282
																				rs397854766	rs3814878	YPEL3	0.690647	0.103504
																				rs11574938	rs3814878	YPEL3	0.335731	0.0510036
																				rs397854766	rs118133244	SETD1A	0.344125	0.0347748
																				rs11574938	rs118133244	SETD1A	0.982014	0.0237444
																				rs397854766	rs55732507	MAPK3	0.890887	0.415131
																				rs11574938	rs55732507	MAPK3	0.567146	0.0318609
																				rs397854766	rs139148055	GDPD3	0.0695444	0.013391
																				rs11574938	rs139148055	GDPD3	0.256595	0.02376
																				rs397854766	rs3809627	TBX6	0.7506	0.266394
																				rs11574938	rs3809627	TBX6	0.416067	0.0578485
																				rs397854766	rs35262362	FAM57B	0.816547	0.0110371
																				rs11574938	rs35262362	FAM57B	0.811751	0.0301916
																				rs397854766	rs6565185	HIRIP3	0.0947242	0.0139641
																				rs11574938	rs6565185	HIRIP3	0.82494	0.0144282
																				rs397854766	rs116922328	TAOK2	0.822542	0.0690465
																				rs11574938	rs116922328	TAOK2	0.155875	0.0530033
																				rs397854766	rs77689392	PRR14	0.0959233	0.0206187
																				rs11574938	rs77689392	PRR14	0.846523	0.00240637
																				rs397854766	rs61757860	FBRS	0.985612	0.0180554
																				rs11574938	rs61757860	FBRS	0.304556	0.0145105
																				rs397854766	rs6565180	RP11-231C14.4	0.93765	0.394444
																				rs11574938	rs6565180	RP11-231C14.4	0.531175	0.079817
																				rs397854766	rs58797067	TBC1D10B	0.983213	0.521116
																				rs11574938	rs58797067	TBC1D10B	0.70024	0.0864587
																				rs397854766	rs4787491	INO80E	0.786571	0.121329
																				rs11574938	rs4787491	INO80E	0.573141	0.02448
																				rs397854766	rs34391305	ZNF764	0.953237	0.0148896
																				rs11574938	rs34391305	ZNF764	0.557554	0.0016559
																				rs397854766	rs10871451	ZNF747	0.834532	0.227031
																				rs11574938	rs10871451	ZNF747	0.667866	0.0459874
																				rs397854766	rs397709315	ZNF768	0.970024	0.654589
																				rs11574938	rs397709315	ZNF768	0.166667	0.0891849
																				rs397854766	rs570394259	ORAI3	0.429257	0.0386791
																				rs11574938	rs570394259	ORAI3	0.756595	0.0165681
																				rs397854766	rs71389465	PRSS36	0.925659	0.0235209
																				rs11574938	rs71389465	PRSS36	0.552758	0.0140907
																				rs397854766	rs113088794	SEPHS2	0.721823	0.0140126
																				rs11574938	rs113088794	SEPHS2	0.0167866	0.0121884
																				rs397854766	rs117590634	DCTPP1	0.402878	0.017291
																				rs11574938	rs117590634	DCTPP1	0.857314	0.0282529
																				rs397854766	rs141305120	2020-09-01	0.670264	0.0338497
																				rs11574938	rs141305120	2020-09-01	0.446043	0.00329788
																				rs397854766	rs8050401	BOLA2	0.94964	0.650783
																				rs397854766	rs12445084	SMG1P5	0.920863	0.474607
																				rs11574938	rs12445084	SMG1P5	0.641487	0.0940734
																				rs397854766	rs879643220	CCDC189	0.782974	0.155869
																				rs11574938	rs879643220	CCDC189	0.233813	0.0102141
																				rs397854766	rs4420550	ZNF785	0.778177	0.282736
																				rs11574938	rs4420550	ZNF785	0.280576	0.0543326
																				rs397854766	rs141465770	SPN	0.145084	0.0167108
																				rs11574938	rs141465770	SPN	0.788969	0.00217603
																				rs397854766	rs73530179	AC012645.1	0.490408	0.114901
																				rs11574938	rs73530179	AC012645.1	0.381295	0.0468722
																				rs397854766	rs4340343	NPIPB11	0.925659	0.279342
																				rs397854766	rs7195182	SMG1P6	0.925659	0.556295
																				rs397854766	rs150129456	AC106782.1	0.2506	3.50348e-06
																				rs11574938	rs150129456	AC106782.1	0.0227818	0.0172751
																				rs397854766	rs949561849	AC133555.4	0.279376	0.00372086
																				rs397854766	rs9932466	AC116348.1	0.953237	0.370316
																				rs11574938	rs9932466	AC116348.1	0.0131894	0.0405102
																				rs397854766	rs1478161690	SLC7A5P1	0.667866	0.00256525
																				rs11574938	rs1478161690	SLC7A5P1	0.243405	0.000424728
																				rs397854766	rs8061772	AC012645.2	0.818945	0.0914717
																				rs11574938	rs8061772	AC012645.2	0.0455635	0.00221264
																				rs7197475	rs62057183	PRSS8	0.946166	0.103118
																				rs1870293	rs62057183	PRSS8	0.768352	0.0278135
																				rs7197475	rs77400102	ZNF629	0.579119	0.0290473
																				rs1870293	rs77400102	ZNF629	0.755302	0.00619509
																				rs7197475	rs13332167	QPRT	0.163132	0.00253572
																				rs7197475	rs1414320466	MAZ	0.734095	0.0299036
																				rs7197475	rs142166536	STX4	0.336052	0.00110916
																				rs1870293	rs142166536	STX4	0.933116	0.148442
																				rs7197475	rs8058578	RNF40	0.8646	0.564711
																				rs1870293	rs8058578	RNF40	0.628059	0.106881
																				rs7197475	rs142051127	SLC5A2	0.833605	0.138257
																				rs1870293	rs142051127	SLC5A2	0.911909	0.0979267
																				rs7197475	rs111235386	ZNF689	0.836868	0.0358569
																				rs1870293	rs111235386	ZNF689	0.814029	0.0167451
																				rs7197475	rs17839548	PRRT2	0.907015	0.121028
																				rs7197475	rs76065878	BOLA2B	0.750408	0.0348648
																				rs1870293	rs76065878	BOLA2B	0.453507	0.00104472
																				rs7197475	rs146514716	ZNF771	0.0342577	0.027124
																				rs1870293	rs146514716	ZNF771	0.318108	4.59613e-05
																				rs1870293	rs139294330	ZNF720	0.921697	0.0183458
																				rs7197475	rs146514716	AC002310.1	0.830343	0.027124
																				rs1870293	rs146514716	AC002310.1	0.443719	4.59613e-05
																				rs7197475	rs182339188	AC009088.1	0.0130506	0.023935
																				rs1870293	rs182339188	AC009088.1	0.487765	0.00649792
																				rs7197475	rs8061273	MIR762HG	0.606852	0.0119408
																				rs1870293	rs8061273	MIR762HG	0.760196	0.0166753
																				rs7197475	rs1036696	ENSG00000260114	0.0358891	0.024467
																				rs7197475	rs9796842	AC106782.2	0.676998	0.260559
																				rs1870293	rs9796842	AC106782.2	0.8646	0.284186
																				rs7197475	rs72793353	AC026471.2	0.132137	0.0400109
																				rs1870293	rs72793353	AC026471.2	0.344209	0.0120535
																				rs7197475	rs72793343	FBXL19-AS1	0.887439	0.113778
																				rs1870293	rs72793343	FBXL19-AS1	0.389886	0.00541854
																				rs7197475	rs796505271	AC012645.3	0.544861	0.000794653
																				rs1870293	rs796505271	AC012645.3	0.324633	9.48019e-05
																				rs7197475	rs111639166	ENSG00000261925	0.973899	0.885727
																				rs1870293	rs111639166	ENSG00000261925	0.531811	0.0360066
																				rs2076756	rs1981760	NOD2	0.788571	0.13392
																				rs72796367	rs1981760	NOD2	0.5	0.0210796
																				rs1255497637	rs1981760	NOD2	0.388571	0.0124462
																				rs2076756	rs78636108	ENSG00000260929	0.722857	0.122517
																				rs72796367	rs78636108	ENSG00000260929	0.648571	0.00579457
																				rs1255497637	rs78636108	ENSG00000260929	0.285714	8.07419e-05
																				rs2076756	rs11859674	AC007728.2	0.314286	0.0079516
																				rs72796367	rs11859674	AC007728.2	0.388571	0.0143902
																				rs1255497637	rs11859674	AC007728.2	0.345714	0.00264136
																				rs2076756	rs1981760	AC007728.3	0.78	0.13392
																				rs72796367	rs1981760	AC007728.3	0.208571	0.0210796
																				rs1255497637	rs1981760	AC007728.3	0.462857	0.0124462
																				rs9797244	rs3751092	LGALS9	0.285047	0.0028283
																				rs9797244	rs747959	SPAG5-AS1	0.209112	0.00341588
																				rs9797244	rs1019519071	RPS12P28	0.258178	0.00183305
																				rs2779255	rs16966684	NLK	0.74026	0.129132
																				rs2779255	rs4796147	LYRM9	0.61039	0.230802
																				rs12946510	rs12936231	GSDMB	0.942122	0.498532
																				rs35736272	rs12936231	GSDMB	0.957663	0.613065
																				rs1054609	rs12936231	GSDMB	0.970525	0.684589
																				rs2872507	rs12936231	GSDMB	0.968917	0.68448
																				rs2290400	rs12936231	GSDMB	0.996249	0.909806
																				rs12946510	rs72827172	CDC6	0.978028	0.0123174
																				rs35736272	rs72827172	CDC6	0.961951	0.00853684
																				rs1054609	rs72827172	CDC6	0.976956	0.0137059
																				rs2872507	rs72827172	CDC6	0.975348	0.0136769
																				rs2290400	rs72827172	CDC6	0.864416	0.00971857
																				rs12946510	rs150558343	FBXL20	0.726152	0.0139041
																				rs35736272	rs150558343	FBXL20	0.308682	0.0143893
																				rs1054609	rs150558343	FBXL20	0.0316184	0.0115889
																				rs2872507	rs150558343	FBXL20	0.0321543	0.01157
																				rs2290400	rs150558343	FBXL20	0.0123258	0.00676585
																				rs12946510	rs192665233	CCR7	0.956592	0.0425685
																				rs35736272	rs192665233	CCR7	0.945338	0.0281977
																				rs1054609	rs192665233	CCR7	0.959807	0.0319831
																				rs2872507	rs192665233	CCR7	0.960879	0.0320339
																				rs2290400	rs192665233	CCR7	0.969453	0.0371867
																				rs12946510	rs59438000	STARD3	0.222401	0.0124847
																				rs35736272	rs59438000	STARD3	0.19239	0.0185294
																				rs1054609	rs59438000	STARD3	0.289389	0.000322616
																				rs2872507	rs59438000	STARD3	0.287781	0.000316424
																				rs2290400	rs59438000	STARD3	0.484459	0.0149996
																				rs12946510	rs4794809	PGAP3	0.510718	0.0716471
																				rs35736272	rs4794809	PGAP3	0.420686	0.0869742
																				rs1054609	rs4794809	PGAP3	0.468917	0.0416367
																				rs2872507	rs4794809	PGAP3	0.470525	0.0418464
																				rs2290400	rs4794809	PGAP3	0.387996	0.0431343
																				rs12946510	rs12453198	WIPF2	0.51179	0.0628143
																				rs35736272	rs12453198	WIPF2	0.555734	0.0733648
																				rs1054609	rs12453198	WIPF2	0.277599	0.0800573
																				rs2872507	rs12453198	WIPF2	0.291533	0.0796707
																				rs2290400	rs12453198	WIPF2	0.119507	0.08812
																				rs12946510	rs7216558	ORMDL3	0.942122	0.519088
																				rs35736272	rs7216558	ORMDL3	0.953912	0.625273
																				rs1054609	rs7216558	ORMDL3	0.965166	0.666855
																				rs2872507	rs7216558	ORMDL3	0.963558	0.666791
																				rs2290400	rs7216558	ORMDL3	0.996249	0.950168
																				rs12946510	rs148458062	ENSG00000199293	0.596999	0.014497
																				rs12946510	rs2941519	ENSG00000264198	0.959271	0.457876
																				rs35736272	rs2941519	ENSG00000264198	0.952304	0.385753
																				rs1054609	rs2941519	ENSG00000264198	0.966774	0.463726
																				rs2872507	rs2941519	ENSG00000264198	0.968382	0.463656
																				rs2290400	rs2941519	ENSG00000264198	0.991426	0.693969
																				rs3853824	rs148105345	C17orf67	0.595308	0.220836
																				rs1292053	rs1029731	TUBD1	0.732085	0.00570966
																				rs1292035	rs1029731	TUBD1	0.551303	0.0151122
																				rs1292053	rs397857453	RPS6KB1	0.946254	0.643112
																				rs1292035	rs397857453	RPS6KB1	0.886808	0.174834
																				rs1292053	rs9908925	RNFT1	0.00977199	0.0780687
																				rs1292035	rs9908925	RNFT1	0.773616	0.0561382
																				rs1292053	rs397857453	RNFT1-DT	0.949511	0.643112
																				rs1292035	rs397857453	RNFT1-DT	0.791531	0.174834
																				rs1292053	rs72839055	NDUFB8P2	0.810261	0.0861717
																				rs1292035	rs72839055	NDUFB8P2	0.523616	0.035462
																				rs2847258	rs2542157	ENSG00000267654	0.98818	0.916805
																				rs2542148	rs2542157	ENSG00000267654	0.63357	0.0837082
																				rs2542151	rs2542157	ENSG00000267654	0.640662	0.0868775
																				rs1893217	rs2542157	ENSG00000267654	0.609929	0.062731
																				rs62097857	rs2542157	ENSG00000267654	0.399527	0.0126007
																				rs12968719	rs2542157	ENSG00000267654	0.489362	0.0439181
																				rs763361	rs11151544	CD226	0.9163	0.749194
																				rs66504140	rs11151544	CD226	0.837004	0.756766
																				rs74956615	rs370630099	AC011529.1	0.110381	0.00230761
																				rs34536443	rs370630099	AC011529.1	0.0367937	0.00230761
																				rs35018800	rs370630099	AC011529.1	0.086728	0.00093006
																				rs12720356	rs370630099	AC011529.1	0.429698	0.00473432
																				rs11879191	rs370630099	AC011529.1	0.777924	0.0070919
																				rs35074907	rs370630099	AC011529.1	0.996058	0.436315
																				rs74956615	rs2304240	ICAM3	0.404731	0.0137761
																				rs34536443	rs2304240	ICAM3	0.498029	0.0137761
																				rs35018800	rs2304240	ICAM3	0.478318	0.00416109
																				rs12720356	rs2304240	ICAM3	0.366623	0.00221769
																				rs11879191	rs2304240	ICAM3	0.562418	0.00677205
																				rs35074907	rs2304240	ICAM3	0.773982	0.0218032
																				rs74956615	rs539820608	KEAP1	0.992116	0.229131
																				rs34536443	rs539820608	KEAP1	0.997372	0.36948
																				rs35018800	rs539820608	KEAP1	0.44021	0.000631917
																				rs12720356	rs539820608	KEAP1	0.532194	0.000266925
																				rs11879191	rs539820608	KEAP1	0.877792	0.073756
																				rs35074907	rs539820608	KEAP1	0.800263	0.00092814
																				rs74956615	rs281437	ICAM1	0.496715	0.0110374
																				rs34536443	rs281437	ICAM1	0.425756	0.00196161
																				rs35018800	rs281437	ICAM1	0.339028	0.00214701
																				rs12720356	rs281437	ICAM1	0.940867	0.104408
																				rs11879191	rs281437	ICAM1	0.893561	0.0367431
																				rs35074907	rs281437	ICAM1	0.13929	0.00145504
																				rs74956615	rs142770866	ICAM5	0.26544	0.0119783
																				rs34536443	rs142770866	ICAM5	0.0565046	0.00720968
																				rs35018800	rs142770866	ICAM5	0.0157687	0.00499933
																				rs12720356	rs142770866	ICAM5	0.997372	0.905031
																				rs11879191	rs142770866	ICAM5	0.886991	0.0378099
																				rs35074907	rs142770866	ICAM5	0.134034	0.00349605
																				rs74956615	rs35251378	TYK2	0.837057	0.120949
																				rs34536443	rs35251378	TYK2	0.914586	0.148762
																				rs35018800	rs35251378	TYK2	0.584757	0.0259626
																				rs12720356	rs35251378	TYK2	0.947438	0.190077
																				rs11879191	rs35251378	TYK2	0.971091	0.460602
																				rs35074907	rs35251378	TYK2	0.466491	0.0034293
																				rs74956615	rs78195795	CDC37	0.693824	0.00281149
																				rs34536443	rs78195795	CDC37	0.546649	0.00281149
																				rs35018800	rs78195795	CDC37	0.708279	0.00113314
																				rs12720356	rs78195795	CDC37	0.161629	0.00417426
																				rs11879191	rs78195795	CDC37	0.862024	0.0144023
																				rs35074907	rs78195795	CDC37	0.382392	0.00166433
																				rs74956615	rs185855646	ILF3	0.571616	0.00218368
																				rs34536443	rs185855646	ILF3	0.324573	0.000972766
																				rs35018800	rs185855646	ILF3	0.0617608	0.0019833
																				rs12720356	rs185855646	ILF3	0.676741	0.0164833
																				rs11879191	rs185855646	ILF3	0.277267	1.51917e-05
																				rs35074907	rs185855646	ILF3	0.193167	0.00291301
																				rs74956615	rs8113716	ZNF426	0.696452	0.00871922
																				rs34536443	rs8113716	ZNF426	0.780552	0.0079204
																				rs35018800	rs8113716	ZNF426	0.333771	4.29545e-05
																				rs12720356	rs8113716	ZNF426	0.232589	0.00109234
																				rs11879191	rs8113716	ZNF426	0.628121	0.0047686
																				rs35074907	rs8113716	ZNF426	0.821288	0.0252156
																				rs74956615	rs149049098	TIMM29	0.206307	4.26582e-05
																				rs34536443	rs149049098	TIMM29	0.766097	0.00489699
																				rs35018800	rs149049098	TIMM29	0.421813	0.00197368
																				rs12720356	rs149049098	TIMM29	0.788436	0.0164034
																				rs11879191	rs149049098	TIMM29	0.593955	0.00606354
																				rs35074907	rs149049098	TIMM29	0.224704	0.00289889
																				rs74956615	rs58852827	RPS4XP22	0.526938	6.67965e-05
																				rs34536443	rs58852827	RPS4XP22	0.0407359	0.00194779
																				rs35018800	rs58852827	RPS4XP22	0.498029	0.000417327
																				rs12720356	rs58852827	RPS4XP22	0.863338	0.00770852
																				rs11879191	rs58852827	RPS4XP22	0.69251	0.00790283
																				rs35074907	rs58852827	RPS4XP22	0.34954	0.00165633
																				rs587259	rs10422534	KIAA0355	0.786207	0.125259
																				rs587259	rs3097340	LSM14A	0.634483	0.285104
																				rs679574	rs140914890	PPP1R15A	0.789855	0.0640939
																				rs516246	rs140914890	PPP1R15A	0.789855	0.0640939
																				rs679574	rs679574	NTN5	1	1
																				rs516246	rs679574	NTN5	0.963768	1
																				rs679574	rs113674897	AC011466.1	0.108696	0.00433824
																				rs516246	rs113674897	AC011466.1	0.108696	0.00433824
																				rs4243971	rs13037573	MYLK2	0.754696	0.0161916
																				rs4243971	rs143465241	POFUT1	0.583425	0.0153025
																				rs4243971	rs6141311	NOL4L	0.755801	0.176904
																				rs4243971	rs76143353	AL031658.1	0.906077	0.0477945
																				rs6058869	rs410488	MAPRE1	0.738007	0.43518
																				rs4911259	rs410488	MAPRE1	0.780443	0.430695
																				rs6058869	rs112621436	E2F1	0.595941	0.0213376
																				rs4911259	rs112621436	E2F1	0.787823	0.0239929
																				rs6058869	rs2300418	EFCAB8	0.311808	0.0273232
																				rs4911259	rs2300418	EFCAB8	0.273063	0.0398364
																				rs6058869	rs404543	AL035071.1	0.739852	0.534276
																				rs4911259	rs404543	AL035071.1	0.734317	0.419072
																				rs79493594	rs113069660	PKIG	0.755844	0.278684
																				rs1883832	rs745307	CD40	0.907246	0.0779332
																				rs4239702	rs745307	CD40	0.921739	0.103683
																				rs6062496	rs6062498	ARFRP1	0.670732	0.487164
																				rs6062504	rs6062498	ARFRP1	0.960366	0.795573
																				rs6062496	rs6010644	ZBTB46	0.570122	0.0526633
																				rs6062504	rs6010644	ZBTB46	0.310976	0.00776508
																				rs6062496	rs3787089	STMN3	0.682927	0.440023
																				rs6062504	rs3787089	STMN3	0.887195	0.581076
																				rs6062496	rs1056441	LIME1	0.637195	0.371485
																				rs6062504	rs1056441	LIME1	0.957317	0.687268
																				rs6062496	rs10689862	TNFRSF6B	0.963415	0.238287
																				rs6062504	rs10689862	TNFRSF6B	0.75	0.0279008
																				rs2823286	rs112909016	SAMSN1	0.433566	0.0594985
																				rs2823288	rs112909016	SAMSN1	0.475524	0.0211045
																				rs9979383	rs2242724	CLIC6	0.230038	0.028061
																				rs9979383	rs35464299	SRSF9P1	0.807985	0.103709
																				rs9979383	rs188800869	MEMO1P1	0.893536	0.0177203
																				rs9977672	rs4817983	ETS2	0.979747	0.940343
																				rs2836878	rs4817983	ETS2	0.987342	0.973276
																				rs2836882	rs4817983	ETS2	0.98481	0.979985
																				rs9977672	rs144183558	PCP4	0.751899	0.00289593
																				rs2836878	rs144183558	PCP4	0.759494	0.00249205
																				rs2836882	rs144183558	PCP4	0.789873	0.00255523
																				rs9977672	rs772578923	LINC01700	0.974684	0.898979
																				rs2836878	rs772578923	LINC01700	0.989873	0.960236
																				rs2836882	rs772578923	LINC01700	0.987342	0.939933
																				rs9977672	rs9977672	AF064858.1	1	1
																				rs2836878	rs9977672	AF064858.1	0.987342	0.93902
																				rs2836882	rs9977672	AF064858.1	0.994937	0.945625
																				rs9977672	rs2836875	AF064858.2	0.827848	0.0176427
																				rs2836878	rs2836875	AF064858.2	0.713924	0.0107918
																				rs2836882	rs2836875	AF064858.2	0.81519	0.0147729
																				rs9977672	rs9977672	ENSG00000237721	1	1
																				rs2836878	rs9977672	ENSG00000237721	0.992405	0.93902
																				rs2836882	rs9977672	ENSG00000237721	0.982278	0.945625
																				rs11203203	rs1893592	UBASH3A	0.83871	0.125838
																				rs1893592	rs1893592	UBASH3A	1	1
																				rs2266959	rs861856	YDJC	0.877358	0.0422993
																				rs2266961	rs861856	YDJC	0.827044	0.0434265
																				rs181359	rs861856	YDJC	0.779874	0.0497324
																				rs66534072	rs861856	YDJC	0.896226	0.0835007
																				rs4821124	rs861856	YDJC	0.827044	0.0434265
																				rs2298428	rs861856	YDJC	0.902516	0.0434265
																				rs2266959	rs766951533	PI4KAP2	0.861635	0.00437018
																				rs2266961	rs766951533	PI4KAP2	0.773585	0.00311515
																				rs181359	rs766951533	PI4KAP2	0.201258	1.63112e-05
																				rs66534072	rs766951533	PI4KAP2	0.245283	1.904e-06
																				rs4821124	rs766951533	PI4KAP2	0.773585	0.00311515
																				rs2298428	rs766951533	PI4KAP2	0.757862	0.00311515
																				rs2266959	rs5754422	UBE2L3	0.811321	0.839845
																				rs2266961	rs5754422	UBE2L3	0.842767	0.848551
																				rs181359	rs5754422	UBE2L3	0.974843	0.945163
																				rs66534072	rs5754422	UBE2L3	0.886792	0.728103
																				rs4821124	rs5754422	UBE2L3	0.842767	0.848551
																				rs2298428	rs5754422	UBE2L3	0.81761	0.848551
																				rs2283792	rs62235149	MAPK1	0.877576	0.438237
																				rs2283792	rs9607413	PPM1F	0.689697	0.0382735
																				rs2283792	rs1407705570	TOP3B	0.695758	0.0361287
																				rs2283792	rs61763396	TUBA3FP	0.727273	0.0581336
																				rs2283792	rs240066	AC245452.1	0.941818	0.598231
																				rs2283792	rs5756324	TOP3BP1	0.786667	0.190371
																				rs2283792	rs118169750	AP000553.2	0.939394	0.0080231
																				rs140135	rs6006267	ASCC2	0.622655	0.268365
																				rs2412970	rs6006267	ASCC2	0.58153	0.238503
																				rs140135	rs1034779	MTMR3	0.825397	0.0594347
																				rs2412970	rs1034779	MTMR3	0.873737	0.103102
																				rs140135	rs5763763	LIF	0.733766	0.0544191
																				rs2412970	rs5763763	LIF	0.477633	0.103164
																				rs140135	rs41179	NF2	0.943001	0.832403
																				rs2412970	rs41179	NF2	0.856421	0.205406
																				rs140135	rs5997518	CNN2P1	0.192641	0.0624664
																				rs2412970	rs5997518	CNN2P1	0.697691	0.0914595
																				rs140135	rs118018786	AC002059.1	0.847763	0.00903348
																				rs2412970	rs118018786	AC002059.1	0.843434	0.0237049
																				rs2143178	rs11912665	RPL3	0.587007	0.000964497
																				rs5757584	rs11912665	RPL3	0.774942	0.00980913
																				rs2143178	rs1807560	SYNGR1	0.589327	0.0227873
																				rs5757584	rs1807560	SYNGR1	0.87471	0.542351
																				rs2143178	rs11913599	AL021707.7	0.410673	0.00419491
																				rs5757584	rs11913599	AL021707.7	0.180974	0.00280804
																				rs4820425	rs139496	CENPM	0.475425	0.105823
																				rs4820425	rs9619956	SLC25A17	0.75	0.0175692
																				rs4820425	rs12169581	ST13	0.913989	0.294647
																				rs4820425	rs1252667992	RBX1	0.975898	0.023677
																				rs4820425	rs55893749	EP300	0.555293	0.0138904
																				rs4820425	rs12169035	L3MBTL2	0.798677	0.272749
																				rs4820425	rs139516	RANGAP1	0.731096	0.233243
																				rs4820425	rs139527	ZC3H7B	0.750945	0.00918482
																				rs4820425	rs75846834	POLR3H	0.685728	0.00868778
																				rs4820425	rs9538	TEF	0.842155	0.338564
																				rs4820425	rs103197	XPNPEP3	0.948015	0.127009
																				rs4820425	rs11705613	XRCC6	0.730624	0.00423352
																				rs4820425	rs6002179	AL080243.1	0.830813	0.0126055
																				rs4820425	rs11090046	AL022238.1	0.816163	0.0404465
																				rs4820425	rs9611556	RPL4P6	0.809074	0.355956
																				rs4820425	rs375386746	AL080243.2	0.391304	0.00120744
																				rs1569414	rs62231146	FAM118A	0.718704	0.0664523
																				rs2807264	rs5975811	ARHGEF6	0.0882353	0.00208281
																				rs2807264	rs73633850	RANP4	0.708978	0.00683638
