# Supplementary material for: An autoimmune pleiotropic SNP modulates IRF5 alternative promoter usage through ZBTB3-mediated chromatin looping
Source: Nat Commun. 2023 Mar 3;14:1208. doi: 10.1038/s41467-023-36897-z (PMC9984425; doi:10.1038/s41467-023-36897-z)
Supplement: Supplementary file 12 — Supplementary Data 9 [file 41467_2023_36897_MOESM12_ESM.xlsx]

## Sheet: Table S9
Supplementary Data 9. Annotation information of the potential target genes of the pleiotropic variants associated with multiple autoimmune diseases.
	Nearest		RTC		PCHiC		Diseases		Coding/Splicing Effect
Target Gene	Associated Pleiotropic Variants	Number of Pleiotropic Variants in Vicinity	Associated Pleiotropic Variants	Number of Pleiotropic Variants with RTC Signal	Associated Pleiotropic Variants	Number of Pleiotropic Variants with PCHiC Signal	Disease Abbr	Number of Associated Diseases	Associated Pleiotropic Variants	Number of Pleiotropic Variants with Large Effect
SNORD105B	-	0	-	0	rs11879191	1	CD,UC	2	-	0
SNORA70B	-	0	-	0	rs13031237	1	MS,RA	2	-	0
ZGLP1	-	0	rs34536443,rs12720356,rs35074907	3	rs11879191	1	CD,UC	2	rs12720356	1
RNU7-57P	-	0	-	0	rs4971079	1	AS,CD,UC	3	-	0
SH2B3	rs3184504	1	rs3184504,rs653178,rs11066188	3	-	0	AS,CD,CeD,JIA,MS,PS,PSC,RA,SLE,T1D,UC,VIT	12	-	0
RPL23AP70	-	0	rs8006884,rs12879003,rs2145623	3	-	0	-	0	-	0
NONOP2	-	0	rs702872,rs10203477,rs13031237,rs13017599,rs6706689,rs7608910	6	-	0	-	0	-	0
TTC34	-	0	rs3748816,rs6664969,rs4073285,rs768844794	4	-	0	-	0	-	0
GNG12-AS1	-	0	-	0	rs11465804,rs183686347,rs11209026	3	AS,CD,PS,UC	4	-	0
MIR1236	-	0	-	0	rs2229094	1	CD,PBC,SLE	3	-	0
HOTTIP	-	0	-	0	rs186735625,rs186735625	2	ALL,RA	2	-	0
ADAM1B	-	0	rs3184504,rs11066188,rs653178	3	-	0	-	0	-	0
DDX10P1	-	0	rs793108	1	-	0	-	0	-	0
SDR42E1P5	-	0	rs12987977,rs917997	2	-	0	-	0	-	0
MIR4322	-	0	-	0	rs11879191	1	CD,UC	2	-	0
MIR4308	-	0	rs3783637	1	-	0	-	0	-	0
MIR3939	-	0	rs2301436,rs3093024,rs3093023	3	-	0	-	0	-	0
SRP54-AS1	-	0	rs8006884,rs12879003,rs2145623	3	-	0	-	0	-	0
PRKAR2A-AS1	-	0	rs4625,rs116046827,rs3197999	3	-	0	-	0	-	0
MSH5-SAPCD1	-	0	-	0	rs2229094	1	CD,PBC,SLE	3	-	0
MIR4690	-	0	-	0	rs568617	1	CD,PS	2	-	0
SCAMP3	-	0	rs4971079	1	rs4971079	1	AS,CD,UC	3	-	0
UBE2Q1-AS1	-	0	-	0	rs4971079	1	AS,CD,UC	3	-	0
HOXA10-AS	-	0	-	0	rs186735625	1	ALL,RA	2	-	0
ACTR2	-	0	-	0	rs10203477	1	CeD,RA	2	-	0
TSFM	-	0	rs703842	1	rs703842	1	MS,RA	2	-	0
PPIF	-	0	rs1250573,rs1250568,rs1250563,rs1250550	4	-	0	-	0	-	0
CTDSP2	-	0	-	0	rs703842,rs703842,rs703842	3	MS,RA	2	-	0
ARPC2	-	0	rs2382817	1	rs2382817	1	CD,UC	2	-	0
ACTR1B	-	0	-	0	rs4907310	1	SLE,SSC	2	-	0
RASGRP1	rs8043085	1	rs8043085	1	-	0	RA,T1D	2	-	0
ARFRP1	-	0	rs6062496,rs6062504	2	-	0	-	0	-	0
RCL1	-	0	-	0	rs10758669	1	AS,CD,MS,UC	4	-	0
CDK4	-	0	rs703842	1	rs703842	1	MS,RA	2	-	0
LINC01957	rs285912	1	-	0	-	0	SLE,SSC	2	-	0
RNFT1-DT	-	0	rs1292053,rs1292035	2	-	0	-	0	rs1292053	1
LINC00824	rs6651252,rs975730	2	-	0	-	0	CeD,RA	2	-	0
IL12A-AS1	rs17753641	1	-	0	-	0	CeD,SSC	2	-	0
LINC01412	-	0	rs11691685	1	-	0	-	0	-	0
LINC01585	-	0	rs7495132	1	-	0	-	0	-	0
RNF41	-	0	-	0	rs703842	1	MS,RA	2	-	0
TRIB1	rs1551399	1	-	0	-	0	CD,PSC,UC	3	-	0
LINC01819	-	0	rs77981966	1	-	0	-	0	-	0
ADAR	-	0	-	0	rs4971079	1	AS,CD,UC	3	-	0
TNIP1	rs1422673	1	rs1422673	1	-	0	CeD,RA,SSC	3	-	0
CDKN2D	-	0	-	0	rs11879191	1	CD,UC	2	-	0
IKZF1	rs1456893,rs4917014,rs4917129	3	-	0	rs12718244	1	AS,CD,IBD,MS,SJS/TEN,SLE,T1D,UC	8	-	0
ADARB2	rs10903528	1	-	0	-	0	SLE,SSC	2	-	0
LINC02250	rs2925256	1	-	0	-	0	SLE,SSC	2	-	0
DCTN2	-	0	-	0	rs703842	1	MS,RA	2	-	0
CCT4	-	0	-	0	rs13031237,rs10203477	2	CeD,MS,RA	3	-	0
DDX39B-AS1	-	0	-	0	rs2229094	1	CD,PBC,SLE	3	-	0
RNU4ATAC4P	-	0	-	0	rs11465804,rs183686347,rs11209026	3	AS,CD,PS,UC	4	-	0
RNU4-92P	-	0	-	0	rs8005161	1	CD,UC	2	-	0
RNU6-107P	-	0	-	0	rs36001488	1	CD,PS	2	-	0
RNU6-1031P	-	0	-	0	rs11465804,rs183686347,rs11209026	3	AS,CD,PS,UC	4	-	0
HLA-DQB1-AS1	-	0	rs9268853,rs9271366,rs7765379,rs3135394,rs6457617	5	rs3135394	1	SJO,SLE	2	-	0
RNU6-1091P	-	0	-	0	rs12718244	1	AS,CD,UC	3	-	0
RN7SKP110	-	0	rs1847472,rs72928038,rs58521088	3	-	0	-	0	-	0
RNU4ATAC14P	-	0	-	0	rs1569328	1	AS,CD,PS,PSC,UC	5	-	0
RNU6-402P	-	0	-	0	rs469758	1	AS,PS,UC	3	-	0
RNU6-415P	-	0	rs34593439	1	-	0	-	0	-	0
RNU6-474P	-	0	rs1980422,rs7426056	2	-	0	-	0	-	0
RNU1-73P	-	0	-	0	rs469758	1	AS,PS,UC	3	-	0
RNU6-387P	-	0	-	0	rs11465804,rs183686347,rs11209026	3	AS,CD,PS,UC	4	-	0
RNU6-850P	-	0	-	0	rs2229094	1	CD,PBC,SLE	3	-	0
RNU1-61P	-	0	rs9268853,rs9271366,rs7765379	3	-	0	-	0	-	0
PMVK	-	0	-	0	rs4971079	1	AS,CD,UC	3	-	0
CD226	rs763361	1	rs763361,rs66504140	2	-	0	CeD,T1D	2	-	0
AVIL	-	0	-	0	rs703842	1	MS,RA	2	-	0
B3GNT2	rs10865331,rs4672505	2	-	0	-	0	AS,CD,PS	3	-	0
FAM189B	-	0	rs4971079,rs78973538	2	rs4971079	1	AS,CD,UC	3	-	0
PHTF1	-	0	rs6679677,rs2476601,rs1217403	3	-	0	-	0	rs2476601	1
ARID5A	-	0	-	0	rs4907310	1	SLE,SSC	2	-	0
MALT1	rs7238078	1	rs7238078	1	-	0	CD,MS	2	-	0
ADCY3	rs13407913,rs6545800	2	rs13407913,rs6545800	2	-	0	AS,CD,PS,PSC,UC	5	-	0
SEC61B	rs1002841	1	-	0	-	0	SLE,SSC	2	-	0
SERINC3	-	0	rs79493594	1	-	0	-	0	-	0
TMED10	-	0	-	0	rs1569328	1	AS,CD,PS,PSC,UC	5	-	0
CHD1	-	0	-	0	rs469758,rs469758	2	AS,PS,UC	3	-	0
ZPBP	rs12718244	1	-	0	-	0	AS,CD,UC	3	-	0
CHD4	-	0	-	0	rs1860545,rs1860545	2	AS,CD,PS	3	-	0
PTPN21	-	0	-	0	rs8005161	1	CD,UC	2	-	0
RPP14	-	0	rs35677470,rs2176082,rs6445975	3	-	0	-	0	rs35677470	1
FGFR1OP	rs2301436	1	rs2301436,rs3093024,rs3093023,rs111305875	4	-	0	AS,CD,MS	3	-	0
CDC37	rs11879191	1	rs34536443,rs12720356,rs35074907,rs74956615,rs35018800,rs11879191	6	rs11879191	1	CD,UC	2	rs34536443	1
BAZ2A	-	0	-	0	rs703842	1	MS,RA	2	-	0
CELF3	-	0	-	0	rs4845604,rs4845604	2	AS,CD,PS,UC	4	-	0
SP140	rs12694846	1	rs12694846	1	-	0	AS,CD,PS,UC	4	-	0
FDX2	-	0	rs74956615,rs34536443,rs35018800,rs12720356,rs11879191,rs35074907	6	-	0	-	0	rs35074907	1
ADCY7	-	0	rs77150043	1	-	0	-	0	-	0
PARK7	rs3766606	1	rs3766606	1	-	0	CD,PS,UC	3	-	0
CHRNB2	-	0	-	0	rs4971079	1	AS,CD,UC	3	-	0
SLC2A13	-	0	rs17466626	1	-	0	-	0	-	0
MBD6	-	0	-	0	rs703842	1	MS,RA	2	-	0
TNFRSF14-AS1	-	0	rs3748816,rs6664969,rs4073285,rs2234161,rs768844794	5	-	0	-	0	rs3748816	1
RMI2	-	0	-	0	rs367569	1	AS,CD,PS,PSC,UC	5	-	0
LEAP2	-	0	-	0	rs17622517,rs11741255	2	AS,CD,CeD,PS,UC	5	-	0
ACAP3	-	0	rs6697886,rs12103	2	rs6697886	1	CD,UC	2	-	0
ARAP1	-	0	rs3781913	1	-	0	-	0	-	0
TAGAP	rs212388,rs2451258,rs654690	3	-	0	-	0	AS,CD,CeD,PS,PSC,RA	6	-	0
UBE2J2	-	0	rs6697886,rs12103	2	rs12103	1	CD,UC	2	-	0
ANTXR2	rs11098964	1	-	0	-	0	AS,CD	2	-	0
CLN3	-	0	rs26528,rs12598357,rs4788084	3	rs26528	1	AS,CD,PS,PSC,UC	5	-	0
LRRK2	rs17466626	1	rs17466626,rs879670911	2	-	0	AS,CD	2	-	0
IFI27L1	-	0	-	0	rs8005161	1	CD,UC	2	-	0
JDP2	-	0	-	0	rs1569328	1	AS,CD,PS,PSC,UC	5	-	0
CCR1	-	0	rs67676925	1	-	0	-	0	-	0
CCR3	-	0	rs67676925	1	-	0	-	0	-	0
CCR5	-	0	rs6441961,rs1001007	2	-	0	-	0	-	0
CCR6	rs3093023,rs3093024	2	rs2301436,rs3093024,rs3093023,rs111305875	4	-	0	MS,RA	2	-	0
SNX20	rs2357623	1	rs2066845,rs2076756,rs72796367	3	rs77150043	1	CD,PS	2	rs2066845	1
ZPBP2	rs1054609,rs2872507	2	-	0	-	0	CD,MS,RA,SSC,T1D,UC	6	-	0
FAM210A	-	0	rs2847258,rs2542148,rs2542151,rs1893217,rs62097857,rs12968719	6	-	0	-	0	-	0
NTN5	-	0	rs679574,rs516246	2	-	0	-	0	-	0
TDRD10	-	0	-	0	rs4971079	1	AS,CD,UC	3	-	0
SHE	-	0	-	0	rs4971079	1	AS,CD,UC	3	-	0
PUSL1	-	0	rs6697886,rs12103	2	rs6697886	1	CD,UC	2	-	0
B3GALT6	rs6697886	1	rs6697886,rs12103	2	-	0	CD,UC	2	-	0
PRXL2B	-	0	rs3748816,rs6664969,rs4073285,rs2234161	4	-	0	-	0	rs3748816	1
ZNF831	rs259964	1	rs259964	1	-	0	CD,PSC,UC	3	-	0
ZFAND2B	-	0	-	0	rs2382817	1	CD,UC	2	-	0
TMEM155	-	0	rs62323881,rs13151961,rs4505848,rs7657746,rs59867199	5	-	0	-	0	-	0
MAP3K8	-	0	rs2050392	1	-	0	-	0	-	0
ZNF300P1	-	0	rs11749391,rs11747270,rs11741861	3	-	0	-	0	-	0
UBLCP1	rs2082412	1	rs2082412	1	-	0	CD,PS,SLE	3	-	0
SOWAHA	-	0	-	0	rs17622517,rs11741255	2	AS,CD,CeD,PS,UC	5	-	0
SHROOM1	-	0	-	0	rs17622517,rs11741255	2	AS,CD,CeD,PS,UC	5	-	0
CCDC26	rs1991866	1	-	0	-	0	CD,UC	2	-	0
FAM76B	rs4409785	1	-	0	-	0	ATD,MS,RA,VIT	4	-	0
SESN3	-	0	rs4409785	1	-	0	-	0	-	0
PHETA1	-	0	rs3184504,rs11066188,rs653178	3	-	0	-	0	-	0
LACC1	rs6561151	1	rs6561151	1	-	0	CD,PS,UC	3	-	0
GSG1L	-	0	-	0	rs26528	1	AS,CD,PS,PSC,UC	5	-	0
ZNF688	-	0	rs11574938,rs7197475,rs1870293	3	-	0	-	0	-	0
PRSS36	-	0	rs397854766,rs11574938	2	rs1870293	1	AS,PS	2	-	0
CST6	-	0	-	0	rs568617	1	CD,PS	2	-	0
SAMD11	-	0	-	0	rs6697886	1	CD,UC	2	-	0
MRPL20-AS1	-	0	rs6697886,rs12103	2	-	0	-	0	-	0
IL23R	rs10889676,rs10889677,rs11209026,rs11209032,rs11465804,rs2201841,rs7517847	7	-	0	-	0	AS,CD,MS,PS,UC	5	-	0
CTLA4	rs231804,rs3087243	2	-	0	-	0	CeD,RA,T1D	3	-	0
COMMD7	-	0	rs6058869,rs4911259	2	-	0	-	0	-	0
YDJC	-	0	rs2266959,rs2266961,rs66534072,rs4821124,rs2298428,rs181359	6	-	0	-	0	rs2298428	1
HORMAD2	rs2412970	1	-	0	rs140135	1	CD,UC	2	-	0
COMMD1	-	0	rs4672505	1	rs13031237,rs10203477	2	CeD,MS,RA	3	-	0
ITPRIPL1	-	0	rs4907310	1	rs4907310	1	SLE,SSC	2	-	0
CTSB	-	0	-	0	rs2618476	1	RA,SLE	2	-	0
PUS10	rs13017599,rs6706689,rs7608910	3	rs7608910	1	rs13031237,rs10203477	2	CD,CeD,MS,PSC,RA,UC	6	-	0
ADRA2B	-	0	-	0	rs4907310	1	SLE,SSC	2	-	0
CTSH	-	0	rs34593439	1	-	0	-	0	-	0
CTSW	-	0	rs568617	1	-	0	-	0	-	0
CYLD	-	0	rs2066845,rs2076756,rs72796367	3	rs77150043	1	CD,PS	2	-	0
AMZ1	-	0	rs1182188	1	-	0	-	0	-	0
CYP21A2	-	0	rs9268853,rs9271366,rs7765379,rs3135394,rs6457617	5	-	0	-	0	-	0
CYP21A1P	-	0	rs185819	1	-	0	-	0	rs185819	1
NKX2-3	rs11190133,rs1332099,rs4409764	3	-	0	-	0	AS,CD,UC	3	-	0
DAG1	rs4625	1	rs4625,rs116046827,rs3197999	3	-	0	CD,CeD,PS,UC	4	-	0
DGKA	-	0	-	0	rs703842	1	MS,RA	2	-	0
CCDC122	-	0	rs6561151	1	-	0	-	0	-	0
DAP	rs3776414	1	rs3776414	1	-	0	CD,UC	2	-	0
DENND1B	rs16841904,rs2488389	2	rs2488389,rs16841904	2	-	0	CD,UC	2	-	0
CCDC116	-	0	rs2266959,rs2266961,rs66534072,rs4821124,rs2298428	5	-	0	-	0	rs2298428	1
GADD45A	-	0	-	0	rs11465804,rs183686347,rs11209026	3	AS,CD,PS,UC	4	-	0
DDIT3	-	0	-	0	rs703842	1	MS,RA	2	-	0
DDX6	rs10892279	1	rs10892279,rs11217040,rs10892299	3	-	0	CeD,RA	2	-	0
BBS12	-	0	rs6822844,rs13132308,rs62324212	3	-	0	-	0	-	0
LIX1	-	0	-	0	rs469758	1	AS,PS,UC	3	-	0
OLIG3	rs6933404	1	-	0	-	0	CeD,RA	2	-	0
FUT11	-	0	rs2227551	1	-	0	-	0	-	0
AGER	-	0	rs9268853,rs9271366,rs7765379,rs185819	4	-	0	-	0	-	0
DNASE1L3	-	0	rs35677470,rs2176082,rs6445975	3	-	0	-	0	rs35677470	1
DNMT1	-	0	-	0	rs11879191,rs11879191	2	CD,UC	2	-	0
DNMT3B	rs4911259,rs6058869	2	rs6058869,rs4911259	2	-	0	AS,CD,PS,PSC,UC	5	-	0
DUSP2	-	0	-	0	rs4907310	1	SLE,SSC	2	-	0
DVL1	-	0	rs6697886,rs12103	2	rs12103	1	CD,UC	2	-	0
GPR183	-	0	rs9557195,rs9554587	2	-	0	-	0	-	0
AGO4	-	0	rs2275247	1	-	0	-	0	-	0
EFNA1	-	0	rs4971079	1	rs4971079	1	AS,CD,UC	3	-	0
EFNA3	-	0	-	0	rs4971079	1	AS,CD,UC	3	-	0
EFNA4	-	0	-	0	rs4971079	1	AS,CD,UC	3	-	0
AHR	-	0	rs1525735	1	-	0	-	0	-	0
TCTEX1D1	-	0	-	0	rs11465804,rs183686347,rs11209026	3	AS,CD,PS,UC	4	-	0
KRTCAP2	rs4971079	1	-	0	rs4971079	1	AS,CD,UC	3	-	0
SLC39A11	rs17780256	1	-	0	-	0	PS,UC	2	-	0
C7orf33	rs2538470,rs7807268	2	-	0	-	0	AS,CD,RA,UC	4	-	0
EP300	rs4820425	1	rs4820425	1	-	0	CD,RA	2	-	0
ERBB3	rs11171739	1	rs11171739,rs1689510	2	rs11171739	1	RA,T1D	2	-	0
ERH	-	0	-	0	rs8005161	1	CD,UC	2	-	0
ETS1	rs11221332,rs6590330,rs7933433	3	-	0	-	0	AS,CD,MS,PS,RA,UC	6	-	0
ETS2	-	0	rs9977672,rs2836878,rs2836882	3	-	0	-	0	-	0
ALDH2	-	0	rs3184504,rs11066188,rs653178	3	-	0	-	0	-	0
FAP	rs2111485	1	-	0	-	0	CD,PS,PSC,T1D,UC,VIT	6	-	0
SAMD9L	rs1133906	1	rs1133906	1	-	0	SLE,SSC	2	-	0
USP12	rs17085007	1	-	0	-	0	PSC,UC	2	-	0
DOK6	-	0	rs763361,rs66504140	2	-	0	-	0	-	0
ZNF438	rs793108	1	rs793108	1	-	0	MS,RA	2	-	0
FCGR2B	rs10800309	1	-	0	-	0	SLE,UC	2	-	0
HOXA11-AS	-	0	-	0	rs186735625	1	ALL,RA	2	-	0
JAZF1	rs1635852	1	rs1635852,rs186735625	2	-	0	SLE,SSC	2	-	0
SDK1	-	0	-	0	rs1182188	1	PS,UC	2	-	0
FDFT1	-	0	-	0	rs2618476	1	RA,SLE	2	-	0
FDPS	-	0	rs4971079,rs78973538	2	rs4971079	1	AS,CD,UC	3	-	0
IKZF3	rs12946510	1	rs12946510,rs35736272,rs1054609,rs2872507,rs2290400	5	-	0	CD,MS,UC	3	-	0
ZNF365	rs10761659,rs10995271,rs7915475	3	rs7915475,rs10995271,rs10822050	3	-	0	AS,CD,PS,UC	4	-	0
MAPRE1	-	0	rs6058869,rs4911259	2	-	0	-	0	-	0
SEPHS2	-	0	rs11574938,rs397854766	2	-	0	-	0	-	0
KIN	-	0	rs3802604	1	-	0	-	0	-	0
SNRNP200	rs4907310	1	rs4907310	1	-	0	SLE,SSC	2	-	0
KIF21B	rs11584383	1	rs7554511,rs12131796,rs11584383	3	-	0	CD,MS	2	-	0
FOXO1	rs941823	1	-	0	-	0	AS,CD,UC	3	-	0
POGZ	-	0	-	0	rs4845604	1	AS,CD,PS,UC	4	-	0
UBXN4	-	0	rs12466487	1	-	0	-	0	-	0
SYT11	-	0	rs4971079	1	rs4971079	1	AS,CD,UC	3	-	0
DTX4	-	0	rs10750899,rs11229555	2	-	0	-	0	-	0
COBL	rs7780389	1	-	0	-	0	RA,T1D	2	-	0
OTUD3	-	0	rs3806308,rs6426833	2	-	0	-	0	-	0
PPIP5K2	-	0	rs26232	1	-	0	-	0	-	0
ADGRL2	rs2066363	1	-	0	-	0	CVID,JIA	2	-	0
CLEC16A	rs11865121,rs12708716,rs12927355,rs8061882	4	rs8061882,rs11865121,rs12708716,rs12927355,rs1283864751	5	rs367569	1	AS,CD,MS,PS,PSC,T1D,UC	7	-	0
ICOSLG	-	0	rs7282490,rs4456788	2	-	0	-	0	-	0
TRIM2	rs12644284	1	rs12644284	1	-	0	MS,RA	2	-	0
ESYT1	-	0	rs11171739,rs1689510	2	rs703842	1	MS,RA	2	-	0
NCAPH	-	0	rs4907310	1	rs4907310	1	SLE,SSC	2	-	0
PES1	-	0	-	0	rs140135	1	CD,UC	2	-	0
POFUT1	-	0	rs4243971	1	-	0	-	0	-	0
R3HDM1	rs12466487	1	-	0	-	0	SLE,SSC	2	-	0
FOS	rs1569328	1	-	0	-	0	AS,CD,PS,PSC,UC	5	-	0
TNPO3	rs10488631	1	rs4731532,rs4728142,rs10488631	3	-	0	RA,SLE,SSC,UC	4	-	0
SEC14L2	-	0	-	0	rs140135,rs140135	2	CD,UC	2	-	0
DNPEP	rs10498070	1	-	0	-	0	SLE,SSC	2	-	0
DDAH2	-	0	rs185819	1	-	0	-	0	rs185819	1
PADI4	rs1748041	1	rs1748041	1	-	0	RA,SSC	2	-	0
PATZ1	-	0	-	0	rs140135	1	CD,UC	2	-	0
RUSC1	-	0	rs4971079,rs78973538	2	rs4971079	1	AS,CD,UC	3	-	0
IL27	rs26528	1	rs26528,rs12598357,rs4788084	3	-	0	AS,CD,PS,PSC,UC	5	-	0
NR5A2	rs2816958	1	-	0	-	0	CD,UC	2	-	0
FUS	-	0	-	0	rs1870293	1	AS,PS	2	-	0
FUT2	rs679574	1	-	0	-	0	AS,CD,PS,PSC,UC	5	-	0
NEIL2	-	0	-	0	rs2618476	1	RA,SLE	2	-	0
RALGAPA1	-	0	rs8006884,rs12879003,rs2145623	3	rs8005161	1	CD,UC	2	-	0
FBXO33	-	0	-	0	rs8005161	1	CD,UC	2	-	0
TMCO4	-	0	rs3806308,rs6426833	2	-	0	-	0	-	0
CNEP1R1	-	0	-	0	rs77150043	1	CD,PS	2	-	0
GCA	-	0	rs2111485,rs1990760,rs35667974,rs3747517	4	-	0	-	0	rs1990760,rs35667974,rs3747517	1
GALC	-	0	rs8005161,rs11624293	2	rs8005161	1	CD,UC	2	-	0
PRDX5	rs694739	1	rs694739,rs559928	2	-	0	CD,MS,T1D	3	-	0
EEF1AKMT3	-	0	rs703842	1	-	0	-	0	-	0
IFFO1	-	0	-	0	rs1860545,rs1860545	2	AS,CD,PS	3	-	0
PNKD	rs2382817	1	rs2382817	1	-	0	CD,UC	2	-	0
GAPDH	-	0	-	0	rs1860545	1	AS,CD,PS	3	-	0
UNC50	-	0	-	0	rs4907310	1	SLE,SSC	2	-	0
GIGYF2	-	0	-	0	rs36001488	1	CD,PS	2	-	0
LSM14A	rs587259	1	rs587259	1	-	0	AS,CD	2	-	0
PHF19	rs1953126	1	rs1953126	1	-	0	CeD,RA	2	-	0
NOC2L	-	0	-	0	rs12103	1	CD,UC	2	-	0
IFT172	-	0	rs1260326	1	-	0	-	0	rs1260326	1
PTPN22	rs1217403	1	rs6679677,rs2476601,rs1217403	3	-	0	RA,T1D	2	rs2476601	1
GATA3	rs3802604	1	rs3802604	1	-	0	RA,T1D	2	-	0
GATA4	-	0	-	0	rs2618476	1	RA,SLE	2	-	0
GBA	-	0	rs4971079,rs78973538	2	-	0	-	0	-	0
EHF	rs1355223	1	-	0	-	0	SLE,SSC	2	-	0
GCH1	rs3783637	1	rs3783637	1	-	0	CD,RA	2	-	0
BLOC1S1	-	0	-	0	rs703842	1	MS,RA	2	-	0
NUPR1	rs4788084	1	-	0	-	0	CD,T1D	2	-	0
CNNM4	-	0	-	0	rs4907310	1	SLE,SSC	2	-	0
CNNM3	-	0	-	0	rs4907310	1	SLE,SSC	2	-	0
GDF9	-	0	-	0	rs17622517,rs11741255	2	AS,CD,CeD,PS,UC	5	-	0
SNORA70	-	0	-	0	rs77150043	1	CD,PS	2	-	0
SNORD52	-	0	-	0	rs2229094	1	CD,PBC,SLE	3	-	0
SNORD48	-	0	-	0	rs2229094	1	CD,PBC,SLE	3	-	0
UQCRQ	-	0	-	0	rs17622517,rs11741255	2	AS,CD,CeD,PS,UC	5	-	0
STK36	-	0	-	0	rs2382817	1	CD,UC	2	-	0
SALL3	rs2002842	1	-	0	-	0	CD,RA	2	-	0
GLS	-	0	rs6749371,rs3821236,rs1517352,rs7574865	4	-	0	-	0	-	0
GNA12	rs1182188	1	rs1182188	1	-	0	PS,UC	2	-	0
EIF2S2P3	-	0	rs2497318	1	-	0	-	0	-	0
C1RL-AS1	-	0	-	0	rs1860545	1	AS,CD,PS	3	-	0
HECTD4	rs11066188	1	rs3184504,rs11066188,rs653178	3	-	0	CeD,RA	2	-	0
LINC01146	rs11624293	1	rs8005161,rs11624293	2	-	0	AS,CD,UC	3	-	0
FAM177A1	-	0	rs8006884,rs12879003,rs2145623	3	-	0	-	0	-	0
GPR18	-	0	rs9557195,rs9554587	2	-	0	-	0	-	0
RIIAD1	-	0	-	0	rs4845604	1	AS,CD,PS,UC	4	-	0
THEM5	-	0	rs4845604	1	-	0	-	0	-	0
RUSC1-AS1	-	0	rs4971079,rs78973538	2	rs4971079	1	AS,CD,UC	3	-	0
SMG7-AS1	-	0	rs17849502	1	-	0	-	0	-	0
STARD7-AS1	-	0	rs4907310	1	rs4907310	1	SLE,SSC	2	-	0
LINC01845	rs10866713,rs12188300	2	-	0	-	0	MS,PS,PSC,RA	4	-	0
RGMB	-	0	-	0	rs469758	1	AS,PS,UC	3	-	0
GPR35	rs4676406	1	rs3749171,rs4676406	2	-	0	AS,PSC,UC	3	rs3749171	1
GPX1	-	0	rs4625,rs116046827,rs3197999	3	-	0	-	0	-	0
DEXI	-	0	rs8061882,rs11865121,rs12708716,rs12927355	4	rs367569	1	AS,CD,PS,PSC,UC	5	-	0
LAMTOR2	-	0	rs4971079,rs78973538	2	rs4971079	1	AS,CD,UC	3	-	0
ORMDL2	-	0	rs1689510,rs11171739	2	rs703842,rs11171739	2	MS,RA,T1D	3	-	0
BRD7	-	0	-	0	rs77150043	1	CD,PS	2	-	0
GTF2A1	-	0	-	0	rs8005161	1	CD,UC	2	-	0
USP25	rs2823286,rs2823288	2	-	0	-	0	AS,CD,UC	3	-	0
UQCR10	rs140135	1	rs140135,rs2412970	2	-	0	CD,UC	2	-	0
YPEL1	-	0	rs2283792	1	-	0	-	0	-	0
IL19	rs12075255	1	rs3024505,rs3024493,rs12075255	3	-	0	AS,CD,UC	3	-	0
NRBP1	-	0	rs1260326	1	-	0	-	0	rs1260326	1
SCHIP1	-	0	rs17753641	1	-	0	-	0	-	0
CFHR1	-	0	rs2488389,rs16841904	2	-	0	-	0	-	0
HLA-DMA	-	0	-	0	rs3135394	1	SJO,SLE	2	-	0
HLA-DMB	-	0	rs3135394,rs9268853,rs9271366,rs6457617,rs7765379	5	rs3135394	1	SJO,SLE	2	-	0
HLA-DOB	-	0	-	0	rs3135394	1	SJO,SLE	2	-	0
HLA-DQA1	rs9271366	1	rs9268853,rs9271366,rs7765379,rs3135394,rs6457617	5	-	0	CD,MS	2	-	0
HLA-DQA2	-	0	rs9268853,rs9271366,rs7765379,rs3135394,rs6457617	5	rs3135394	1	SJO,SLE	2	-	0
HLA-DQB1	rs6457617	1	rs9268853,rs9271366,rs7765379,rs3135394,rs6457617	5	rs3135394,rs3135394	2	MS,RA,SJO,SLE	4	-	0
HLA-DQB2	rs7765379	1	rs9268853,rs9271366,rs7765379,rs3135394,rs6457617	5	rs3135394	1	CD,RA,SJO,SLE	4	-	0
HLA-DRA	rs3135394,rs9268853	2	rs9268853,rs9271366,rs7765379,rs3135394,rs6457617	5	-	0	CD,MS,SJO,SLE	4	-	0
HLA-DRB1	-	0	rs9268853,rs9271366,rs7765379,rs3135394,rs6457617	5	rs3135394	1	SJO,SLE	2	-	0
HLA-DRB5	-	0	rs9268853,rs9271366,rs7765379,rs3135394,rs6457617	5	-	0	-	0	-	0
HLA-DRB6	-	0	rs9268853,rs9271366,rs7765379,rs3135394,rs6457617	5	-	0	-	0	-	0
HOXA1	-	0	rs28550029,rs7804356	2	-	0	-	0	-	0
HOXA5	-	0	rs28550029,rs7804356	2	-	0	-	0	-	0
HOXA9	-	0	-	0	rs186735625	1	ALL,RA	2	-	0
HOXA11	-	0	-	0	rs186735625	1	ALL,RA	2	-	0
HOXA13	-	0	-	0	rs186735625,rs186735625	2	ALL,RA	2	-	0
APEH	-	0	rs4625,rs116046827,rs3197999	3	-	0	-	0	rs3197999	1
PRMT1	-	0	rs679574,rs516246	2	-	0	-	0	-	0
HSPA1A	-	0	rs185819	1	rs2229094	1	CD,PBC,SLE	3	-	0
HSPA1B	-	0	rs185819	1	rs2229094	1	CD,PBC,SLE	3	-	0
HSPA1L	-	0	rs3135394,rs9268853,rs9271366,rs6457617,rs7765379	5	rs2229094	1	CD,PBC,SLE	3	-	0
UBAC2	rs9554587,rs9557195	2	rs9557195,rs9554587	2	-	0	CD,PSC,UC	3	-	0
ICA1	rs4725072	1	-	0	-	0	SLE,SSC	2	-	0
ICAM1	-	0	rs34536443,rs12720356,rs35074907,rs74956615,rs35018800,rs11879191	6	rs74956615,rs11879191	2	AS,CD,PS,PSC,RA,SSC,T1D,UC	8	-	0
ICAM4	-	0	rs34536443,rs12720356,rs35074907,rs74956615,rs35018800,rs11879191	6	rs74956615,rs11879191	2	AS,CD,PS,PSC,RA,SSC,T1D,UC	8	-	0
PRSS53	-	0	-	0	rs1870293	1	AS,PS	2	-	0
C17orf67	rs3853824	1	rs3853824	1	-	0	CD,UC	2	-	0
IRF8	rs11642873,rs16940202	2	rs11642873,rs12932970,rs16940202,rs11117431	4	-	0	MS,SLE,SSC,UC	4	-	0
RXFP4	-	0	-	0	rs4971079	1	AS,CD,UC	3	-	0
KLHL17	-	0	-	0	rs12103	1	CD,UC	2	-	0
HMX3	-	0	-	0	rs3802604	1	RA,T1D	2	-	0
IDE	-	0	rs2497318	1	-	0	-	0	-	0
ANKRD62	-	0	rs2847258,rs2542148,rs2542151,rs1893217,rs62097857,rs12968719	6	-	0	-	0	-	0
SP110	-	0	rs12694846	1	-	0	-	0	-	0
IRGM	rs11747270	1	rs11749391,rs11747270,rs11741861	3	-	0	CD,SLE	2	-	0
IFNG	rs11614178	1	-	0	-	0	CD,UC	2	-	0
RBPJ	rs10517086,rs6448432	2	-	0	-	0	CD,MS,RA,T1D	4	-	0
IL1R1	rs2310173	1	-	0	-	0	CD,UC	2	-	0
IL2RA	rs2104286,rs3118470	2	rs61839660,rs706778,rs2104286,rs3118470,rs3118471,rs72776098	6	-	0	MS,RA,T1D	3	-	0
FASLG	rs10912267	1	rs10912267	1	-	0	CeD,T1D	2	-	0
IL5	-	0	rs11741255	1	-	0	-	0	-	0
IL6R	rs4129267	1	rs4129267	1	rs4971079	1	AS,CD,PS,UC	4	-	0
IL6ST	-	0	rs71624119	1	-	0	-	0	-	0
CXCR2	rs11676348	1	rs11676348	1	-	0	AS,CD,PSC,UC	4	-	0
CXCR2P1	-	0	rs11676348	1	-	0	-	0	-	0
IL10	rs3024493,rs3024505	2	rs3024505,rs3024493,rs12075255	3	-	0	AS,BeD,CD,PS,SLE,T1D,UC	7	-	0
IL12B	rs10045431,rs6556412,rs7709212	3	-	0	-	0	CD,MS,PS,RA,SLE	5	-	0
TNFRSF9	-	0	rs3766606	1	-	0	-	0	-	0
ILF3	-	0	rs74956615,rs34536443,rs35018800,rs12720356,rs11879191,rs35074907	6	rs11879191	1	CD,UC	2	-	0
INPP1	-	0	rs6749371,rs3821236,rs1517352,rs7574865	4	-	0	-	0	-	0
IRF1	-	0	-	0	rs17622517,rs11741255	2	AS,CD,CeD,PS,UC	5	-	0
IRF5	rs4728142	1	rs4728142,rs10488631,rs4731532	3	-	0	AS,PS,RA,SJO,SLE,UC	6	-	0
ITGA4	rs16867384	1	-	0	-	0	CeD,RA	2	-	0
ITGA7	-	0	-	0	rs703842	1	MS,RA	2	-	0
ITGAL	rs11574938	1	rs11574938,rs397854766	2	-	0	AS,CD,PSC,UC	4	-	0
JAK2	rs10758669	1	-	0	-	0	AS,CD,MS,UC	4	-	0
ARCN1	-	0	rs10892279,rs11217040,rs10892299	3	-	0	-	0	-	0
FAM111B	-	0	rs10750899,rs11229555	2	-	0	-	0	-	0
C3orf62	-	0	rs4625,rs3197999	2	-	0	-	0	rs3197999	1
AGRN	-	0	-	0	rs12103	1	CD,UC	2	-	0
KCNJ13	-	0	-	0	rs36001488	1	CD,PS	2	-	0
KIF5A	-	0	-	0	rs703842	1	MS,RA	2	-	0
THEMIS	-	0	rs9491891	1	-	0	-	0	-	0
SKIDA1	-	0	-	0	rs3802604	1	RA,T1D	2	-	0
LINC01550	rs4900384	1	-	0	-	0	CeD,T1D	2	-	0
SBK1	-	0	rs26528	1	rs26528	1	AS,CD,PS,PSC,UC	5	-	0
C1orf189	-	0	rs4971079	1	rs4971079	1	AS,CD,UC	3	-	0
EFCAB8	-	0	rs6058869,rs4911259	2	-	0	-	0	-	0
SLC9A4	-	0	rs12987977,rs917997	2	-	0	-	0	-	0
AFF3	rs11123810	1	-	0	-	0	CeD,RA	2	-	0
RPL10P14	-	0	-	0	rs77150043	1	CD,PS	2	-	0
GOT2P2	-	0	rs6425143,rs9286879	2	-	0	-	0	-	0
LAMB2	-	0	rs4625,rs116046827,rs3197999	3	-	0	-	0	rs3197999	1
RPSAP13	-	0	rs3783637	1	-	0	-	0	-	0
LGALS9	-	0	rs9797244	1	-	0	-	0	-	0
LIF	-	0	rs140135,rs2412970	2	rs140135	1	CD,UC	2	-	0
LINC02656	rs947474	1	-	0	-	0	CeD,RA,T1D	3	-	0
TEX41	rs11691685	1	rs11691685	1	-	0	CD,PS	2	-	0
LNPEP	-	0	rs2910686	1	-	0	-	0	-	0
C9orf152	rs7038399	1	-	0	-	0	SLE,SSC	2	-	0
RNF223	-	0	-	0	rs12103	1	CD,UC	2	-	0
LTA	rs2229094	1	rs2229094	1	-	0	CD,PBC,SLE	3	-	0
LTB	-	0	-	0	rs2229094	1	CD,PBC,SLE	3	-	0
LTBR	rs11616188	1	rs11616188	1	-	0	AS,CD	2	-	0
MIRLET7I	-	0	-	0	rs703842	1	MS,RA	2	-	0
MIR26A2	-	0	-	0	rs703842	1	MS,RA	2	-	0
MIR26B	-	0	-	0	rs2382817	1	CD,UC	2	-	0
SMAD3	rs17293632	1	rs35874463,rs72743477	2	-	0	CD,UC	2	-	0
MANBA	-	0	rs3774937	1	-	0	-	0	-	0
METTL1	rs703842	1	-	0	-	0	MS,RA	2	-	0
MGAT3	-	0	rs2143178,rs5757584	2	-	0	-	0	-	0
ASTL	-	0	rs4907310	1	rs4907310	1	SLE,SSC	2	-	0
MMP19	-	0	-	0	rs703842	1	MS,RA	2	-	0
NPIPB7	-	0	rs12598357,rs26528,rs4788084	3	rs26528	1	AS,CD,PS,PSC,UC	5	-	0
CDIPTOSP	-	0	rs11574938	1	-	0	-	0	-	0
MICOS10	-	0	rs3806308,rs6426833	2	-	0	-	0	-	0
BCL2L15	-	0	rs6679677,rs2476601,rs1217403	3	-	0	-	0	-	0
RIMBP3B	-	0	rs2266959,rs2266961,rs181359,rs66534072,rs4821124,rs2298428	6	-	0	-	0	-	0
C5orf56	rs1004234,rs11741255,rs17622378,rs17622517,rs2188962	5	rs11741255	1	-	0	AS,CD,CeD,PS,T1D,UC	6	-	0
MIR196B	-	0	-	0	rs186735625	1	ALL,RA	2	-	0
MSH5	-	0	rs185819	1	rs2229094	1	CD,PBC,SLE	3	-	0
MTX1	-	0	rs4971079,rs78973538	2	rs4971079	1	AS,CD,UC	3	-	0
MX2	rs7282490	1	-	0	-	0	AS,CD,UC	3	-	0
NAB1	rs10931468	1	-	0	-	0	RA,SSC	2	-	0
DRG1	-	0	-	0	rs140135	1	CD,UC	2	-	0
LRRC18	rs1913517	1	-	0	-	0	RA,SLE	2	-	0
NEO1	rs9920771	1	rs9920771	1	-	0	SLE,SSC	2	-	0
NEU1	-	0	-	0	rs2229094	1	CD,PBC,SLE	3	-	0
NF2	-	0	rs140135,rs2412970	2	-	0	-	0	-	0
NFATC1	rs7236492	1	-	0	-	0	CD,PSC	2	-	0
NFKB1	rs3774937	1	rs3774937	1	-	0	AS,PS,PSC,UC	4	-	0
NFKBIA	rs12879003,rs2145623	2	-	0	-	0	CD,PS,UC	3	-	0
NOP2	-	0	-	0	rs1860545	1	AS,CD,PS	3	-	0
NOS2	rs9797244	1	-	0	-	0	AS,CD,PS	3	-	0
COA5	-	0	-	0	rs4907310	1	SLE,SSC	2	-	0
CISD2	-	0	rs3774937	1	-	0	-	0	-	0
OSM	-	0	-	0	rs140135	1	CD,UC	2	-	0
P2RY11	-	0	-	0	rs11879191	1	CD,UC	2	-	0
RGMB-AS1	-	0	-	0	rs469758	1	AS,PS,UC	3	-	0
PA2G4	-	0	rs1689510,rs11171739	2	rs703842	1	MS,RA	2	-	0
COL5A3	-	0	-	0	rs11879191	1	CD,UC	2	-	0
SLC45A1	-	0	rs3766606	1	rs3766606	1	CD,PS,UC	3	-	0
RDH8	-	0	-	0	rs11879191	1	CD,UC	2	-	0
MRPL4	-	0	-	0	rs74956615,rs11879191	2	AS,CD,PS,PSC,RA,SSC,T1D,UC	8	-	0
RNFT1	-	0	rs1292053,rs1292035	2	-	0	-	0	rs1292053	1
MRPL51	-	0	-	0	rs1860545	1	AS,CD,PS	3	-	0
C1RL	-	0	-	0	rs1860545	1	AS,CD,PS	3	-	0
TIMMDC1	rs2293370	1	rs2293370	1	-	0	CD,MS	2	-	0
PDE2A	rs3781913	1	-	0	-	0	CD,RA	2	-	0
PDE4A	-	0	-	0	rs11879191	1	CD,UC	2	-	0
PDGFB	rs2143178,rs2413583,rs5757584	3	rs2143178,rs5757584	2	-	0	AS,CD,PS,UC	4	-	0
RAB14	-	0	rs1953126	1	-	0	-	0	-	0
HDAC7	rs11168249	1	-	0	-	0	PS,PSC,UC	3	-	0
NSG2	-	0	rs359457	1	-	0	-	0	-	0
PDHB	-	0	rs35677470,rs2176082,rs6445975	3	-	0	-	0	rs35677470	1
YPEL5	rs7579944	1	-	0	-	0	CeD,RA	2	-	0
OAZ3	-	0	-	0	rs4845604	1	AS,CD,PS,UC	4	-	0
RTEL1	-	0	rs6062496,rs6062504	2	-	0	-	0	-	0
ERAP1	-	0	rs469758	1	-	0	-	0	-	0
PEX10	-	0	-	0	rs2234161	1	PSC,UC	2	-	0
PEX13	-	0	-	0	rs13031237,rs10203477	2	CeD,MS,RA	3	-	0
PFKFB3	-	0	rs11258747	1	rs947474	1	CeD,RA,T1D	3	rs11258747	1
PLAU	rs2227551	1	rs2227551	1	-	0	CD,PS,PSC,UC	4	-	0
PLCL1	rs6434978	1	rs2164068	1	-	0	PSC,UC	2	-	0
UBASH3A	rs11203203	1	rs11203203,rs1893592	2	-	0	CeD,RA,T1D	3	rs1893592	1
ATP6V1G2	-	0	rs2229094	1	-	0	-	0	-	0
RNF186	rs3806308,rs6426833	2	-	0	-	0	AS,PS,UC	3	-	0
MXRA8	-	0	-	0	rs12103	1	CD,UC	2	-	0
RSBN1	rs6679677	1	-	0	-	0	CD,CeD,JIA,PS,RA,T1D,THY	7	-	0
KLHL28	-	0	-	0	rs8005161	1	CD,UC	2	-	0
ZCCHC10	-	0	rs1004234,rs2188962,rs17622378,rs17622517	4	-	0	-	0	-	0
GIN1	-	0	rs26232	1	-	0	-	0	-	0
FBXL12	-	0	-	0	rs11879191	1	CD,UC	2	-	0
GON4L	-	0	-	0	rs4971079	1	AS,CD,UC	3	-	0
PXK	rs2176082,rs6445975	2	rs35677470,rs2176082,rs6445975	3	-	0	SLE,SSC	2	rs35677470	1
CDKAL1	rs2328530	1	rs2328530	1	-	0	AS,CD,PS,UC	4	-	0
SEMA4C	-	0	rs4907310	1	-	0	-	0	-	0
C1orf159	-	0	rs6697886,rs12103	2	rs12103	1	CD,UC	2	-	0
AURKAIP1	-	0	rs6697886,rs12103	2	rs6697886	1	CD,UC	2	-	0
FAM118A	rs1569414	1	rs1569414	1	-	0	AS,PSC,UC	3	-	0
PPP2R3C	-	0	rs8006884,rs12879003,rs2145623	3	-	0	-	0	-	0
BANK1	rs13126505	1	rs13107612	1	-	0	CD,MS	2	-	0
HEATR3	-	0	-	0	rs77150043	1	CD,PS	2	-	0
PLEKHB2	-	0	-	0	rs10203477	1	CeD,RA	2	-	0
MRPL20	-	0	rs6697886,rs12103	2	-	0	-	0	-	0
ATG16L1	-	0	rs36001488,rs35300242	2	-	0	-	0	-	0
TAPBPL	-	0	-	0	rs1860545	1	AS,CD,PS	3	-	0
DALRD3	-	0	rs4625,rs116046827,rs3197999	3	-	0	-	0	rs3197999	1
RIC8B	rs12369214	1	-	0	-	0	AS,CD,PSC	3	-	0
PLEKHG6	rs1800693,rs1860545	2	-	0	-	0	AS,CD,MS,PBC,PS	5	-	0
TMEM39A	-	0	rs2293370	1	-	0	-	0	-	0
MIR3936HG	-	0	rs1004234,rs2188962,rs17622378,rs17622517	4	-	0	-	0	-	0
SLC39A9	-	0	-	0	rs8005161	1	CD,UC	2	-	0
CHST12	rs6952809	1	-	0	-	0	MS,RA	2	-	0
UBE2Q1	-	0	-	0	rs4971079,rs4971079	2	AS,CD,UC	3	-	0
ITLN1	rs1333062,rs2274910	2	-	0	-	0	AS,CD,MS,UC	4	-	0
KIF21A	-	0	rs17466626	1	-	0	-	0	-	0
VPS50	-	0	rs1133906	1	-	0	-	0	-	0
TMEM127	-	0	rs4907310	1	rs4907310	1	SLE,SSC	2	-	0
CCDC88A	-	0	-	0	rs13031237	1	MS,RA	2	-	0
IPO9	-	0	rs7554511,rs12131796,rs11584383	3	-	0	-	0	-	0
TENM3	rs7660520	1	-	0	-	0	AS,CVID,CeD,JIA,SLE,THY	6	-	0
INAVA	rs12131796,rs7554511	2	-	0	-	0	AS,CD,UC	3	-	0
TDP1	-	0	-	0	rs8005161	1	CD,UC	2	-	0
PRKCB	rs7404095	1	rs7404095	1	-	0	CD,PSC,UC	3	-	0
SPATA7	-	0	-	0	rs8005161	1	CD,UC	2	-	0
PLGRKT	-	0	-	0	rs10758669	1	AS,CD,MS,UC	4	-	0
ASH1L	-	0	-	0	rs4971079,rs4971079	2	AS,CD,UC	3	-	0
GSDMB	rs2290400	1	rs12946510,rs35736272,rs1054609,rs2872507,rs2290400	5	-	0	CD,MS,RA,T1D	4	-	0
PRKCQ	rs2236379	1	rs61839660,rs706778,rs2104286,rs3118470,rs11258747	5	-	0	AS,CD,PS,UC	4	-	0
APOBR	-	0	rs26528,rs12598357,rs4788084	3	-	0	-	0	-	0
MAPK1	rs2283792	1	rs2283792	1	-	0	CD,MS	2	-	0
GNG12	-	0	-	0	rs11465804,rs183686347,rs11209026	3	AS,CD,PS,UC	4	-	0
SLC50A1	-	0	-	0	rs4971079	1	AS,CD,UC	3	-	0
PPAN	-	0	-	0	rs11879191	1	CD,UC	2	-	0
INPP5E	-	0	rs11145763,rs10870077,rs10781499,rs3124998,rs141992399	5	-	0	-	0	rs10781499,rs141992399	1
PSMA6	-	0	rs8006884,rs12879003,rs2145623	3	-	0	-	0	-	0
UBQLN4	-	0	-	0	rs4971079	1	AS,CD,UC	3	-	0
STARD7	-	0	rs4907310	1	rs4907310	1	SLE,SSC	2	-	0
PSMB4	-	0	-	0	rs4845604	1	AS,CD,PS,UC	4	-	0
EMSY	rs2155219	1	-	0	-	0	AA,CD,UC	3	-	0
PSMB8	-	0	-	0	rs3135394	1	SJO,SLE	2	-	0
PSMB9	-	0	-	0	rs3135394,rs3135394	2	SJO,SLE	2	-	0
POGLUT1	-	0	rs2293370	1	-	0	-	0	-	0
DDX24	-	0	-	0	rs8005161	1	CD,UC	2	-	0
SLC44A2	-	0	-	0	rs11879191	1	CD,UC	2	-	0
SMURF1	rs9297145	1	-	0	-	0	CD,PS,UC	3	-	0
ZMIZ1	rs1250550,rs1250563	2	-	0	-	0	AS,CD,PS	3	-	0
VANGL2	-	0	-	0	rs2274910	1	CD,MS	2	-	0
PBXIP1	-	0	rs4971079	1	rs4971079	1	AS,CD,UC	3	-	0
PTGER4	rs11742570,rs4613763,rs353339,rs9687958	4	rs4613763,rs11749040,rs9687958	3	-	0	AS,CD,MS,PSC,UC	5	-	0
ABHD6	-	0	rs35677470,rs2176082,rs6445975	3	-	0	-	0	-	0
CGN	-	0	-	0	rs4845604,rs4845604	2	AS,CD,PS,UC	4	-	0
SORCS2	rs6814708	1	-	0	-	0	SLE,SSC	2	-	0
USP37	-	0	-	0	rs2382817	1	CD,UC	2	-	0
WDFY4	-	0	rs1913517	1	-	0	-	0	-	0
PTPN2	rs1893217,rs2542151	2	rs2847258,rs2542148,rs2542151,rs1893217,rs62097857,rs12968719	6	-	0	CD,CeD,RA,T1D,UC	5	-	0
HES4	-	0	-	0	rs6697886,rs12103	2	CD,UC	2	-	0
LSM2	-	0	rs185819	1	rs2229094	1	CD,PBC,SLE	3	-	0
PTPRC	rs6696533	1	rs6696533	1	-	0	CeD,RA	2	-	0
CTDSP1	-	0	-	0	rs2382817	1	CD,UC	2	-	0
PYGM	-	0	rs694739,rs559928	2	-	0	-	0	-	0
RAD51B	rs911263	1	-	0	-	0	PBC,T1D	2	-	0
RANGAP1	-	0	rs4820425	1	-	0	-	0	-	0
IL21	rs6822844	1	-	0	-	0	CeD,RA	2	-	0
UBL5	-	0	-	0	rs11879191	1	CD,UC	2	-	0
REL	rs10203477,rs13031237	2	rs702872,rs10203477,rs13031237,rs13017599,rs6706689	5	rs13031237	1	CeD,MS,RA	3	-	0
RFX5	-	0	-	0	rs4845604	1	AS,CD,PS,UC	4	-	0
RGS1	rs1323292,rs2816316	2	rs2816316,rs1323292,rs1359062	3	-	0	CD,CeD,MS,T1D	4	-	0
BRD2	-	0	rs3135394,rs9268853,rs6457617,rs7765379	4	rs3135394,rs3135394	2	SJO,SLE	2	-	0
BACH2	rs11755527,rs1847472,rs12525504	3	rs1847472,rs72928038,rs58521088	3	-	0	CD,CeD,MS,PSC,T1D,UC	6	-	0
C8orf49	-	0	-	0	rs2618476	1	RA,SLE	2	-	0
RNU4-8P	-	0	-	0	rs4907310	1	SLE,SSC	2	-	0
RORC	rs4845604	1	-	0	-	0	AS,CD,PS,UC	4	-	0
DEFB136	-	0	-	0	rs2618476	1	RA,SLE	2	-	0
DEFB134	-	0	-	0	rs2618476	1	RA,SLE	2	-	0
BCS1L	-	0	rs2382817	1	rs2382817	1	CD,UC	2	-	0
RPS6KA2	-	0	rs2301436,rs3093024,rs3093023	3	-	0	-	0	-	0
RPS6KB1	rs1292035	1	rs1292053,rs1292035	2	-	0	AS,CD,PS,UC	4	rs1292053	1
RPS26	-	0	rs11171739,rs1689510	2	rs703842	1	MS,RA	2	-	0
CFB	-	0	rs3135394,rs9268853,rs6457617,rs7765379	4	-	0	-	0	-	0
ATXN2	rs653178	1	rs3184504,rs11066188	2	-	0	AA,CeD,RA,T1D	4	-	0
SCNN1D	-	0	rs6697886,rs12103	2	-	0	-	0	-	0
CCL2	rs9889296	1	-	0	-	0	AS,CD,UC	3	-	0
CCL19	-	0	rs2812378	1	-	0	-	0	-	0
CCL20	rs7556897	1	rs7556897	1	-	0	CD,PSC,UC	3	-	0
CCL21	rs2812378	1	-	0	-	0	AS,CD,CeD,PSC,RA,UC	6	-	0
RNF123	-	0	rs4625,rs116046827,rs3197999	3	-	0	-	0	rs3197999	1
PRDM1	rs4946717,rs6568421	2	-	0	-	0	CD,PS,UC	3	-	0
FKBPL	-	0	rs185819	1	-	0	-	0	rs185819	1
FIGNL1	-	0	-	0	rs12718244	1	AS,CD,UC	3	-	0
BLK	rs2618476	1	rs2618476	1	rs2618476	1	RA,SLE	2	-	0
RBKS	-	0	-	0	rs925255	1	CD,UC	2	-	0
TMBIM1	-	0	rs2382817	1	-	0	-	0	-	0
NOD2	rs2076756	1	rs2066845,rs2076756,rs72796367,rs1255497637	4	-	0	CD,MS	2	-	0
IFIH1	-	0	rs2111485,rs1990760,rs35667974,rs3747517,rs72871627	5	-	0	-	0	rs1990760,rs35667974,rs3747517	1
ERAP2	rs469758	1	rs2910686	1	-	0	AS,PS,UC	3	-	0
CARD9	rs10870077	1	rs11145763,rs10870077,rs10781499,rs3124998,rs141992399	5	-	0	AS,CD,PSC,UC	4	rs10781499	1
POPDC3	rs11962089	1	-	0	-	0	MS,RA	2	-	0
RNF25	-	0	-	0	rs2382817,rs2382817	2	CD,UC	2	-	0
GPAT2P1	-	0	rs4907310	1	-	0	-	0	-	0
TRAF3IP2-AS1	rs3851228	1	rs3851228	1	-	0	CD,UC	2	-	0
ASH1L-AS1	-	0	-	0	rs4971079	1	AS,CD,UC	3	-	0
LGALS9DP	-	0	rs9797244	1	-	0	-	0	-	0
TMPRSS3	rs2836754,rs2836878,rs2836882	3	rs11203203,rs1893592	2	-	0	AS,CD,IBD,MS,UC	5	-	0
PLPPR2	-	0	rs12720356,rs11879191,rs35074907	3	-	0	-	0	rs12720356	1
CRTC3	rs7495132	1	-	0	-	0	CD,UC	2	-	0
DCLRE1B	-	0	rs6679677,rs2476601,rs1217403	3	-	0	-	0	rs2476601	1
PAPOLG	-	0	-	0	rs13031237,rs10203477	2	CeD,MS,RA	3	-	0
SIPA1	-	0	-	0	rs568617	1	CD,PS	2	-	0
MRPL9	-	0	-	0	rs4845604	1	AS,CD,PS,UC	4	-	0
KRI1	-	0	-	0	rs74956615,rs11879191	2	AS,CD,PS,PSC,RA,SSC,T1D,UC	8	-	0
SLC11A1	-	0	-	0	rs2382817	1	CD,UC	2	-	0
SLC22A4	-	0	rs1004234,rs2188962,rs17622378,rs17622517	4	rs17622517,rs11741255	2	AS,CD,CeD,PS,UC	5	-	0
SLC22A5	-	0	rs1004234,rs2188962,rs17622378,rs17622517	4	-	0	-	0	-	0
SMARCC2	-	0	rs1689510,rs11171739	2	rs11171739	1	RA,T1D	2	-	0
BOLL	-	0	rs2164068	1	-	0	-	0	-	0
SRP54	-	0	rs8006884,rs12879003,rs2145623	3	-	0	-	0	-	0
STAT3	rs12942547,rs744166	2	rs744166,rs12942547	2	-	0	CD,MS,PS,T1D,UC	5	-	0
STAT4	rs1517352,rs3821236,rs6749371,rs7574865	4	rs6749371,rs3821236,rs1517352,rs7574865	4	-	0	CD,CeD,RA,SLE,SSC,T1D,UC	7	-	0
SCARNA11	-	0	-	0	rs1860545	1	AS,CD,PS	3	-	0
SNORA44	-	0	-	0	rs4845604	1	AS,CD,PS,UC	4	-	0
SNORA58	-	0	-	0	rs4971079	1	AS,CD,UC	3	-	0
ZFP36L2	-	0	rs77981966	1	-	0	-	0	-	0
CD27-AS1	-	0	-	0	rs1860545	1	AS,CD,PS	3	-	0
SULT1A2	-	0	rs26528,rs12598357,rs4788084	3	-	0	-	0	-	0
STX4	-	0	rs7197475,rs1870293	2	-	0	-	0	-	0
SULT1A1	-	0	rs12598357,rs26528,rs4788084	3	-	0	-	0	-	0
SUOX	-	0	rs11171739,rs1689510	2	-	0	-	0	-	0
VAMP1	-	0	-	0	rs1860545	1	AS,CD,PS	3	-	0
TAP1	-	0	-	0	rs3135394	1	SJO,SLE	2	-	0
TAP2	-	0	-	0	rs3135394	1	SJO,SLE	2	-	0
SCARNA10	-	0	-	0	rs1860545	1	AS,CD,PS	3	-	0
SNORD105	-	0	-	0	rs11879191	1	CD,UC	2	-	0
PPAN-P2RY11	-	0	-	0	rs11879191	1	CD,UC	2	-	0
MIR548C	-	0	-	0	rs703842	1	MS,RA	2	-	0
MIR554	-	0	-	0	rs4845604	1	AS,CD,PS,UC	4	-	0
MIR555	-	0	-	0	rs4971079	1	AS,CD,UC	3	-	0
MIR616	-	0	-	0	rs703842	1	MS,RA	2	-	0
TCN2	-	0	-	0	rs140135	1	CD,UC	2	-	0
DYNLT1	-	0	-	0	rs212400,rs212407	2	CeD,RA,T1D	3	-	0
TH	rs10743181	1	-	0	-	0	CD,PSC	2	-	0
THBS3	-	0	rs4971079,rs78973538	2	rs4971079	1	AS,CD,UC	3	-	0
ICAM5	-	0	rs34536443,rs12720356,rs35074907,rs74956615,rs35018800,rs11879191	6	rs11879191	1	CD,UC	2	rs12720356	1
TLR4	rs4986790	1	-	0	-	0	AS,CD,PSC,UC	4	-	0
TNFAIP3	rs5029939,rs582757,rs610604	3	-	0	-	0	AS,CeD,PS,PSC,RA,SLE,UC	7	-	0
TNFRSF1A	-	0	rs1800693,rs1860545	2	-	0	-	0	-	0
TNP2	rs367569	1	-	0	-	0	AS,CD,PS,PSC,UC	5	-	0
C1R	-	0	rs1800693,rs1860545	2	-	0	-	0	-	0
TRAF1	-	0	rs1953126	1	-	0	-	0	-	0
TSHR	-	0	-	0	rs8005161	1	CD,UC	2	-	0
DNLZ	-	0	rs11145763,rs10870077,rs10781499,rs3124998	4	-	0	-	0	-	0
TUFT1	-	0	-	0	rs4845604,rs4845604	2	AS,CD,PS,UC	4	-	0
CDK11A	-	0	rs6697886,rs12103	2	-	0	-	0	-	0
CCR2	rs6441961	1	rs67676925	1	-	0	CeD,T1D	2	-	0
TYK2	-	0	rs34536443,rs12720356,rs35074907,rs74956615,rs35018800,rs11879191	6	rs74956615	1	AS,CD,PS,PSC,RA,SSC,T1D,UC	8	rs34536443	1
UBA7	-	0	rs4625,rs116046827,rs3197999	3	-	0	-	0	-	0
UBE2L3	rs181359,rs2266959,rs4821124	3	rs2266959,rs2266961,rs66534072,rs4821124,rs2298428,rs181359	6	-	0	CD,CeD,JIA,PS,RA,SLE,UC	7	rs2298428	1
VAV2	rs3780792	1	-	0	-	0	CD,MS	2	-	0
VEGFB	-	0	rs694739,rs559928	2	-	0	-	0	-	0
VIL1	-	0	-	0	rs2382817	1	CD,UC	2	-	0
ZNF142	-	0	-	0	rs2382817	1	CD,UC	2	-	0
IL1R2	rs4851529	1	rs74538397	1	-	0	AS,CD,UC	3	-	0
OTUB2	-	0	-	0	rs8005161	1	CD,UC	2	-	0
PRR14	rs7197475	1	rs7197475,rs1870293,rs397854766,rs11574938	4	-	0	CD,PS,RA	3	-	0
VKORC1	-	0	-	0	rs1870293	1	AS,PS	2	-	0
NABP2	-	0	rs1689510,rs11171739	2	rs703842	1	MS,RA	2	-	0
CENPO	-	0	rs13407913,rs6545800	2	-	0	-	0	-	0
TTPAL	-	0	rs79493594	1	-	0	-	0	-	0
DDX39B	-	0	rs2229094	1	rs2229094	1	CD,PBC,SLE	3	-	0
MMEL1	-	0	rs3748816,rs6664969,rs4073285,rs768844794	4	rs2234161	1	PSC,UC	2	rs3748816	1
LST1	-	0	rs2229094	1	-	0	-	0	-	0
GLB1L	-	0	-	0	rs2382817	1	CD,UC	2	-	0
DHX40	-	0	rs1292053,rs1292035	2	-	0	-	0	rs1292053	1
ZNF768	-	0	rs7197475,rs1870293,rs397854766,rs11574938	4	-	0	-	0	-	0
ZNF668	-	0	-	0	rs1870293	1	AS,PS	2	-	0
ARMC5	-	0	-	0	rs1870293	1	AS,PS	2	-	0
PTCD2	rs4703855	1	-	0	-	0	CD,PS,UC	3	-	0
PIP4K2C	-	0	-	0	rs703842	1	MS,RA	2	-	0
RABEP2	-	0	rs12598357,rs26528,rs4788084	3	rs26528	1	AS,CD,PS,PSC,UC	5	-	0
ZC3H14	-	0	-	0	rs8005161	1	CD,UC	2	-	0
TNIP3	-	0	rs62323881	1	-	0	-	0	-	0
KIAA0319L	rs2275247	1	rs2275247	1	-	0	SLE,SSC	2	-	0
CALM1	-	0	-	0	rs8005161	1	CD,UC	2	-	0
TRIM46	-	0	rs4971079,rs78973538	2	rs4971079	1	AS,CD,UC	3	-	0
MUS81	-	0	rs568617	1	-	0	-	0	-	0
FLAD1	-	0	-	0	rs4971079	1	AS,CD,UC	3	-	0
CPEB4	rs359457	1	rs359457	1	-	0	CD,SJO	2	-	0
CD276	-	0	rs9920771	1	-	0	-	0	-	0
VWA7	-	0	rs185819	1	rs2229094	1	CD,PBC,SLE	3	-	0
NDFIP1	rs6863411	1	rs6863411	1	-	0	CD,PSC,UC	3	-	0
ZFP91	rs11229555	1	rs10750899,rs11229555	2	-	0	CD,PSC,UC	3	-	0
LMAN2L	-	0	-	0	rs4907310	1	SLE,SSC	2	-	0
LBH	-	0	rs7579944	1	-	0	-	0	-	0
SNX27	-	0	-	0	rs4845604	1	AS,CD,PS,UC	4	-	0
TSPAN14	rs7097656	1	rs7097656	1	-	0	CD,PS,UC	3	-	0
SNN	rs7195296	1	-	0	-	0	CD,PSC,UC	3	-	0
FAM167A	-	0	rs2618476	1	rs2618476	1	RA,SLE	2	-	0
FERMT3	-	0	rs694739,rs559928	2	rs694739	1	CD,MS,T1D	3	-	0
TRPT1	-	0	rs694739,rs559928	2	-	0	-	0	-	0
TAS1R3	-	0	rs6697886,rs12103	2	rs6697886	1	CD,UC	2	-	0
ANGPTL6	-	0	-	0	rs11879191	1	CD,UC	2	-	0
SPNS1	-	0	rs26528,rs12598357,rs4788084	3	-	0	-	0	-	0
PLEKHN1	-	0	-	0	rs6697886,rs12103,rs12103	3	CD,UC	2	-	0
FAM161A	-	0	-	0	rs13031237,rs10203477	2	CeD,MS,RA	3	-	0
PPP1R1B	-	0	rs12946510,rs35736272,rs1054609,rs2872507,rs2290400	5	-	0	-	0	-	0
KIAA1109	rs13119723,rs13151961,rs4505848,rs7657746	4	rs62323881,rs13151961,rs4505848,rs7657746,rs59867199,rs13119723	6	-	0	CD,CeD,RA,SLE,T1D,UC	6	-	0
ASCC2	-	0	rs140135,rs2412970	2	-	0	-	0	-	0
SGIP1	-	0	rs7517847,rs11465804,rs11209026,rs80174646,rs10889676,rs10889677	6	-	0	-	0	-	0
EIF1AD	-	0	-	0	rs568617	1	CD,PS	2	-	0
BRMS1L	-	0	rs8006884,rs12879003,rs2145623	3	-	0	-	0	-	0
SARNP	-	0	-	0	rs703842,rs11171739	2	MS,RA,T1D	3	-	0
CUL2	rs11010067	1	rs11010067,rs34779708	2	-	0	CD,UC	2	-	0
KIAA1841	-	0	-	0	rs13031237,rs10203477	2	CeD,MS,RA	3	-	0
ZGPAT	rs6062504	1	-	0	-	0	CD,UC	2	-	0
GPT2	-	0	-	0	rs77150043	1	CD,PS	2	-	0
GPR65	rs8005161	1	rs8005161,rs11624293	2	-	0	CD,UC	2	-	0
PLCD4	-	0	-	0	rs2382817	1	CD,UC	2	-	0
ZC3H10	-	0	rs1689510,rs11171739	2	rs703842	1	MS,RA	2	-	0
NFATC2IP	-	0	rs26528	1	-	0	-	0	-	0
ATG4D	-	0	-	0	rs11879191	1	CD,UC	2	-	0
NDST2	-	0	rs2227551	1	-	0	-	0	-	0
DGKE	-	0	rs3853824	1	-	0	-	0	-	0
NKD1	-	0	rs2357623	1	rs77150043	1	CD,PS	2	-	0
ZC3H12C	rs4561177	1	rs4561177	1	-	0	AS,PS,PSC	3	-	0
STK16	-	0	-	0	rs2382817	1	CD,UC	2	-	0
RUNX1	rs9979383	1	-	0	-	0	CeD,JIA,RA	3	-	0
RNASET2	-	0	rs2301436,rs3093024,rs3093023,rs111305875	4	-	0	-	0	-	0
EIF3G	-	0	-	0	rs74956615,rs11879191,rs11879191	3	AS,CD,PS,PSC,RA,SSC,T1D,UC	8	-	0
ADAM15	-	0	-	0	rs4971079	1	AS,CD,UC	3	-	0
ADAM1A	-	0	rs3184504,rs11066188,rs653178	3	-	0	-	0	-	0
TNFRSF14	rs2234161	1	rs3748816,rs6664969,rs4073285,rs768844794	4	-	0	PSC,UC	2	-	0
TNFRSF6B	-	0	rs6062496,rs6062504	2	-	0	-	0	-	0
TNFRSF18	-	0	rs6697886,rs12103	2	-	0	-	0	-	0
IL18RAP	rs917997	1	rs12987977,rs917997	2	-	0	CD,CeD	2	-	0
IL18R1	-	0	rs12987977,rs917997	2	-	0	-	0	-	0
BANF1	-	0	-	0	rs568617	1	CD,PS	2	-	0
ASAP2	rs2666218	1	-	0	-	0	AS,UC	2	-	0
MTMR3	-	0	rs140135,rs2412970	2	-	0	-	0	-	0
TIMELESS	-	0	-	0	rs703842	1	MS,RA	2	-	0
SKAP2	rs7804356	1	rs28550029,rs7804356	2	-	0	CD,T1D	2	-	0
TOP3B	-	0	rs2283792	1	-	0	-	0	-	0
P4HA2	-	0	rs1004234,rs2188962,rs17622378,rs17622517	4	rs17622517,rs11741255	2	AS,CD,CeD,PS,UC	5	-	0
RPS6KA4	rs559928	1	rs694739,rs559928	2	-	0	CD,PS,PSC,UC	4	-	0
SELENBP1	-	0	-	0	rs4845604	1	AS,CD,PS,UC	4	-	0
TNFSF18	rs6425143,rs9286879	2	-	0	-	0	AS,CD,MS	3	-	0
EFCAB11	-	0	-	0	rs8005161	1	CD,UC	2	-	0
C5orf30	rs26232	1	-	0	-	0	MS,RA	2	-	0
PYGO2	-	0	rs4971079	1	rs4971079	1	AS,CD,UC	3	-	0
CCDC189	-	0	rs7197475,rs1870293,rs397854766,rs11574938	4	-	0	-	0	-	0
SART1	-	0	-	0	rs568617	1	CD,PS	2	-	0
FIBP	rs568617	1	rs568617	1	-	0	CD,PS	2	-	0
NEK9	-	0	-	0	rs1569328	1	AS,CD,PS,PSC,UC	5	-	0
OSMR	rs395157	1	-	0	-	0	CD,PSC,UC	3	-	0
CD247	rs864537	1	-	0	-	0	CeD,RA	2	-	0
ZNF300	rs11741861	1	-	0	-	0	CD,UC	2	-	0
CD6	rs11230563	1	rs11230563	1	-	0	CD,UC	2	-	0
S1PR2	-	0	-	0	rs11879191	1	CD,UC	2	-	0
CD19	-	0	rs26528	1	rs26528	1	AS,CD,PS,PSC,UC	5	-	0
OLFM2	-	0	-	0	rs11879191	1	CD,UC	2	-	0
SP140L	-	0	rs12694846	1	-	0	-	0	-	0
KIF3B	rs4243971	1	-	0	-	0	AS,CD	2	-	0
NRXN2	-	0	-	0	rs694739	1	CD,MS,T1D	3	-	0
CD27	-	0	rs1440294760,rs1860545	2	rs1860545	1	AS,CD,PS	3	-	0
CIAO1	-	0	rs4907310	1	rs4907310	1	SLE,SSC	2	-	0
CD28	rs1980422,rs7426056	2	rs1980422,rs7426056	2	-	0	AS,CeD,PSC,RA,UC	5	-	0
LPXN	rs10750899	1	rs10750899,rs11229555	2	-	0	AS,CD,PS,PSC,UC	5	-	0
ORMDL3	-	0	rs12946510,rs35736272,rs1054609,rs2872507,rs2290400	5	-	0	-	0	-	0
SYTL3	-	0	-	0	rs212400,rs212407	2	CeD,RA,T1D	3	-	0
TNFSF8	rs726657	1	rs4246905,rs7848647,rs7468800,rs726657	4	-	0	AS,CD	2	-	0
ATG5	rs3827644	1	rs3827644	1	-	0	SLE,SSC	2	-	0
MRPL33	-	0	-	0	rs925255	1	CD,UC	2	-	0
CD40	rs1883832,rs4239702	2	rs1883832,rs4239702	2	-	0	ALL,CD,RA,UC	4	-	0
CD48	-	0	-	0	rs2274910	1	CD,MS	2	-	0
ISG15	-	0	-	0	rs12103	1	CD,UC	2	-	0
PLCH2	-	0	-	0	rs2234161	1	PSC,UC	2	-	0
CD69	rs4763879	1	-	0	-	0	MS,T1D	2	-	0
ZNF646	-	0	-	0	rs1870293	1	AS,PS	2	-	0
USP34	-	0	rs702872,rs10203477,rs13031237,rs13017599,rs6706689	5	rs10203477	1	CeD,RA	2	-	0
SETD1A	rs1870293	1	rs7197475,rs1870293,rs397854766,rs11574938	4	-	0	AS,PS	2	-	0
RNF40	-	0	rs7197475,rs1870293	2	-	0	-	0	-	0
KEAP1	-	0	rs34536443,rs12720356,rs35074907,rs74956615,rs35018800,rs11879191	6	-	0	-	0	rs34536443	1
ELMO1	-	0	rs60600003,rs74830391	2	-	0	-	0	-	0
LRIG2	-	0	rs6679677,rs2476601,rs1217403	3	-	0	-	0	-	0
CDC5L	rs2145748	1	-	0	-	0	SLE,SSC	2	-	0
SMG7	-	0	rs17849502	1	-	0	-	0	-	0
UBAP2L	-	0	-	0	rs4971079,rs4971079	2	AS,CD,UC	3	-	0
CDC6	-	0	rs12946510,rs35736272,rs1054609,rs2872507,rs2290400	5	-	0	-	0	-	0
NCAPD2	-	0	-	0	rs1860545,rs1860545	2	AS,CD,PS	3	-	0
SEC16A	-	0	rs11145763,rs10870077,rs10781499,rs3124998,rs141992399	5	-	0	-	0	-	0
TNFSF15	rs4246905,rs7848647	2	rs4246905,rs7848647,rs7468800,rs726657	4	-	0	CD,UC	2	-	0
RBX1	-	0	rs4820425	1	-	0	-	0	-	0
