# Supplementary material for: An autoimmune pleiotropic SNP modulates IRF5 alternative promoter usage through ZBTB3-mediated chromatin looping
Source: Nat Commun. 2023 Mar 3;14:1208. doi: 10.1038/s41467-023-36897-z (PMC9984425; doi:10.1038/s41467-023-36897-z)
Supplement: Supplementary file 13 — Supplementary Data 10 [file 41467_2023_36897_MOESM13_ESM.xlsx]

## Sheet: Table S10
Supplementary Data 10. Evidence-based prioritization of the curated pleiotropic variant by considering reproducibility of pleiotropy, autoimmune disease causality, eQTL colocalization, and variant regulatory potential.
Pleiotropic Variant	Is Validated Pleiotropy (gwas-pw)	Is Causal Variant (fine-mapping)	Is Colocalized eQTL (RTC)	Is Likely Regualtory Variant (functional prediction)	Shared Diseases Evidence (curated)	Shared Diseases Evidence (gwas-pw)
rs4728142	1	1	1	1	RA,SLE|21852963;PS,AS,UC|26974007;SJO,UC|27182969	JIA; RA; ATH; CeD; PSC; UC; CD; CNSDD; T1D; IBD; PBC; SLE; MS; NL; NMO; PS; SP; AS; VIT
rs1883832	1	1	1	1	CD,UC|26974007	RA; CD; IBD; PBC
rs2227551	1	1	1	1	PS,CD,UC,PSC|26974007	JIA; RA; CD; CNSDD
rs559928	1	1	1	0	PS,CD,UC,PSC|26974007	JIA; RA; ATH; CeD; PSC; UC; CD; CNSDD; T1D; IBD; PBC; SLE; MS; NL; NMO; PS; SSC; SP; AS; VIT
rs11229555	1	1	1	0	CD,UC,PSC|26974007	JIA; RA; ATH; CeD; PSC; UC; CD; CNSDD; T1D; IBD; PBC; SLE; MS; NL; NMO; PS; SSC; SP; AS; VIT
rs13407913	1	1	1	0	PS,AS,CD,UC,PSC|26974007	JIA; RA; ATH; CeD; PSC; UC; CD; CNSDD; T1D; IBD; PBC; SLE; MS; NL; NMO; PS; SSC; SP; AS; VIT
rs2836878	1	1	1	0	CD,UC|27182969;AS,CD,UC,IBD|27346689	JIA; RA; ATH; PSC; UC; CD; CNSDD; T1D; IBD; PBC; SLE; MS; NL; NMO; PS; SSC; SP; AS; VIT
rs259964	1	1	1	0	CD,UC,PSC|26974007;CD,UC|27182969	JIA; RA; ATH; PSC; UC; CD; CNSDD; T1D; IBD; PBC; SLE; MS; NL; NMO; PS; SSC; SP; AS; VIT
rs3853824	1	1	1	0	CD,UC|26974007	JIA; RA; ATH; CeD; PSC; UC; CD; CNSDD; T1D; IBD; PBC; SLE; MS; NL; NMO; PS; SP; AS; VIT
rs1517352	1	1	1	0	CD,UC|27182969	RA; ATH; CeD; PSC; UC; CD; CNSDD; T1D; IBD; PBC; SLE; MS; NL; NMO; PS; SP; AS; VIT
rs2104286	1	1	1	0	RA,MS,T1D|21852963	JIA; RA; ATH; CeD; PSC; UC; CD; CNSDD; T1D; IBD; PBC; MS; NL; NMO; PS; SSC; SP; AS
rs7404095	1	1	1	0	CD,UC,PSC|26974007	JIA; RA; CeD; PSC; UC; CD; CNSDD; T1D; IBD; PBC; SLE; MS; NL; NMO; PS; SP; AS; VIT
rs3184504	1	1	1	0	RA,MS,SLE,CD,CeD,T1D|21852963;PS,AS,CD,UC,PSC|26974007;CeD,JIA,PSC,VIT|27182969	JIA; RA; ATH; PSC; UC; CD; CNSDD; T1D; IBD; PBC; SLE; MS; NL; NMO; PS; SSC; SP; AS
rs4409785	1	1	1	0	ATD,MS,RA,VIT|27182969;RA,MS|27812365	JIA; RA; ATH; CeD; PSC; UC; CD; CNSDD; T1D; IBD; PBC; SLE; MS; NL; NMO; SP; AS; VIT
rs1800693	1	1	1	0	MS,PBC|27182969	RA; CeD; PSC; UC; CD; CNSDD; T1D; IBD; PBC; SLE; MS; NMO; PS; SSC; SP; AS; VIT
rs71624119	1	1	1	0	PS,AS,CD|26974007;JIA,MS|27182969	JIA; RA; CeD; UC; CD; CNSDD; T1D; IBD; PBC; SLE; MS; NL; NMO; PS; SP; AS; VIT
rs6062496	1	1	1	0	PS,CD,UC,PSC|26974007	JIA; RA; UC; CD; CNSDD; T1D; IBD; PBC; SLE; MS; NL; NMO; PS; SP; AS; VIT
rs2497318	1	1	1	0	PS,CD,UC,PSC|26974007	JIA; RA; CeD; PSC; UC; CD; CNSDD; IBD; PBC; SLE; MS; NMO; PS; SP; AS; VIT
rs11624293	1	1	1	0	AS,CD,UC|26974007	RA; UC; CD; CNSDD; T1D; IBD; SLE; MS; PS; SP; AS
rs6426833	1	1	1	0	AS,UC|26974007	RA; ATH; CeD; PSC; UC; IBD; PBC; SLE; MS; SSC; SP
rs653178	1	1	1	0	CeD,RA|21383967;AA,T1D|27182969	JIA; RA; ATH; UC; CD; T1D; IBD; PBC; SLE; MS; SSC
rs11203203	1	1	1	0	CeD,RA|21383967;RA,CeD,T1D|21852963	RA; ATH; PSC; UC; T1D; IBD; PBC; MS; SSC
rs3774937	1	1	1	0	PS,AS,UC,PSC|26974007	CeD; PSC; UC; CD; T1D; IBD; PBC; SLE; PS
rs6679677	1	1	1	0	THY,PS,T1D,JIA|26301688;CeD,RA|26546613;RA,CD|27182965;CD,JIA|27182969	RA; PSC; CD; CNSDD; T1D; PBC; NL; NMO
rs11879191	1	1	1	0	CD,UC|27182969	RA; ATH; UC; CD; IBD; PBC; AS
rs72928038	1	1	1	0	CeD,RA|26546613;PS,CD,UC,PSC|26974007;ATD,MS,T1D|27182969;CeD,RA,T1D|30572963	JIA; RA; CeD; T1D; MS; NL; VIT
rs3118470	1	1	1	0	RA,T1D|30572963	JIA; ATH; CeD; UC; MS; SSC; VIT
rs7554511	1	1	1	0	CD,UC|27182969	UC; CD; IBD; PBC; SSC; AS
rs6058869	1	1	1	0	PS,AS,CD,UC,PSC|26974007	UC; CD; IBD; NL; PS; SSC
rs7574865	1	1	1	0	CeD,RA|21383967;CeD,RA,SSC,T1D|30572963	JIA; RA; ATH; UC; SLE; MS
rs10488631	1	1	1	0	SLE,RA,SLE,UC,SSC|22174698	RA; UC; PBC; SLE; MS
rs1182188	1	1	1	0	PS,UC|26974007	RA; UC; IBD; SLE; SSC
rs2145623	1	1	1	0	PS,CD|26974007	RA; CD; IBD; PS
rs1847472	1	1	1	0	CD,UC,PSC|26974007	UC; CD; IBD; PBC
rs4672505	1	1	1	0	PS,AS,CD|26974007	UC; PBC; AS
rs11676348	1	1	1	0	AS,CD,UC,PSC|26974007	ATH; CeD; UC
rs2816316	1	1	1	0	MS,CeD,T1D|21852963	T1D; SLE; MS
rs568617	1	1	1	0	PS,CD|26974007	PS; AS
rs34593439	1	1	1	0	CeD,T1D|30572963	0
rs3776414	1	1	1	0	CD,UC|26974007	0
rs12103	1	1	1	0	CD,UC|27182969	0
rs3024505	1	1	0	1	SLE,T1D|21852963;CD,SLE,UC|27182969	JIA; RA; ATH; CeD; PSC; UC; CD; CNSDD; T1D; IBD; PBC; SLE; MS; NL; NMO; PS; SP; AS; VIT
rs1569328	1	1	0	1	PS,AS,CD,UC,PSC|26974007	JIA; RA; ATH; CeD; PSC; UC; CD; CNSDD; T1D; IBD; PBC; SLE; NL; NMO; PS; SP; AS; VIT
rs10748781	1	1	0	1	CD,UC,PSC|26974007	JIA; RA; PSC; UC; CD; CNSDD; T1D; IBD; PBC; SLE; MS; NL; NMO; PS; SP; AS; VIT
rs4129267	1	1	0	1	PS,AS|26974007	RA; UC; CD; CNSDD; T1D; IBD; PBC; SLE; MS; PS; SP; AS
rs17293632	1	1	0	1	CD,UC|26974007	RA; ATH; UC; CD; IBD; PBC
rs6651252	1	1	0	0	CeD,RA|26546613	JIA; RA; ATH; CeD; PSC; UC; CD; CNSDD; T1D; IBD; PBC; SLE; MS; NL; NMO; PS; SSC; SP; AS; VIT
rs4845604	1	1	0	0	PS,AS,CD,UC|26974007;CD,UC|27182969	JIA; RA; ATH; CeD; PSC; UC; CD; CNSDD; T1D; IBD; PBC; SLE; MS; NL; NMO; PS; SSC; SP; AS; VIT
rs941823	1	1	0	0	AS,CD,UC|26974007	JIA; RA; ATH; CeD; PSC; UC; CD; CNSDD; T1D; IBD; PBC; SLE; MS; NL; NMO; PS; SSC; SP; AS; VIT
rs2538470	1	1	0	0	AS,CD,UC|26974007	JIA; RA; ATH; CeD; PSC; UC; CD; CNSDD; T1D; IBD; PBC; SLE; MS; NL; NMO; PS; SSC; SP; AS; VIT
rs7236492	1	1	0	0	CD,PSC|26974007	JIA; RA; ATH; CeD; PSC; UC; CD; CNSDD; T1D; IBD; PBC; SLE; MS; NL; NMO; PS; SP; AS; VIT
rs10758669	1	1	0	0	MS,CD|21852963;AS,CD,UC|26974007;CD,UC|27182969	JIA; RA; ATH; CeD; PSC; UC; CD; CNSDD; T1D; IBD; PBC; SLE; MS; NL; NMO; PS; SP; AS; VIT
rs10800309	1	1	0	0	SLE,UC|22174698	JIA; RA; ATH; CeD; PSC; UC; CD; CNSDD; T1D; IBD; PBC; MS; NL; NMO; PS; SSC; SP; AS; VIT
rs7517847	1	1	0	0	CD,UC|26974007	JIA; RA; ATH; CeD; PSC; UC; CD; CNSDD; T1D; IBD; PBC; SLE; MS; NL; NMO; PS; SP; AS; VIT
rs10761659	1	1	0	0	CD,UC|27182969	JIA; RA; ATH; CeD; PSC; UC; CD; CNSDD; T1D; IBD; PBC; SLE; MS; NL; NMO; PS; SP; AS; VIT
rs911263	1	1	0	0	PBC,T1D|27182969	JIA; RA; ATH; PSC; UC; CD; CNSDD; T1D; IBD; PBC; SLE; NL; NMO; PS; SSC; SP; AS; VIT
rs395157	1	1	0	0	CD,UC,PSC|26974007	JIA; RA; ATH; PSC; UC; CD; CNSDD; T1D; IBD; PBC; SLE; MS; NL; NMO; PS; SP; AS; VIT
rs2155219	1	1	0	0	AA,CD,UC|27182969	JIA; RA; ATH; CeD; PSC; UC; CD; CNSDD; T1D; IBD; PBC; SLE; MS; NL; NMO; PS; SP; AS
rs11230563	1	1	0	0	CD,UC|26974007;CD,UC|27182969	JIA; RA; ATH; CeD; PSC; UC; CD; T1D; IBD; PBC; SLE; MS; NL; NMO; PS; SP; AS; VIT
rs2111485	1	1	0	0	PS,CD,UC,PSC|26974007;T1D,UC,VIT|27182969	JIA; RA; ATH; PSC; UC; CD; CNSDD; T1D; IBD; PBC; SLE; NL; PS; SSC; SP; AS; VIT
rs4703855	1	1	0	0	PS,CD,UC|26974007	JIA; RA; ATH; PSC; CD; CNSDD; T1D; IBD; PBC; SLE; MS; NL; NMO; PS; SP; AS; VIT
rs2816958	1	1	0	0	CD,UC|26974007	RA; ATH; PSC; UC; CD; CNSDD; T1D; IBD; SLE; MS; NL; NMO; PS; SSC; SP; AS; VIT
rs4676406	1	1	0	0	AS,UC,PSC|26974007	JIA; RA; CeD; PSC; UC; CD; CNSDD; T1D; IBD; SLE; MS; NL; NMO; PS; SP; AS; VIT
rs56167332	1	1	0	0	PS,AS,CD,UC|26974007	JIA; RA; CeD; PSC; UC; CD; CNSDD; T1D; IBD; PBC; SLE; MS; NMO; SP; AS; VIT
rs11209026	1	1	0	0	AS,CD,UC|27182969	JIA; RA; CeD; PSC; UC; CD; CNSDD; T1D; IBD; PBC; NL; NMO; PS; SP; AS; VIT
rs61839660	1	1	0	0	PS,AS,CD,UC,PSC|26974007	JIA; RA; PSC; UC; CD; T1D; IBD; PBC; SLE; NL; PS; SP; AS; VIT
rs28998802	1	1	0	0	PS,AS|26974007	JIA; RA; PSC; UC; CD; CNSDD; T1D; PBC; SLE; MS; NMO; PS; SP; VIT
rs7731626	1	1	0	0	JIA,CD|26301688	RA; UC; CD; CNSDD; T1D; IBD; SLE; MS; NL; NMO; PS
rs6600247	1	1	0	0	PS,AS|26974007	RA; UC; CD; CNSDD; T1D; IBD; SLE; PS; SP; AS
rs17849502	1	1	0	0	CeD,RA|26546613	JIA; UC; CD; T1D; IBD; PBC; SLE; MS; AS
rs1250550	1	1	0	0	AS,CD|27182969	JIA; PSC; UC; CD; IBD; SLE; MS; AS
rs212388	1	1	0	0	CeD,RA|21383967	RA; UC; CD; IBD; PBC; SLE; PS; SSC
rs925255	1	1	0	0	CD,UC|26974007	JIA; UC; CD; T1D; IBD; SLE; NL
rs12188300	1	1	0	0	PS,PSC|26974007	RA; CeD; CD; CNSDD; T1D; PS; VIT
rs10865331	1	1	0	0	CD,PS|27182969	UC; CD; PBC; SLE; MS; PS; SSC
rs11691685	1	1	0	0	PS,CD|26974007	ATH; T1D; IBD; PBC; NL; SSC; SP
rs10931468	1	1	0	0	RA,SSC|30572963	PSC; CNSDD; IBD; PBC; SLE; PS
rs1893217	1	1	0	0	RA,CD,CeD,T1D|21852963;CD,T1D,UC|27182969	UC; CD; T1D; IBD; SLE; MS
rs6933404	1	1	0	0	CeD,RA|21383967	RA; UC; IBD; PBC; SLE; MS
rs7608910	1	1	0	0	CD,UC,PSC|26974007;CD,UC|27182969	PSC; UC; IBD; PBC; MS
rs2413583	1	1	0	0	CD,UC|27182969	UC; CD; IBD; PBC; MS
rs11465804	1	1	0	0	PS,CD|21852963	RA; ATH; UC; IBD; PBC
rs2542151	1	1	0	0	RA,CD,CeD,T1D|21852963	UC; CD; T1D; IBD; PBC
rs11236797	1	1	0	0	AS,CD,UC|26974007	CeD; UC; CD; IBD
rs744166	1	1	0	0	MS,CD,T1D|21852963	UC; IBD; PBC; MS
rs4917014	1	1	0	0	MS,SLE,T1D|21852963;SLE,IBD,CD,SJS/TEN|27346689	IBD; PBC; SLE; MS
rs587259	1	1	0	0	AS,CD|26974007	UC; CD; IBD; SLE
rs7657746	1	1	0	0	CD,UC|27182969	PSC; UC; CD; IBD
rs231804	1	1	0	0	CeD,RA|21383967	RA; UC; SLE; MS
rs80174646	1	1	0	0	PS,AS,CD,UC,PSC|26974007	UC; CD; IBD; SSC
rs12718244	1	1	0	0	AS,CD,UC|26974007	RA; UC; CD; IBD
rs3087243	1	1	0	0	RA,CeD,T1D|21852963;RA,T1D|27182969;RA,T1D|30572963	RA; CeD; T1D
rs17780256	1	1	0	0	PS,UC|26974007	UC; IBD; PBC
rs2076756	1	1	0	0	CD,MS|27812365	UC; IBD; MS
rs2310173	1	1	0	0	UC,CD|27182965	CD; IBD; SLE
rs16940202	1	1	0	0	SLE,UC,MS|22174698	UC; IBD; VIT
rs17085007	1	1	0	0	UC,PSC|26974007	ATH; UC; SSC
rs13126505	1	1	0	0	CD,MS|27812365	UC; CD; PBC
rs367569	1	1	0	0	PS,AS,CD,UC,PSC|26974007	CD; IBD; PBC
rs7195296	1	1	0	0	CD,UC,PSC|26974007	CD; SLE
rs2293370	1	1	0	0	MS,CD|27812365	PBC; SLE
rs4917129	1	1	0	0	CD,UC|26974007	IBD; PBC
rs1980422	1	1	0	0	CeD,RA|26546613	CeD; UC
rs11190133	1	1	0	0	AS,CD,UC|26974007	MS; AS
rs10517086	1	1	0	0	RA,CD,T1D|21852963	RA; MS
rs17119	1	1	0	0	CD,MS,UC|27182969	MS; AS
rs17264332	1	1	0	0	CeD,RA|26546613	RA; ATH
rs11614178	1	1	0	0	CD,UC|26974007	RA; UC
rs4613763	1	1	0	0	MS,CD|21852963	0
rs6920220	1	1	0	0	T1D,UC|27182969	0
rs3806308	1	0	1	1	PS,UC|26974007	JIA; RA; ATH; CeD; PSC; UC; CD; IBD; SLE; MS; NMO; PS; SSC; SP; AS; VIT
rs26232	1	0	1	1	RA,MS|27812365	RA; PBC; MS
rs3802604	1	0	1	1	RA,T1D|30572963	T1D; SLE
rs1953126	1	0	1	1	CeD,RA|21383967	RA; MS
rs4239702	1	0	1	0	ALL,RA|27182965	JIA; RA; ATH; PSC; UC; CNSDD; T1D; IBD; PBC; MS; NL; NMO; PS; SP; AS
rs694739	1	0	1	0	CD,MS,T1D|27182969	JIA; RA; CeD; PSC; UC; T1D; IBD; PBC; MS; VIT
rs2283792	1	0	1	0	MS,CD|27812365	JIA; ATH; PSC; SLE; MS; NMO; VIT
rs7556897	1	0	1	0	CD,UC,PSC|26974007	CeD; UC; CD; IBD; PBC; SLE; MS
rs6457617	1	0	1	0	RA,MS|27812365	RA; UC; CD; IBD; SLE; MS
rs4243971	1	0	1	0	AS,CD|26974007	CD; IBD; PBC; SLE; MS
rs9271366	1	0	1	0	CD,MS|27812365	UC; CD; CNSDD; IBD; MS
rs3093024	1	0	1	0	RA,MS|27812365	RA; UC; MS
rs7765379	1	0	1	0	CD,RA|27812365	RA; UC; PBC
rs13031237	1	0	1	0	RA,MS|27812365	RA; MS
rs2412970	1	0	1	0	CD,UC|27182969	RA; PBC
rs1525735	1	0	1	0	AS,CD|26974007	UC; CD
rs3093023	1	0	1	0	RA,MS|27812365	0
rs6445975	1	0	1	0	SLE,SLE|22174698	0
rs793108	1	0	1	0	MS,RA|27182969	0
rs11168249	1	0	0	0	PS,UC,PSC|26974007;PSC,UC|27182969	JIA; RA; ATH; UC; CD; T1D; IBD; PBC; SLE; MS; NL; NMO; PS; SSC; SP; AS; VIT
rs9979383	1	0	0	0	CeD,RA|26546613;JIA,RA|27182969	JIA; RA; ATH; PSC; UC; CNSDD; T1D; IBD; PBC; SLE; MS; NL; NMO; PS; SSC; AS; VIT
rs2666218	1	0	0	0	AS,UC|26974007	JIA; ATH; PSC; UC; CD; T1D; IBD; SLE; MS; NL; NMO; PS; SSC; SP; AS; VIT
rs7933433	1	0	0	0	PS,AS|26974007	PSC; CD; IBD; PBC; SLE; AS
rs9297145	1	0	0	0	PS,CD,UC|26974007;CD,UC|27182969	RA; UC; CD; IBD; SLE
rs654690	1	0	0	0	RA,CD|27182965	RA; UC; PBC; MS
rs11098964	1	0	0	0	AS,CD|26974007	RA; CD; IBD; SLE
rs11616188	1	0	0	0	AS,CD|26974007	RA; ATH; CD
rs17622517	1	0	0	0	AS,CD,UC|26974007	SLE; AS
rs1422673	1	0	0	0	CeD,RA,SSC|30572963	RA; UC
rs7495132	1	0	0	0	CD,UC|27182969	UC; T1D
rs7238078	1	0	0	0	MS,CD|27812365	CeD; MS
rs7709212	1	0	0	0	PS,MS,CD|21852963	CD; SLE
rs4456788	0	1	1	1	AS,CD,UC,PSC|26974007	0
rs26528	0	1	1	1	PS,AS,CD,UC,PSC|26974007	0
rs2382817	0	1	1	1	CD,UC|27182969	0
rs181359	0	1	1	1	SLE,CD,SLE|22174698	0
rs6697886	0	1	1	1	CD,UC|26974007	0
rs4625	0	1	1	1	PS,CeD,UC,CD|26301688	0
rs4788084	0	1	1	1	CD,T1D|21852963	0
rs34536443	0	1	1	0	JIA,MS,PBC,PS,RA,T1D|27182969	JIA; RA; CeD; UC; CD; CNSDD; T1D; IBD; PBC; SLE; MS; NL; NMO; PS; SP; AS; VIT
rs2476601	0	1	1	0	RA,SLE,CD,T1D|21852963;AS,CD,UC|26974007;AA,ATD,RA,SLE,T1D,VIT|27182969;RA,T1D|30572963	JIA; RA; ATH; PSC; UC; CD; T1D; SLE; MS; VIT
rs12720356	0	1	1	0	PS,AS,CD,UC|26974007	RA; ATH; UC; IBD; PBC; SSC; VIT
rs1260326	0	1	1	0	CD,UC|26974007	CD; IBD; PBC; MS; NL
rs1292053	0	1	1	0	MS,CD,IBD|27346689	CD; IBD; PBC; SSC
rs3749171	0	1	1	0	PS,AS,CD,UC,PSC|26974007;CD,UC|27182969	PSC; UC; CD; IBD
rs3748816	0	1	1	0	CeD,RA|21383967	SLE; MS
rs3197999	0	1	1	0	AS,CD,UC,PSC|26974007;CD,PSC,UC|27182969	UC; IBD
rs3135394	0	1	1	0	SJO,SLE|27182969	0
rs140135	0	1	1	0	CD,UC|26974007	0
rs1860545	0	1	1	0	PS,AS,CD|26974007	0
rs74956615	0	1	1	0	PS,AS,CD,UC,PSC|26974007;RA,SSC,T1D|30572963	0
rs60600003	0	1	1	0	CeD,SSC|30572963	0
rs7848647	0	1	1	0	CD,UC|26974007	0
rs3766606	0	1	1	0	PS,CD,UC|26974007	0
rs4821124	0	1	1	0	CeD,RA|26546613;CeD,PS|27182969	0
rs2266961	0	1	1	0	PS,AS,CD,UC,PSC|26974007	0
rs8005161	0	1	1	0	CD,UC|27182969	0
rs17622378	0	1	1	0	PS,CD,UC|26974007	0
rs12987977	0	1	1	0	PS,AS,CD,UC|26974007	0
rs11865121	0	1	1	0	MS,T1D|21852963	0
rs2836882	0	1	1	0	UC,CD|26301688	0
rs6863411	0	1	1	0	CD,UC,PSC|26974007;CD,UC|27182969	0
rs16841904	0	1	1	0	CD,UC|26974007	0
rs1323292	0	1	1	0	MS,CD|27812365	0
rs3821236	0	1	1	0	RA,SLE,T1D|21852963	0
rs2301436	0	1	1	0	AS,CD|26974007;CD,MS|27812365	0
rs1689510	0	1	1	0	PS,T1D|26301688	0
rs2143178	0	1	1	0	AS,CD,UC|26974007	0
rs12927355	0	1	1	0	MS,T1D|27182969	0
rs66504140	0	1	1	0	CD,UC,PSC|26974007	0
rs11066188	0	1	1	0	CeD,RA|26546613	0
rs1054609	0	1	1	0	RA,SSC,T1D|30572963	0
rs9554587	0	1	1	0	CD,UC,PSC|26974007	0
rs7282490	0	1	1	0	AS,CD,UC|27182969	0
rs66534072	0	1	1	0	CeD,SSC|30572963	0
rs7804356	0	1	1	0	CD,T1D|21852963	0
rs10870077	0	1	1	0	AS,CD,UC,PSC|26974007	0
rs11584383	0	1	1	0	MS,CD|21852963	0
rs12131796	0	1	1	0	AS,CD,UC|26974007	0
rs706778	0	1	1	0	THY,AS,PS,CeD,T1D,JIA|26301688	0
rs2872507	0	1	1	0	RA,MS,CD,T1D|21852963;CD,UC|27182965	0
rs1359062	0	1	1	0	CeD,MS|27182969	0
rs10781499	0	1	1	0	CD,UC|27182969	0
rs8061882	0	1	1	0	CD,UC|26974007	0
rs11741861	0	1	1	0	CD,UC|27182969	0
rs679574	0	1	1	0	PS,AS,CD,UC,PSC|26974007	0
rs12708716	0	1	1	0	MS,T1D|21852963	0
rs2290400	0	1	1	0	RA,MS,CD,T1D|21852963	0
rs62324212	0	1	1	0	THY,AS,CeD,CVID,UC,T1D,JIA,CD|26301688	0
rs3851228	0	1	1	0	CD,UC|27182969	0
rs2812378	0	1	1	0	AS,CD,UC,PSC|26974007;CeD,RA|30572963	0
rs4246905	0	1	1	0	UC,CD|26301688;CD,UC|27182969	0
rs74830391	0	1	1	0	CeD,RA|26546613	0
rs11010067	0	1	1	0	CD,UC|27182969	0
rs6561151	0	1	1	0	PS,CD,UC|26974007	0
rs13151961	0	1	1	0	CeD,RA|21383967	0
rs11117431	0	1	1	0	CD,UC|26974007	0
rs6664969	0	1	1	0	CeD,RA|30572963	0
rs77981966	0	1	1	0	CD,UC|26974007	0
rs9977672	0	1	1	0	AS,CD,UC,PSC|26974007	0
rs2298428	0	1	1	0	CeD,RA|21383967	0
rs9268853	0	1	1	0	CD,MS|27812365	0
rs35736272	0	1	1	0	AS,CD,UC|26974007	0
rs10750899	0	1	1	0	PS,AS,CD,UC,PSC|26974007	0
rs1001007	0	1	1	0	AS,UC,PSC|26974007	0
rs11749391	0	1	1	0	AS,CD,UC|26974007	0
rs34779708	0	1	1	0	CD,UC,PSC|26974007	0
rs13119723	0	1	1	0	SLE,RA,T1D,CeD|22174698;RA,CD|27812365	0
rs763361	0	1	1	0	CeD,T1D|21852963	0
rs10995271	0	1	1	0	CD,UC|26974007	0
rs2488389	0	1	1	0	CD,UC|27182969	0
rs12694846	0	1	1	0	PS,AS,CD,UC|26974007	0
rs9491891	0	1	1	0	AS,CD|26974007	0
rs11747270	0	1	1	0	SLE,CD|22174698	0
rs3024493	0	1	0	1	SLE,T1D,CD,UC,BeD|22174698;PS,AS,CD,UC|26974007	0
rs1801274	0	1	0	0	RA,UC|27182965;AS,CD,UC|27182969	JIA; RA; ATH; CeD; PSC; UC; CD; CNSDD; T1D; IBD; PBC; SLE; MS; NL; NMO; PS; SSC; SP; AS; VIT
rs2066845	0	1	0	0	AS,CD|26974007	JIA; RA; CeD; PSC; UC; CD; CNSDD; T1D; IBD; PBC; SLE; MS; NL; PS; SP; AS; VIT
rs1990760	0	1	0	0	SLE,T1D|21852963	UC; IBD; SSC
rs610604	0	1	0	0	RA,PS|21852963	0
rs5029939	0	1	0	0	SLE,RA,CeD,UC,PS,SLE|22174698	0
rs582757	0	1	0	0	PS,AS,PSC|26974007	0
rs11742570	0	1	0	0	CD,UC|27182969	0
rs2823286	0	1	0	0	CD,UC|27182969	0
rs1250573	0	1	0	0	PS,AS,CD,UC|26974007	0
rs7426056	0	1	0	0	AS,UC,PSC|26974007;CeD,RA|30572963	0
rs2779255	0	1	0	0	AS,CD|26974007	0
rs1551399	0	1	0	0	CD,UC,PSC|26974007	0
rs4505848	0	1	0	0	CD,CeD,T1D|21852963	0
rs1332099	0	1	0	0	UC,CD|26301688	0
rs13132308	0	1	0	0	PS,CD,UC,PSC|26974007	0
rs702872	0	1	0	0	PS,CD,PSC|26974007	0
rs6822844	0	1	0	0	RA,CeD|21852963	0
rs4946717	0	1	0	0	PS,CD,UC|26974007	0
rs12525504	0	1	0	0	CD,UC|27182965	0
rs4409764	0	1	0	0	CD,UC|27182969	0
rs12942547	0	1	0	0	PS,CD,UC|26974007;CD,UC|27182969	0
rs10892279	0	1	0	0	CeD,RA|21383967	0
rs212400	0	1	0	0	CeD,RA|26546613	0
rs9889296	0	1	0	0	AS,CD,UC|26974007	0
rs12619531	0	1	0	0	CeD,SSC|30572963	0
rs1267499	0	1	0	0	AS,CD,UC|26974007	0
rs2542148	0	1	0	0	CeD,T1D|30572963	0
rs28701841	0	1	0	0	CD,UC|26974007	0
rs6448432	0	1	0	0	RA,MS|27812365	0
rs6425143	0	1	0	0	AS,CD|26974007	0
rs1748041	0	1	0	0	RA,SSC|30572963	0
rs2451258	0	1	0	0	PS,AS,CD,PSC|26974007;PS,RA|27182969	0
rs7780389	0	1	0	0	RA,T1D|30572963	0
rs212407	0	1	0	0	CeD,RA,T1D|30572963	0
rs6556412	0	1	0	0	CD,RA|27812365	0
rs11209032	0	1	0	0	PS,CD|21852963	0
rs13107612	0	1	0	0	AS,CD,UC|26974007	0
rs2201841	0	1	0	0	PS,CD|21852963	0
rs10892299	0	1	0	0	CeD,SSC,T1D|30572963	0
rs58721818	0	1	0	0	RA,SSC|30572963	0
rs2328530	0	1	0	0	PS,AS,CD,UC|26974007	0
rs11749040	0	1	0	0	CD,UC|26974007	0
rs11217040	0	1	0	0	CeD,RA|26546613	0
rs10889677	0	1	0	0	PS,MS,CD|21852963	0
rs11757201	0	1	0	0	CeD,RA,T1D|30572963	0
rs59867199	0	1	0	0	CD,UC,PSC|26974007	0
rs7936323	0	1	0	0	ATH,ALL|27182965	0
rs6556411	0	1	0	0	PS,AS,CD,UC|26974007	0
rs10889676	0	1	0	0	PS,AS,CD,UC|26974007	0
rs755374	0	1	0	0	AS,CeD,UC,CD|26301688	0
rs928722	0	1	0	0	AS,CD,UC|26974007	0
rs2823288	0	1	0	0	AS,CD,UC|26974007	0
rs2050392	0	1	0	0	PS,CD,UC|26974007	0
rs4900384	0	1	0	0	CeD,T1D|21852963	0
rs73178598	0	1	0	0	AS,CD,UC|26974007	0
rs6434978	0	1	0	0	UC,PSC|26974007	0
rs12946510	0	0	1	1	CD,MS,UC|27182969	0
rs3783637	0	0	1	1	RA,CD|27812365	0
rs1893592	0	0	1	0	CeD,RA|26546613;AS,CD,UC,PSC|26974007;CeD,RA|27182969;CeD,T1D|30572963	RA; PSC; UC; T1D; IBD; PBC; SLE; PS
rs11574938	0	0	1	0	AS,CD,UC,PSC|26974007	0
rs2266959	0	0	1	0	CD,JIA,UC|27182969	0
rs1250568	0	0	1	0	CeD,SSC,T1D|30572963	0
rs2275247	0	0	1	0	SSC,SLE|23740937	0
rs3124998	0	0	1	0	PS,AS,CD|26974007	0
rs2234161	0	0	1	0	UC,PSC|26974007	0
rs1870293	0	0	1	0	PS,AS|26974007	0
rs11741255	0	0	1	0	PS,CeD,CD|26301688	0
rs917997	0	0	1	0	CD,CeD|21852963	0
rs2188962	0	0	1	0	PS,CD,T1D|21852963;CD,UC|27182969	0
rs2618476	0	0	1	0	SLE,SLE,RA|22174698	0
rs13017599	0	0	1	0	RA,MS|27812365	0
rs4731532	0	0	1	0	RA,SSC|30572963	0
rs8043085	0	0	1	0	RA,T1D|30572963	0
rs72743477	0	0	1	0	AS,UC,CD|26301688	0
rs5757584	0	0	1	0	PS,CD,UC|26974007	0
rs17466626	0	0	1	0	AS,CD|26301688	0
rs703842	0	0	1	0	RA,MS|21852963	0
rs35300242	0	0	1	0	PS,CD|26974007	0
rs2847258	0	0	1	0	ATH,RA|27182965	0
rs469758	0	0	1	0	PS,AS,UC|26974007	0
rs2910686	0	0	1	0	AS,CD,UC|26974007	0
rs72796367	0	0	1	0	PS,AS,CD,UC|26974007	0
rs11145763	0	0	1	0	AS,UC,CD|26301688	0
rs1635852	0	0	1	0	SSC,SLE|23740937	0
rs1569414	0	0	1	0	AS,UC,PSC|26974007	0
rs3118471	0	0	1	0	PS,UC,PSC|26974007	0
rs12466487	0	0	1	0	SSC,SLE|23740937	0
rs28550029	0	0	1	0	CD,UC|26974007	0
rs6749371	0	0	1	0	CeD,RA|26546613;CeD,SSC|30572963	0
rs6062504	0	0	1	0	CD,UC|27182969	0
rs3781913	0	0	1	0	RA,CD|27812365	0
rs2176082	0	0	1	0	SSC,SLE|23740937	0
rs1217403	0	0	1	0	RA,T1D|30572963	0
rs359457	0	0	1	0	CD,SJO|27182969	0
rs35074907	0	0	1	0	PS,AS,CD,UC,PSC|26974007	0
rs36001488	0	0	1	0	PS,CD|26301688	0
rs2229094	0	0	1	0	CD,SLE,PBC|27346689	0
rs4820425	0	0	1	0	CD,RA|27812365	0
rs1292035	0	0	1	0	PS,AS,CD,UC|26974007	0
rs35018800	0	0	1	0	PS,AS,CD,UC|26974007	0
rs7915475	0	0	1	0	PS,AS,CD,UC|26974007	0
rs12932970	0	0	1	0	CD,UC|26974007	0
rs7197475	0	0	1	0	RA,PS,CD|21852963	0
rs1133906	0	0	1	0	SSC,SLE|23740937	0
rs11171739	0	0	1	0	RA,T1D|30572963	0
rs6706689	0	0	1	0	CeD,RA|21383967	0
rs8006884	0	0	1	0	PS,AS|26974007	0
rs4971079	0	0	1	0	AS,CD,UC|26974007	0
rs4907310	0	0	1	0	SSC,SLE|23740937	0
rs12879003	0	0	1	0	PS,CD,UC|26974007	0
rs185819	0	0	1	0	MS,T1D,UC,SLE,RA|27346689	0
rs11642873	0	0	1	0	SLE,SSC|27346689	0
rs10203477	0	0	1	0	CeD,RA|26546613	0
rs6545800	0	0	1	0	CD,UC|27182969	0
rs2164068	0	0	1	0	ATH,ALL|27182965	0
rs4073285	0	0	1	0	CeD,RA|26546613	0
rs10822050	0	0	1	0	SLE,CD|26301688	0
rs12598357	0	0	1	0	THY,AS,PS,CeD,UC,CD|26301688	0
rs11649613	0	0	0	1	PS,CD,PSC|26974007	0
rs141992399	0	0	0	1	AS,CD,UC|26974007	0
rs35677470	0	0	0	0	RA,SSC|30572963	JIA; RA; UC; CD; IBD; SLE
rs11123810	0	0	0	0	CeD,RA|26546613	0
rs62097857	0	0	0	0	PS,CD,UC,PSC|26974007	0
rs9557195	0	0	0	0	CD,UC|27182969	0
rs1250563	0	0	0	0	PS,CD|26301688	0
rs864537	0	0	0	0	CeD,RA|21383967	0
rs4561177	0	0	0	0	PS,AS,PSC|26974007	0
rs4763879	0	0	0	0	T1D,MS|27346689	0
rs114202211	0	0	0	0	CD,PSC|26974007	0
rs77150043	0	0	0	0	PS,CD|26301688	0
rs1004234	0	0	0	0	CD,UC|26974007	0
rs7097656	0	0	0	0	PS,CD,UC|26974007	0
rs17753641	0	0	0	0	CeD,SSC|30572963	0
rs947474	0	0	0	0	RA,T1D|21852963;CeD,RA|26546613;CeD,RA,T1D|30572963	0
rs10761648	0	0	0	0	PS,AS,CD,UC,PSC|26974007	0
rs11221332	0	0	0	0	PS,AS,CD,UC|26974007	0
rs78973538	0	0	0	0	CD,UC|26974007	0
rs186735625	0	0	0	0	ALL,RA|27182965	0
rs6568421	0	0	0	0	CD,UC|27182969	0
rs871656	0	0	0	0	AS,PSC|26974007	0
rs4911259	0	0	0	0	CD,UC|27182969	0
rs12968719	0	0	0	0	AS,CD,UC,PSC|26974007	0
rs72871627	0	0	0	0	PS,AS,CD,UC|26974007	0
rs6952809	0	0	0	0	MS,RA|27812365	0
rs74538397	0	0	0	0	ATH,ALL|27182965	0
rs116046827	0	0	0	0	CD,UC,PSC|26974007	0
rs12644284	0	0	0	0	MS,RA|27812365	0
rs7038399	0	0	0	0	SSC,SLE|23740937	0
rs1002841	0	0	0	0	SSC,SLE|23740937	0
rs10903528	0	0	0	0	SSC,SLE|23740937	0
rs11755527	0	0	0	0	MS,CeD,T1D|21852963	0
rs4921482	0	0	0	0	PS,CD|26974007	0
rs4725072	0	0	0	0	SSC,SLE|23740937	0
rs11962089	0	0	0	0	MS,RA|27812365	0
rs3780792	0	0	0	0	MS,CD|27812365	0
rs6441961	0	0	0	0	CeD,T1D|21852963	0
rs67676925	0	0	0	0	CeD,RA|26546613	0
rs1913517	0	0	0	0	RA,SLE|21852963	0
rs16878091	0	0	0	0	RA,T1D|30572963	0
rs6814708	0	0	0	0	SSC,SLE|23740937	0
rs10800314	0	0	0	0	PS,CD,UC|26974007	0
rs12369214	0	0	0	0	AS,CD,PSC|26974007	0
rs9286879	0	0	0	0	CD,MS|27812365	0
rs61802846	0	0	0	0	AS,UC,PSC|26974007	0
rs4851529	0	0	0	0	AS,CD,UC|26974007	0
rs4986790	0	0	0	0	AS,CD,UC,PSC|26974007	0
rs1333062	0	0	0	0	AS,CD,UC|26974007	0
rs1456893	0	0	0	0	SLE,CD|22174698	0
rs35874463	0	0	0	0	AS,CD,UC|26974007	0
rs2082412	0	0	0	0	PS,SLE,CD|21852963	0
rs9920771	0	0	0	0	SSC,SLE|23740937	0
rs11675538	0	0	0	0	PS,CD,UC,PSC|26974007	0
rs12075255	0	0	0	0	AS,CD,UC|26974007	0
rs7807268	0	0	0	0	CD,RA|27812365	0
rs726657	0	0	0	0	AS,CD|26974007	0
rs7660520	0	0	0	0	THY,AS,CeD,SLE,CVID,JIA|26301688	0
rs2274910	0	0	0	0	CD,MS|27812365	0
rs10743181	0	0	0	0	CD,PSC|26974007	0
rs111305875	0	0	0	0	PS,CD,UC|26974007	0
rs7468800	0	0	0	0	CD,UC|26974007	0
rs7579944	0	0	0	0	CeD,RA|26546613	0
rs72776098	0	0	0	0	SSC,T1D|30572963	0
rs10912267	0	0	0	0	CeD,T1D|30572963	0
rs6696533	0	0	0	0	CeD,RA|26546613	0
rs1355223	0	0	0	0	SSC,SLE|23740937	0
rs9797244	0	0	0	0	PS,AS,CD|26974007	0
rs62323881	0	0	0	0	CeD,RA|26546613	0
rs79493594	0	0	0	0	CD,UC|26974007	0
rs45582831	0	0	0	0	ATH,ALL|27182965	0
rs13415465	0	0	0	0	CeD,RA,T1D|30572963	0
rs2836754	0	0	0	0	CD,MS|27812365	0
rs2145748	0	0	0	0	SSC,SLE|23740937	0
rs35667974	0	0	0	0	PS,AS,CD,UC,PSC|26974007	0
rs353339	0	0	0	0	CD,UC|26974007	0
rs3827644	0	0	0	0	SSC,SLE|23740937	0
rs2357623	0	0	0	0	PS,CD|26974007	0
rs10866713	0	0	0	0	MS,RA|27812365	0
rs16867384	0	0	0	0	CeD,RA|26546613	0
rs2042011	0	0	0	0	PS,CD,UC,PSC|26974007	0
rs6590330	0	0	0	0	RA,MS|21852963	0
rs9687958	0	0	0	0	AS,CD,PSC|26974007	0
rs183686347	0	0	0	0	PS,AS,CD,UC|26974007	0
rs2002842	0	0	0	0	RA,CD|27812365	0
rs2066363	0	0	0	0	CVID,JIA|26301688	0
rs11258747	0	0	0	0	RA,MS,T1D|21852963	0
rs3747517	0	0	0	0	PS,UC|26974007	0
rs1991866	0	0	0	0	CD,UC|27182969	0
rs10045431	0	0	0	0	PS,SLE,CD|21852963	0
rs2236379	0	0	0	0	PS,AS,CD,UC|26974007	0
rs10161149	0	0	0	0	SSC,SLE|23740937	0
rs975730	0	0	0	0	CeD,RA|21383967	0
rs10498070	0	0	0	0	SSC,SLE|23740937	0
rs2807264	0	0	0	0	CeD,UC,CD|26301688	0
rs2925256	0	0	0	0	SSC,SLE|23740937	0
rs285912	0	0	0	0	SSC,SLE|23740937	0
