# Supplementary material for: An autoimmune pleiotropic SNP modulates IRF5 alternative promoter usage through ZBTB3-mediated chromatin looping
Source: Nat Commun. 2023 Mar 3;14:1208. doi: 10.1038/s41467-023-36897-z (PMC9984425; doi:10.1038/s41467-023-36897-z)
Supplement: Supplementary file 14 — Supplementary Data 11 [file 41467_2023_36897_MOESM14_ESM.xlsx]

## Sheet: Table S11
Supplementary Data 11. rs4728142 is a transcript-level eQTL associated with IRF5 promoter usage on macrophages exposed to inflammatory and metabolic stimulus. eQTL summary statistics was derived from transcript usage QTL (tuQTL) study (Kaur Alasoo et al. Elife. 2019 Jan 8;8:e41673).
dbSNP ID	Condition	Phenotype ID	Gene	Nominal P-val	Beta
rs4728142	IFNg	ENSG00000128604.grp_1.upstream.ENST00000473745	IRF5	2.40485e-06	-0.580821
rs4728142	IFNg	ENSG00000128604.grp_2.upstream.ENST00000473745	IRF5	1.78384e-06	-0.587903
rs4728142	IFNg_SL1344	ENSG00000128604.grp_1.upstream.ENST00000473745	IRF5	0.0108892	-0.377672
rs4728142	IFNg_SL1344	ENSG00000128604.grp_2.upstream.ENST00000473745	IRF5	0.00890861	-0.382967
rs4728142	naïve	ENSG00000128604.grp_1.upstream.ENST00000473745	IRF5	1.66903e-05	-0.623236
rs4728142	naïve	ENSG00000128604.grp_2.upstream.ENST00000473745	IRF5	1.34335e-05	-0.616665
rs4728142	SL1344	ENSG00000128604.grp_1.upstream.ENST00000473745	IRF5	0.00669046	-0.400644
rs4728142	SL1344	ENSG00000128604.grp_2.upstream.ENST00000473745	IRF5	0.00787825	-0.393877
