# Supplementary material for: An autoimmune pleiotropic SNP modulates IRF5 alternative promoter usage through ZBTB3-mediated chromatin looping
Source: Nat Commun. 2023 Mar 3;14:1208. doi: 10.1038/s41467-023-36897-z (PMC9984425; doi:10.1038/s41467-023-36897-z)
Supplement: Supplementary file 15 — Supplementary Data 12 [file 41467_2023_36897_MOESM15_ESM.xlsx]

## Sheet: Table S12
Supplementary Data 12. FIMO motif scanning result for the different alleles of rs4728142 surrounding sequence. Summary statistics was derived from FIMO motif scanning algorithm.
Motif ID	Motif Alt ID	Sequence Name	Start	Stop	Strand	Score	P-value	Q-value	Matched Sequence
PB0195.1	Zbtb3_2	rs4728142-A	3	18	-	10.244	8.59e-05	0.00206	CTAACACTGGCTCAGA
PB0195.1	Zbtb3_2	rs4728142-A	6	21	+	6.07738	0.00193	0.0198	GAGCCAGTGTTAGTAA
PB0195.1	Zbtb3_2	rs4728142-G	3	18	-	5.67857	0.00248	0.0198	CTAACACCGGCTCAGA
PB0195.1	Zbtb3_2	rs4728142-G	6	21	+	3.51786	0.00846	0.0507	GAGCCGGTGTTAGTAA
PB0091.1	Zbtb3_1	rs4728142-A	3	19	-	2.37805	0.00203	0.0405	ACTAACACTGGCTCAGA
PB0091.1	Zbtb3_1	rs4728142-A	5	21	+	-7.26829	0.0217	0.188	TGAGCCAGTGTTAGTAA
PB0091.1	Zbtb3_1	rs4728142-G	3	19	-	-9.43902	0.033	0.188	ACTAACACCGGCTCAGA
PB0091.1	Zbtb3_1	rs4728142-G	5	21	+	-10.1341	0.0376	0.188	TGAGCCGGTGTTAGTAA
PB0091.1	Zbtb3_1	rs4728142-G	2	18	+	-14.7805	0.0804	0.322	CTCTGAGCCGGTGTTAG
