# Supplementary material for: An autoimmune pleiotropic SNP modulates IRF5 alternative promoter usage through ZBTB3-mediated chromatin looping
Source: Nat Commun. 2023 Mar 3;14:1208. doi: 10.1038/s41467-023-36897-z (PMC9984425; doi:10.1038/s41467-023-36897-z)
Supplement: Supplementary file 16 — Supplementary Data 13 [file 41467_2023_36897_MOESM16_ESM.xlsx]

## Sheet: Table S13
Supplementary Data 13. GM12878 RAD21 chromatin interaction analysis by paired-end tag sequencing (ChIA-PET) analysis on the interaction between rs4728142 and the IRF5 downstream alternative promoter.
GM12878_GSE127053_CID_method:
Chr anchor A	Start anchor A	End anchor A	Chr anchor B	Start anchor B	Start anchor B	PET CountPET count between two anchor regions	Total PET count in anchor A	Total PET count in anchor B
chr7	128573748	128574467	chr7	128579769	128580570	2	7	24
GM12878_GSE127053_ChIA-PET2_method:
Chr anchor A	Start anchor A	End anchor A	Chr anchor B	Start anchor B	Start anchor B	Peak A	Peak B	Depth A	Depth A	#PET
chr7	128572779	128575700	chr7	128579153	128582112	peak_94502	peak_94504	1439	2014	18
