# Supplementary material for: An autoimmune pleiotropic SNP modulates IRF5 alternative promoter usage through ZBTB3-mediated chromatin looping
Source: Nat Commun. 2023 Mar 3;14:1208. doi: 10.1038/s41467-023-36897-z (PMC9984425; doi:10.1038/s41467-023-36897-z)
Supplement: Supplementary file 17 — Supplementary Data 14 [file 41467_2023_36897_MOESM17_ESM.xlsx]

## Sheet: Table S14
Supplementary Data 14. Primers and oligonucleotides used in this study.
Primers used in luciferase reporter assays
Name	Sequence (5´-3´)
pGL3-rs4728142-KpnI-F	GGGGTACCGGAGCAAGGGCCCGGGC
pGL3-rs4728142-NheI-R	CTAGCTAGCCACCTCTGGTTCTCGTAC
pGL3-rs4728142-down-F	CAAATGTGGTAAAATCGATAAGGTACCGGAGCAAGGGC
pGL3-rs4728142-down-R	GAAGGCTCTCAAGGGCATCGCACCTCTGGTTCTCGTAC
pGL3-enhancer-KpnI-F	GGGGTACCTTACCCCACATCAAAGACG
pGL3-enhancer-NheI-R	CTAGCTAGCAGGCCCCGACAGGTCACCTG
pGL3-enhancer-down-F	CAAATGTGGTAAAATCGATAATTACCCCACATCAAAGACG
pGL3-enhancer-down-R	GAAGGCTCTCAAGGGCATCGAGGCCCCGACAGGTCACCTG
pGL3-enhancer+rs4728142-KpnI-F	GGGGTACCTTACCCCACATCAAAGACG
pGL3-enhancer+rs4728142-NheI-R	CTAGCTAGCCACCTCTGGTTCTCGTAC
pGL3-enhancer+rs4728142-down-F	CAAATGTGGTAAAATCGATAATTACCCCACATCAAAGACG
pGL3-enhancer+rs4728142-down-R	GAAGGCTCTCAAGGGCATCGCACCTCTGGTTCTCGTAC
pGL3-IRF5-short-XhoI-F	CCGCTCGAGGAGGGGTTCCAAGAGTCAAG
pGL3-IRF5-short-BglII-R	GGAAGATCTAAGCTCTGTCTGCACAGAATC
rs4728142-KO-F	AGCTCTGAGCCGTGTTAGT
rs4728142-KO-R	ACTAACACGGCTCAGAGCT
Primers used in 4C and 3C assays
Name	Sequence (5´-3´)
rs4728142-4C-F	GCAAGTGAACACTTCAAGTAC
rs4728142-4C-R	TCCTCCAGGCCTTGGATC
Enhancer-4C-F	CTTGCTTGAGCTGTGGATC
Enhancer-4C-R	ACATCCATCCTTCCTGCATG
rs4728142-3C-DpnII-F	ACGCCTGGCTAACTTTTGT
rs4728142-3C-allele specific-F	CTTTGAAGTTTCTGGCACATAG
rs4728142-3C-DpnII-R1	TGGTCTCGAACTCTTGGAC
rs4728142-3C-DpnII-R2	CTGCAAGCACATCTGGAAG
rs4728142-3C-DpnII-R3	GAGCCAGTGGCCAGTCTAG
rs4728142-3C-DpnII-R4	CTGGGACTTCCAAAGCGC
rs4728142-3C-DpnII-R5	TGGAGGCTGGCTTGGACCAC
rs4728142-3C-DpnII-R6	AGACTGAGCAGGAGGCTGT
rs4728142-3C-DpnII-R7	CAGAGTCTCGCTCTGTAGCC
rs4728142-3C-DpnII-R8	TTGAGTCTTCGCTGCCAC
rs4728142-3C-DpnII-R9	CAAGGAGACAGGGAAATACAC
rs4728142-3C-DpnII-R10	GAACAGCTCCTGCCAGAC
rs4728142-3C-control-F	CTTGCTTGAGCTGTGGATC
rs4728142-3C-control-R	TTCCCACCCAAGGGAGTC
Enhancer-3C-DpnII-F	GGACAGATGCCAATCCAG
Enhancer-3C-DpnII-R1	TGGTCTCGAACTCTTGGAC
Enhancer-3C-DpnII-R2	CTGCAAGCACATCTGGAAG
Enhancer-3C-DpnII-R3	GAGCCAGTGGCCAGTCTAG
Enhancer-3C-DpnII-R4	CTGGGACTTCCAAAGCGC
Enhancer-3C-DpnII-R5	TGGAGGCTGGCTTGGACCAC
Enhancer-3C-DpnII-R6	AGACTGAGCAGGAGGCTGT
Enhancer-3C-DpnII-R7	CAGAGTCTCGCTCTGTAGCC
Enhancer-3C-DpnII-R8	TTGAGTCTTCGCTGCCAC
Enhancer-3C-DpnII-R9	CAAGGAGACAGGGAAATACAC
Enhancer-3C-DpnII-R10	GAACAGCTCCTGCCAGAC
Enhancer-3C-control-F	GCAGAGGCTTGAGATGGATC
Enhancer-3C-control-R	TTCCCACCCAAGGGAGTC
Primers used in CRISPR activation and interference assays
Name	Sequence (5´-3´)
Enhancer-CRISPai-F1	ACCGGCATACCGGAGGTCTTTGGC
Enhancer-CRISPai-R1	AAACGCCAAAGACCTCCGGTATGC
Enhancer-CRISPai-F2	ACCGAGCTTCAACAAGGCTCATTC
Enhancer-CRISPai-R2	AAACGAATGAGCCTTGTTGAAGCT
Primers used in RT-qPCR
Name	Sequence (5´-3´)
qPCR-ꞵ-actin-F	GGACTTCGAGCAAGAGATGG
qPCR-ꞵ-actin-R	AGCACTGTGTTGGCGTACAG
qPCR-IRF5-F	GACTTCCGCCTCATCTACGA
qPCR-IRF5-R	CCTCTGCAGCTCTTCCTCTT
qPCR-IRF5-exon1C-F	AGGTGCAACCCCAAAAGAC
qPCR-IRF5-exon1C-R	CTCCAGGGGATGCAGAATAA
qPCR-IRF5-exon1D-F	AAGAGCCAGTGGCCAGTCTA
qPCR-IRF5-exon1D-R	ATTTCTTTTCCCCGTTGACC
qPCR-TNPO3-F	CGGAAGTGTGCCAAAGGTAT
qPCR-TNPO3-R	TTTTCCGGTTTTTCCACTTG
qPCR-ATF3-F	CAAGTGCATCTTTGCCTCAA
qPCR-ATF3-R	CCACCCGAGGTACAGACACT
qPCR-COX2-F	TTCATGATCACGCCCTCATA
qPCR-COX2-R	TAAAGGATGCGTAGGGATGG
qPCR-INDO-F	GCGCTGTTGGAAATAGCTTC
qPCR-INDO-R	CAGGACGTCAAAGCACTGAA
qPCR-SLC7A5-F	GGAGGCTGCTGTGAAAACTC
qPCR-SLC7A5-R	AGGAGAAAGGAAGGCTCCTG
qPCR-CCR7-F	GATGCGATGCTCTCTCATCA
qPCR-CCR7-R	TGTAGGGCAGCTGGAAGACT
qPCR-IL-1β-F	TTCGAGGCACAAGGCACAA
qPCR-IL-1β-R	TTCACTGGCGAGCTCAGGTA
qPCR-IL-6-F	CCAGGAGCCCAGCTATGAAC
qPCR-IL-6-R	AGAAGGCAACTGGACCGAAG
qPCR-IL-8-F	TGTCTGGACCCCAAGGAAAAC
qPCR-IL-8-R	TGGCATCTTCACTGATTCTTGG
qPCR-TNF-α-F	TGGGATCATTGCCCTGTGAG
qPCR-TNF-α-R	GGTGTCTGAAGGAGGGGGTA
Primers used in rs4728142 locus editing
Name	Sequence (5´-3´)
dKO-sgRNA-F1	ACCGGAGCTTTTTGGGGTGTGACC
dKO-sgRNA-R1	AAACGGTCACACCCCAAAAAGCTC
dKO-sgRNA-F2	ACCGACTTCAAGTACGAGAACCAG
dKO-sgRNA-R2	AAACCTGGTTCTCGTACTTGAAGT
sKO-sgRNA-F	ACCGTCCCCATTTCTTACTAACAC
sKO-sgRNA-R	AAACGTGTTAGTAAGAAATGGGGA
rs4728142-identify-F	TCTGAGGGTTTAAGTGAGAGAG
rs4728142-identify-R	GGTTCATACTTGTAATCCCAGC
Donor-G	GCTGAATGGGGGACTTCCAGGTCACACCCCAAAAAGCTCTGAGCCGGTGTTAGTAAGAAATGGGGAGGAAGGCCCAGCTGTGGCGCCCTGG
Donor-A	GCTGAATGGGGGACTTCCAGGTCACACCCCAAAAAGCTCTGAGCCAGTGTTAGTAAGAAATGGGGAGGAAGGCCCAGCTGTGGCGCCCTGG
Oligonucleotides used in EMSA
Name	Sequence (5´-3´)
rs4728142-G-F-biotin	Biotin-CCAAAAAGCTCTGAGCCGGTGTTAGTAAGAAATGG
rs4728142-G-F	CCAAAAAGCTCTGAGCCGGTGTTAGTAAGAAATGG
rs4728142-G-R	CCATTTCTTACTAACACCGGCTCAGAGCTTTTTGG
rs4728142-A-F-biotin	Biotin-CCAAAAAGCTCTGAGCCAGTGTTAGTAAGAAATGG
rs4728142-A-F	CCAAAAAGCTCTGAGCCAGTGTTAGTAAGAAATGG
rs4728142-A-R	CCATTTCTTACTAACACTGGCTCAGAGCTTTTTGG
IRF5-promoter-F-biotin	Biotin-CCGGGAGCCCCGCTGGAGGCTGGCTTGGA
IRF5-promoter-F	CCGGGAGCCCCGCTGGAGGCTGGCTTGGA
IRF5-promoter-R	TCCAAGCCAGCCTCCAGCGGGGCTCCCGG
IRF5-p-ΔCT-F-biotin	Biotin-CCGGGAGCCCCGGGAGGCTGGCTTGGA
IRF5-p-ΔCT-F	CCGGGAGCCCCGGGAGGCTGGCTTGGA
IRF5-p-ΔCT-R	TCCAAGCCAGCCTCCCGGGGCTCCCGG
Primers used in ZBTB3 overexpression and knockout
Name	Sequence (5´-3´)
pCMV-Tag2B-ZBTB3-EcoRI-F	CCGGAATTCATGGAGTTCCCAGAACACAG
pCMV-Tag2B-ZBTB3-XhoI-R	CCGCTCGAGTTAGATGTTAGTTTTTGGGGCCAAT
ZBTB3-sgRNA-F	ACCGAACCCTGGGACCGCTGCTCC
ZBTB3-sgRNA-R	AAACGGAGCAGCGGTCCCAGGGTT
Primers used in ChIP assays
Name	Sequence (5´-3´)
ChIP-qPCR-F	CATGTGAAGACAGAGCCATG
ChIP-qPCR-R	GCCTTCCTCCCCATTTCTT
ChIP-qPCR-G-F	CCACAGGCCATGTGAAGAC
ChIP-qPCR-G-R	CCCATTTCTTACTAACACC
ChIP-qPCR-A-F	CCACAGGCCATGTGAAGAC
ChIP-qPCR-A-R	CCCATTTCTTACTAACACT
