# Supplementary material for: An autoimmune pleiotropic SNP modulates IRF5 alternative promoter usage through ZBTB3-mediated chromatin looping
Source: Nat Commun. 2023 Mar 3;14:1208. doi: 10.1038/s41467-023-36897-z (PMC9984425; doi:10.1038/s41467-023-36897-z)
Supplement: Supplementary file 19 — Source Data [file 41467_2023_36897_MOESM19_ESM.zip]

Archive with 21 entries (14 files):
- Source data/Source data (Sanger Sequecing)/
- Source data/Source data (Sanger Sequecing)/Fig. 3d/
- Source data/Source data (Sanger Sequecing)/Fig. 3d/Allele-specific 3C-Sanger sequecing.ab1
- Source data/Source data (Sanger Sequecing)/Fig. 3d/Input-Sanger sequencing.ab1
- Source data/Source data (Sanger Sequecing)/Fig. 4f/
- Source data/Source data (Sanger Sequecing)/Fig. 4f/sKO-Sanger sequencing.ab1
- Source data/Source data (Sanger Sequecing)/Fig. 5g/
- Source data/Source data (Sanger Sequecing)/Fig. 5g/CTCF-Sanger sequencing.ab1
- Source data/Source data (Sanger Sequecing)/Fig. 5g/Input-Sanger sequencing.ab1
- Source data/Source data (Sanger Sequecing)/Fig. 5g/RAD21-Sanger sequencing.ab1
- Source data/Source data (Sanger Sequecing)/Fig. 5g/ZBTB3-Sanger sequencing.ab1
- Source data/Source data (Sanger Sequecing)/Fig. 7a/
- Source data/Source data (Sanger Sequecing)/Fig. 7a/AA-Sanger sequecing.ab1
- Source data/Source data (Sanger Sequecing)/Fig. 7a/GG-Sanger sequecing.ab1
- Source data/Source data (Sanger Sequecing)/Supplementary Fig. 3d/
- Source data/Source data (Sanger Sequecing)/Supplementary Fig. 3d/H3K27ac-Sanger sequecing.ab1
- Source data/Source data (Sanger Sequecing)/Supplementary Fig. 3d/H3K4me1-Sanger sequecing.ab1
- Source data/Source data (Sanger Sequecing)/Supplementary Fig. 3d/Input-Sanger sequecing.ab1
- Source data/Source data (Sanger Sequecing)/Supplementary Fig. 6f/
- Source data/Source data (Sanger Sequecing)/Supplementary Fig. 6f/dKO-Sanger sequencing.ab1
- Source data/Source data.xls
