# Supplementary material for: An autoimmune pleiotropic SNP modulates IRF5 alternative promoter usage through ZBTB3-mediated chromatin looping
Source: Nat Commun. 2023 Mar 3;14:1208. doi: 10.1038/s41467-023-36897-z (PMC9984425; doi:10.1038/s41467-023-36897-z)
Supplement: Supplementary file 19 — Source Data [file 41467_2023_36897_MOESM19_ESM.zip › Source data/Source data.xls]

## Sheet: DNA and Western blotting gel
		For Fig.5b (EMSA)				For Fig.5c (EMSA)					For Fig.5d (EMSA)				For Fig.5i (Western blotting, the same blot)
		For Fig.5j (Western blotting, the same blot)												For Supplementary Fig.5c (3C gels were processed in parallel)
		For Supplementary Fig.6b (3C gels were processed in parallel)									For Supplementary Fig.10a (3C gels were processed in parallel)							For Supplementary Fig.10b (3C gels were processed in parallel)								For Supplementary Fig.10c (3C gels were processed in parallel)
		For Supplementary Fig.10d (3C gels were processed in parallel)							For Supplementary Fig.10e (3C gels were processed in parallel)									For Supplementary Fig.10f (3C gels were processed in parallel)

## Sheet: Fig.2b
	Fold Enrichment over Mock
Mock	0.824734	replicate1
Mock	1.20832	replicate2
Mock	1	replicate3
H3K27ac	199.466	replicate1
H3K27ac	153.277	replicate2
H3K27ac	159.786	replicate3
H3K4me1	140.361	replicate1
H3K4me1	133.251	replicate2
H3K4me1	158.353	replicate3
H3K4me3	96.0691	replicate1
H3K4me3	61.9486	replicate2
H3K4me3	67.79	replicate3

## Sheet: Fig.2c
		Relative Iuminescence (Luciferase/Renilla)					Relative Iuminescence (Luciferase/Renilla)
293T enhancer assay	pGL3-SV40	1.03084	replicate1		SC enhancer assay	pGL3-SV40	0.97	replicate1
		0.978514	replicate2				0.98	replicate2
		0.990521	replicate3				1.06	replicate3
	G	0.935035	replicate1			G	0.87	replicate1
		0.936047	replicate2				0.92	replicate2
		0.914434	replicate3				0.92	replicate3
	A	0.799419	replicate1			A	0.78	replicate1
		0.822927	replicate2				0.81	replicate2
		0.865647	replicate3				0.83	replicate3
	Flank	6.9047	replicate1			Flank	1.98	replicate1
		6.29019	replicate2				1.99	replicate2
		6.59037	replicate3				2.15	replicate3

## Sheet: Fig.2d
		Relative Iuminescence (Luciferase/Renilla)					Relative Iuminescence (Luciferase/Renilla)
293T promoter assay	pGL3-Basic	0.961538	replicate1		SC promoter assay	pGL3-Basic	0.966881	replicate1
		1	replicate2				1.00406	replicate2
		1.03297	replicate3				1.02906	replicate3
	G	0.78022	replicate1			G	0.957756	replicate1
		0.763736	replicate2				0.95877	replicate2
		0.835165	replicate3				0.918216	replicate3
	A	0.642857	replicate1			A	0.7756	replicate1
		0.675824	replicate2				0.814126	replicate2
		0.71978	replicate3				0.86144	replicate3
	Flank	48.6044	replicate1			Flank	2.53565	replicate1
		45.2912	replicate2				2.69686	replicate2
		43.978	replicate3				2.66914	replicate3

## Sheet: Fig.2e
		Relative Iuminescence (Luciferase/Renilla)					Relative Iuminescence (Luciferase/Renilla)
293T enhancer assay	pGL3-SV40	0.945281	replicate1		SC enhancer assay	pGL3-SV40	0.961326	replicate1
		0.994174	replicate2				1.05841	replicate2
		1.06055	replicate3				0.980268	replicate3
	G	5.28083	replicate1			G	2.22928	replicate1
		5.54943	replicate2				2.44357	replicate2
		5.60725	replicate3				2.22099	replicate3
	A	4.52263	replicate1			A	1.79242	replicate1
		4.344	replicate2				1.82557	replicate2
		4.66727	replicate3				1.73441	replicate3

## Sheet: Fig.2f
		Relative Iuminescence (Luciferase/Renilla)					Relative Iuminescence (Luciferase/Renilla)
293T promoter assay	pGL3-Basic	0.911471	replicate1		SC promoter assay	pGL3-Basic	0.95114	replicate1
		1.07855	replicate2				1.00198	replicate2
		1.01122	replicate3				1.04688	replicate3
	G	39.8342	replicate1			G	2.24681	replicate1
		37.7294	replicate2				2.27425	replicate2
		36.6284	replicate3				2.36238	replicate3
	A	32.8504	replicate1			A	1.73243	replicate1
		31.3254	replicate2				1.88311	replicate2
		34.2369	replicate3				1.94955	replicate3

## Sheet: Fig.3c
SC-rs4728142 3C
	R1	R2	R3	R4	R5	R6	R7	R8	R9	R10
Relative Interaction Frequency	1	2.12	4.75	8.82	11.98	4.73	3.65	3.14	2.19	0.83	replicate1
	1	1.76	4.94	8.66	12.43	4.33	3.97	3.57	1.73	1.22	replicate2
	1	1.91	5.18	8.57	13.88	3.78	4.11	3.63	1.84	1.17	replicate3

## Sheet: Fig.4c
SC-rs4728142-associated enhancer 3C
	R1	R2	R3	R4	R5	R6	R7	R8	R9	R10
Relative Interaction Frequency	1	3.15614	1.55632	1.88846	0.428772	3.96096	2.79446	0.408858	0.882008	0.151959	replicate1
	1	2.61682	1.42657	1.43473	0.518284	2.92259	1.93785	0.310162	0.477979	0.0454418	replicate2
	1	1.75825	1.14182	1.01353	0.704153	2.47044	1.78732	0.497564	0.631382	0.242371	replicate3

## Sheet: Fig.4d
CRISPRa	IRF5		IRF5-short		IRF5-long
	Relative Expression		Relative Expression		Relative Expression
Control	1.00533	replicate1	1.00162	replicate1	1.02954	replicate1
	1.00533	replicate2	1.00649	replicate2	1.05555	replicate2
	0.989428	replicate3	0.991946	replicate3	0.920188	replicate3
VP64-sgRNA-1	2.64024	replicate1	3.26104	replicate1	2.10818	replicate1
	2.3944	replicate2	2.93902	replicate2	1.8609	replicate2
	2.14454	replicate3	2.7365	replicate3	2.03778	replicate3
VP64-sgRNA-2	3.21689	replicate1	4.39339	replicate1	2.54206	replicate1
	2.97867	replicate2	4.12483	replicate2	2.74157	replicate2
	2.85337	replicate3	4.48881	replicate3	2.85008	replicate3

## Sheet: Fig.4e
CRISPRi	IRF5		IRF5-short		IRF5-long
	Relative Expression		Relative Expression		Relative Expression
Control	1.07326	replicate1	1.02574	replicate1	1.00835	replicate1
	0.99447	replicate2	0.960373	replicate2	0.997231	replicate2
	0.936921	replicate3	1.01513	replicate3	0.99447	replicate3
KRAB-sgRNA-1	0.620714	replicate1	0.452712	replicate1	0.628071	replicate1
	0.506628	replicate2	0.395477	replicate2	0.621575	replicate2
	0.51979	replicate3	0.379893	replicate3	0.574747	replicate3
KRAB-sgRNA-2	0.326239	replicate1	0.29518	replicate1	0.470413	replicate1
	0.401091	replicate2	0.284336	replicate2	0.473029	replicate2
	0.355766	replicate3	0.307289	replicate3	0.53108	replicate3

[truncated: 29 more sheets: Fig.4g, Fig.5i, Fig.5j, Fig.6e, Fig.6f, Fig.7b, Fig.7c, Fig.7d, Supplementary Fig.3c, Supplementary Fig.4e, Supplementary Fig.4f, Supplementary Fig.6d, Supplementary Fig.6e, Supplementary Fig.6g, Supplementary Fig.7b, Supplementary Fig.7c, Supplementary Fig.7d, Supplementary Fig.7e, Supplementary Fig.8b, Supplementary Fig.8c …]
